# Supplementary material for: Crystal structure of 1-(1,3-benzo­thia­zol-2-yl)-3-(4-bromo­benzo­yl)thio­urea
Source: Acta Crystallogr E Crystallogr Commun. 2024 May 31;80(Pt 6):663–6. doi: 10.1107/S2056989024004742 (PMC11151310; doi:10.1107/S2056989024004742)
Supplement: Supplementary file 1 [file e-80-00663-sup1.cif]

##############################################################################
#                                                                            #
# This CIF contains the data in a paper accepted for publication in          #
# Acta Crystallographica Section E. It conforms to the requirements of       #
# Notes for Authors for Acta Crystallographica Section E, and has been       #
# peer reviewed under the auspices of the IUCr Commission on Journals.       #
#                                                                            #
# Full details of the Crystallographic Information File format               #
# are given in the paper "The Crystallographic Information File (CIF):       #
# a New Standard Archive File for Crystallography" by S. R. Hall, F. H.      #
# Allen and I. D. Brown [Acta Cryst. (1991), A47, 655-685].                  #
#                                                                            #
# The current version of the core CIF dictionary is obtainable from          #
# ftp://ftp.iucr.org/pub/cif_core.dic.                                       #
#                                                                            #
# Software is freely available for graphical display of the structure(s)     #
# in this CIF. For information consult the CIF software page                 #
# http://www.iucr.org/resources/cif/software.                                #
#                                                                            #
# This file may be used for bona fide research purposes within the           #
# scientific community so long as proper attribution is given to the journal # 
# article from which it was obtained.                                        #
#                                                                            #
##############################################################################
data_I
_audit_creation_method
;
Olex2 1.3
(compiled 2020.11.12 svn.r5f609507 for OlexSys, GUI svn.r6408)
;
_journal_date_recd_electronic     2024-04-18
_journal_date_accepted     2024-05-21
_journal_name_full     'Acta Crystallographica, Section E'
_journal_year     2024
_journal_volume     80
_journal_issue      6
_journal_page_first     663
_journal_page_last     666
_journal_paper_category     GO
_journal_paper_doi     10.1107/S2056989024004742
_journal_coeditor_code     PK2706
loop_
    _publ_contact_author_name
;
'Thiam, Elhadj Ibrahima'
;
_publ_contact_author_address
;
D\'epartement de Chimie
Facult\'e des Sciences et Techniques
Universit\'e Cheikh Anta Diop
Dakar S\'en\'egal
;
_publ_contact_author_email     'i6thiam@yahoo.fr'
_publ_contact_author_fax     '00221338246318'
_publ_contact_author_phone     '00221338247804'
_publ_section_title
;
Crystal structure of 1-(1,3-benzothiazol-2-yl)-3-(4-bromobenzoyl)thiourea
;
loop_
    _publ_author_name
    _publ_author_footnote
    _publ_author_address
    'Sow, Salif' .
;
D\'epartement de Chimie
Facult\'e des Sciences et Techniques
Universit\'e Cheikh Anta Diop
Dakar
Senegal
;
    'Thiam, Mariama' .
;
D\'epartement de Chimie
Facult\'e des Sciences et Techniques
Universit\'e Cheikh Anta Diop
Dakar
Senegal
;
    'Odame, Felix' .
;
Department of Chemistry, Nelson Mandela University, Port Elizabeth,
South Africa
;
    'Thiam, Elhadj Ibrahima' .
;
D\'epartement de Chimie
Facult\'e des Sciences et Techniques
Universit\'e Cheikh Anta Diop
Dakar
Senegal
;
    'Diouf, Ousmane' .
;
D\'epartement de Chimie
Facult\'e des Sciences et Techniques
Universit\'e Cheikh Anta Diop
Dakar
Senegal
;
    'Ellena, Javier' .
;
Departamento de Qu\'imica - Facultad de Ciencias Naturales y Exactas,
Universidad del Valle, Apartado 25360, Santiago de Cali, Colombia
Instituto de F\'isica de S\~ao Carlos, IFSC, Universidade de S\~ao Paulo, USP,
S\~ao Carlos, SP,
Brazil
;
    'Gaye, Mohamed' .
;
D\'epartement de Chimie
Facult\'e des Sciences et Techniques
Universit\'e Cheikh Anta Diop
Dakar
Senegal
;
    'Tshentu, Zenixole' .
;
Department of Chemistry, Nelson Mandela University, Port Elizabeth,
South Africa
;
_publ_section_synopsis
;
A thiourea derivative with two dissimilar functional groups was prepared and
characterized. In the crystal, pairs of adjacent molecules interact <i>via</i>
intermolecular hydrogen bonds of type C---H...N, C---H...S and N---H...S,
resulting in molecular layers parallel to the <i>ac</i> plane.
;
_chemical_name_systematic
;
1-(1,3-Benzothiazol-2-yl)-3-(4-bromobenzoyl)thiourea
;
_chemical_name_common     ?
_chemical_formula_moiety     'C15 H10 Br N3 O S2'
_chemical_formula_sum     'C15 H10 Br N3 O S2'
_chemical_formula_iupac     'C15 H10 Br N3 O S2'
_chemical_formula_weight     392.29
_chemical_melting_point     ?
_space_group_crystal_system     monoclinic
_space_group_name_H-M_alt     'P 1 21/n 1'
_space_group_name_Hall     '-P 2yn'
loop_
    _space_group_symop_operation_xyz
    'x, y, z'
    '-x+1/2, y+1/2, -z+1/2'
    '-x, -y, -z'
    'x-1/2, -y-1/2, z-1/2'
_cell_length_a     13.5009(5)
_cell_length_b     6.4130(2)
_cell_length_c     17.9147(7)
_cell_angle_alpha     90
_cell_angle_beta     103.606(4)
_cell_angle_gamma     90
_cell_volume     1507.54(10)
_cell_formula_units_Z     4
_cell_measurement_reflns_used     9123
_cell_measurement_theta_min     3.0900
_cell_measurement_theta_max     33.9080
_cell_measurement_temperature     99.99(10)
_exptl_crystal_description     block
_exptl_crystal_colour     'light colourless'
_exptl_crystal_size_max     0.102
_exptl_crystal_size_mid     0.061
_exptl_crystal_size_min     0.057
_exptl_crystal_density_diffrn     1.728
_exptl_crystal_density_meas     ?
_exptl_crystal_density_method     ?
_exptl_crystal_F_000     784
loop_
    _exptl_crystal_face_index_h
    _exptl_crystal_face_index_k
    _exptl_crystal_face_index_l
    _exptl_crystal_face_perp_dist
    0 -1 0 0.0518
    0 1 0 0.0505
    1 0 -1 0.0256
    -2 -1 2 0.0440
    2 -1 -2 0.0513
    0 0 1 0.0265
    0 0 -1 0.0307
    -1 0 -1 0.0328
    -2 0 1 0.0289
    -1 -2 0 0.0456
    -1 -1 1 0.0438
    2 0 1 0.0265
    8 -2 19 0.0268
_exptl_absorpt_coefficient_mu     3.007
_exptl_absorpt_correction_type     gaussian
_exptl_absorpt_process_details
;
(CrysAlisPro; Rigaku OD, 2022)
;
_exptl_absorpt_correction_T_min     0.804
_exptl_absorpt_correction_T_max     0.986
_diffrn_ambient_temperature     100.00
_diffrn_source     ?
_diffrn_radiation_type     MoK\a
_diffrn_radiation_wavelength     0.71073
_diffrn_measurement_device_type     'XtaLAB Synergy, Dualflex, HyPix'
_diffrn_measurement_device     'four-circle diffractometer'
_diffrn_measurement_method     '\w scans'
_diffrn_detector_area_resol_mean     10.0000
_diffrn_reflns_number     18792
_diffrn_reflns_av_R_equivalents     0.0414
_diffrn_reflns_av_unetI/netI     0.0299
_diffrn_reflns_theta_min     3.105
_diffrn_reflns_theta_max     26.368
_diffrn_reflns_theta_full     25.242
_diffrn_measured_fraction_theta_max     0.999
_diffrn_measured_fraction_theta_full     0.999
_diffrn_reflns_limit_h_min     -16
_diffrn_reflns_limit_h_max     16
_diffrn_reflns_limit_k_min     -8
_diffrn_reflns_limit_k_max     8
_diffrn_reflns_limit_l_min     -22
_diffrn_reflns_limit_l_max     21
_refine_special_details     ?
_reflns_number_total     3074
_reflns_number_gt     2581
_reflns_threshold_expression     'I > 2\s(I)'
_refine_ls_structure_factor_coef     Fsqd
_refine_ls_matrix_type     full
_refine_ls_R_factor_all     0.0334
_refine_ls_R_factor_gt     0.0240
_refine_ls_wR_factor_gt     0.0541
_refine_ls_wR_factor_ref     0.0570
_refine_ls_goodness_of_fit_ref     1.026
_refine_ls_restrained_S_all     1.026
_refine_ls_number_reflns     3074
_refine_ls_number_parameters     199
_refine_ls_number_restraints     0
_refine_ls_hydrogen_treatment     constr
_refine_ls_weighting_scheme     calc
_refine_ls_weighting_details
              'w=1/[\s^2^(Fo^2^)+(0.0191P)^2^+1.3729P] where P=(Fo^2^+2Fc^2^)/3'
_atom_sites_solution_hydrogens     geom
_atom_sites_solution_primary     dual
_atom_sites_solution_secondary     ?
_refine_ls_shift/su_max     0.001
_refine_ls_shift/su_mean     0.000
_refine_diff_density_max     0.345
_refine_diff_density_min     -0.298
_refine_ls_extinction_method     none
_refine_ls_extinction_coef     .
loop_
    _atom_type_symbol
    _atom_type_description
    _atom_type_scat_dispersion_real
    _atom_type_scat_dispersion_imag
    _atom_type_scat_source
    'C' 'C' 0.0033 0.0016
                         'International Tables Vol C Tables 4.2.6.8 and 6.1.1.4'
    'H' 'H' 0.0000 0.0000
                         'International Tables Vol C Tables 4.2.6.8 and 6.1.1.4'
    'Br' 'Br' -0.2901 2.4595
                         'International Tables Vol C Tables 4.2.6.8 and 6.1.1.4'
    'N' 'N' 0.0061 0.0033
                         'International Tables Vol C Tables 4.2.6.8 and 6.1.1.4'
    'O' 'O' 0.0106 0.0060
                         'International Tables Vol C Tables 4.2.6.8 and 6.1.1.4'
    'S' 'S' 0.1246 0.1234
                         'International Tables Vol C Tables 4.2.6.8 and 6.1.1.4'
_computing_data_collection
;
CrysAlisPro (Rigaku OD, 2022)
;
_computing_cell_refinement
;
CrysAlisPro (Rigaku OD, 2022)
;
_computing_data_reduction
;
CrysAlisPro (Rigaku OD, 2022)
;
_computing_structure_solution
;
<i>SHELXT</i>  (Sheldrick, 2015a)
;
_computing_structure_refinement
;
<i>SHELXL2018/3</i> (Sheldrick, 2015b)
;
_computing_molecular_graphics
;
Olex2 (Dolomanov <i>et al.</i>,  2009)
;
_computing_publication_material
;
Olex2 (Dolomanov <i>et al.</i>,  2009)
;
loop_
    _atom_site_type_symbol
    _atom_site_label
    _atom_site_fract_x
    _atom_site_fract_y
    _atom_site_fract_z
    _atom_site_U_iso_or_equiv
    _atom_site_adp_type
    _atom_site_calc_flag
    _atom_site_occupancy
    _atom_site_disorder_assembly
    _atom_site_disorder_group
    Br Br1 0.07298(2) -0.50717(3) 0.27034(2) 0.01865(7) Uani d 1 . .
    S S1 0.24869(4) 0.98772(8) 0.63447(3) 0.01659(12) Uani d 1 . .
    S S2 0.10718(4) 0.61809(8) 0.59446(3) 0.02191(13) Uani d 1 . .
    O O1 0.29683(11) 0.3918(2) 0.43225(8) 0.0182(3) Uani d 1 . .
    N N3 0.16341(14) 0.3897(3) 0.48987(10) 0.0172(4) Uani d 1 . .
    H H3 0.106967 0.322341 0.490909 0.021 Uiso calc 1 . .
    N N1 0.38000(13) 0.9461(3) 0.54899(10) 0.0155(4) Uani d 1 . .
    N N2 0.26397(13) 0.6774(3) 0.52923(10) 0.0148(4) Uani d 1 . .
    H H2 0.298111 0.627829 0.496902 0.018 Uiso calc 1 . .
    C C10 0.18323(16) 0.1035(3) 0.40497(12) 0.0145(4) Uani d 1 . .
    C C11 0.24401(17) 0.0071(3) 0.36228(12) 0.0183(4) Uani d 1 . .
    H H11 0.307296 0.068130 0.359855 0.022 Uiso calc 1 . .
    C C8 0.18301(16) 0.5657(3) 0.53592(12) 0.0167(4) Uani d 1 . .
    C C9 0.22053(16) 0.3057(3) 0.44251(12) 0.0152(4) Uani d 1 . .
    C C13 0.12063(17) -0.2631(3) 0.32704(12) 0.0162(4) Uani d 1 . .
    C C6 0.40504(15) 1.1298(3) 0.59049(11) 0.0139(4) Uani d 1 . .
    C C4 0.49993(17) 1.4411(3) 0.62991(13) 0.0208(5) Uani d 1 . .
    H H4 0.553913 1.533414 0.626970 0.025 Uiso calc 1 . .
    C C12 0.21305(17) -0.1773(3) 0.32321(13) 0.0199(5) Uani d 1 . .
    H H12 0.254784 -0.243387 0.294303 0.024 Uiso calc 1 . .
    C C14 0.05956(16) -0.1731(3) 0.37025(13) 0.0178(4) Uani d 1 . .
    H H14 -0.003263 -0.235813 0.372947 0.021 Uiso calc 1 . .
    C C3 0.43652(17) 1.4872(3) 0.67971(13) 0.0200(5) Uani d 1 . .
    H H3A 0.448160 1.611081 0.709576 0.024 Uiso calc 1 . .
    C C2 0.35797(17) 1.3570(3) 0.68620(12) 0.0196(5) Uani d 1 . .
    H H2A 0.315825 1.387679 0.720416 0.023 Uiso calc 1 . .
    C C1 0.34260(16) 1.1782(3) 0.64059(12) 0.0158(4) Uani d 1 . .
    C C7 0.30166(16) 0.8612(3) 0.56641(12) 0.0144(4) Uani d 1 . .
    C C15 0.09165(17) 0.0100(3) 0.40956(13) 0.0185(4) Uani d 1 . .
    H H15 0.050806 0.072576 0.439944 0.022 Uiso calc 1 . .
    C C5 0.48474(16) 1.2633(3) 0.58523(12) 0.0179(4) Uani d 1 . .
    H H5 0.527660 1.232504 0.551582 0.021 Uiso calc 1 . .
loop_
    _atom_site_aniso_label
    _atom_site_aniso_U_11
    _atom_site_aniso_U_22
    _atom_site_aniso_U_33
    _atom_site_aniso_U_12
    _atom_site_aniso_U_13
    _atom_site_aniso_U_23
    Br1 0.02144(12) 0.01489(11) 0.01875(12) -0.00221(8) 0.00297(8) -0.00376(8)
    S1 0.0190(3) 0.0164(2) 0.0168(3) -0.0037(2) 0.0090(2) -0.0033(2)
    S2 0.0203(3) 0.0227(3) 0.0263(3) -0.0068(2) 0.0127(2) -0.0073(2)
    O1 0.0163(8) 0.0172(7) 0.0223(8) -0.0017(6) 0.0071(6) -0.0016(6)
    N3 0.0164(9) 0.0160(9) 0.0212(10) -0.0064(7) 0.0087(8) -0.0048(7)
    N1 0.0149(9) 0.0163(8) 0.0154(9) -0.0014(7) 0.0036(7) 0.0004(7)
    N2 0.0159(9) 0.0147(8) 0.0158(9) -0.0021(7) 0.0074(7) -0.0038(7)
    C10 0.0162(11) 0.0115(10) 0.0150(11) -0.0002(8) 0.0020(9) 0.0018(8)
    C11 0.0174(11) 0.0187(11) 0.0199(11) -0.0035(9) 0.0070(9) -0.0006(9)
    C8 0.0173(11) 0.0165(10) 0.0160(11) -0.0008(8) 0.0035(9) 0.0001(8)
    C9 0.0150(11) 0.0161(10) 0.0136(11) 0.0012(8) 0.0014(9) 0.0034(8)
    C13 0.0204(12) 0.0114(9) 0.0147(11) -0.0012(8) -0.0002(9) -0.0008(8)
    C6 0.0139(11) 0.0141(10) 0.0123(10) 0.0006(8) 0.0004(8) 0.0003(8)
    C4 0.0182(12) 0.0189(11) 0.0231(12) -0.0050(9) 0.0004(9) 0.0008(8)
    C12 0.0209(12) 0.0195(11) 0.0210(12) 0.0005(9) 0.0086(10) -0.0024(9)
    C14 0.0147(11) 0.0166(10) 0.0233(12) -0.0020(8) 0.0066(9) 0.0003(8)
    C3 0.0231(12) 0.0151(10) 0.0185(11) -0.0018(9) -0.0016(9) -0.0037(8)
    C2 0.0219(12) 0.0198(11) 0.0161(11) 0.0002(9) 0.0026(9) -0.0021(8)
    C1 0.0158(11) 0.0171(10) 0.0142(11) -0.0009(8) 0.0029(9) 0.0011(8)
    C7 0.0155(11) 0.0152(10) 0.0124(10) -0.0002(8) 0.0031(8) 0.0013(8)
    C15 0.0187(11) 0.0175(10) 0.0210(12) -0.0002(9) 0.0081(9) -0.0018(9)
    C5 0.0155(11) 0.0184(10) 0.0197(11) -0.0024(8) 0.0037(9) -0.0008(8)
_geom_special_details
;
 All esds (except the esd in the dihedral angle between two l.s. planes)
 are estimated using the full covariance matrix.  The cell esds are taken
 into account individually in the estimation of esds in distances, angles
 and torsion angles; correlations between esds in cell parameters are only
 used when they are defined by crystal symmetry.  An approximate (isotropic)
 treatment of cell esds is used for estimating esds involving l.s. planes.
;
loop_
    _geom_bond_atom_site_label_1
    _geom_bond_atom_site_label_2
    _geom_bond_site_symmetry_2
    _geom_bond_distance
    _geom_bond_publ_flag
    Br1 C13 . 1.894(2) ?
    S1 C1 . 1.745(2) ?
    S1 C7 . 1.751(2) ?
    S2 C8 . 1.663(2) ?
    O1 C9 . 1.220(2) ?
    N3 H3 . 0.8800 ?
    N3 C8 . 1.386(3) ?
    N3 C9 . 1.383(3) ?
    N1 C6 . 1.392(3) ?
    N1 C7 . 1.291(3) ?
    N2 H2 . 0.8800 ?
    N2 C8 . 1.335(3) ?
    N2 C7 . 1.390(3) ?
    C10 C11 . 1.391(3) ?
    C10 C9 . 1.492(3) ?
    C10 C15 . 1.394(3) ?
    C11 H11 . 0.9500 ?
    C11 C12 . 1.388(3) ?
    C13 C12 . 1.380(3) ?
    C13 C14 . 1.383(3) ?
    C6 C1 . 1.403(3) ?
    C6 C5 . 1.396(3) ?
    C4 H4 . 0.9500 ?
    C4 C3 . 1.406(3) ?
    C4 C5 . 1.380(3) ?
    C12 H12 . 0.9500 ?
    C14 H14 . 0.9500 ?
    C14 C15 . 1.386(3) ?
    C3 H3A . 0.9500 ?
    C3 C2 . 1.376(3) ?
    C2 H2A . 0.9500 ?
    C2 C1 . 1.395(3) ?
    C15 H15 . 0.9500 ?
    C5 H5 . 0.9500 ?
loop_
    _geom_angle_atom_site_label_1
    _geom_angle_atom_site_label_2
    _geom_angle_atom_site_label_3
    _geom_angle_site_symmetry_1
    _geom_angle_site_symmetry_3
    _geom_angle
    _geom_angle_publ_flag
    C1 S1 C7 . . 87.61(9) ?
    C8 N3 H3 . . 115.6 ?
    C9 N3 H3 . . 115.6 ?
    C9 N3 C8 . . 128.78(18) ?
    C7 N1 C6 . . 109.74(17) ?
    C8 N2 H2 . . 115.6 ?
    C8 N2 C7 . . 128.81(17) ?
    C7 N2 H2 . . 115.6 ?
    C11 C10 C9 . . 116.96(18) ?
    C11 C10 C15 . . 119.18(19) ?
    C15 C10 C9 . . 123.85(18) ?
    C10 C11 H11 . . 119.7 ?
    C12 C11 C10 . . 120.6(2) ?
    C12 C11 H11 . . 119.7 ?
    N3 C8 S2 . . 118.68(15) ?
    N2 C8 S2 . . 125.92(16) ?
    N2 C8 N3 . . 115.40(17) ?
    O1 C9 N3 . . 121.88(19) ?
    O1 C9 C10 . . 122.19(18) ?
    N3 C9 C10 . . 115.92(18) ?
    C12 C13 Br1 . . 119.98(16) ?
    C12 C13 C14 . . 121.79(19) ?
    C14 C13 Br1 . . 118.22(16) ?
    N1 C6 C1 . . 114.95(18) ?
    N1 C6 C5 . . 125.29(18) ?
    C5 C6 C1 . . 119.76(18) ?
    C3 C4 H4 . . 119.6 ?
    C5 C4 H4 . . 119.6 ?
    C5 C4 C3 . . 120.8(2) ?
    C11 C12 H12 . . 120.6 ?
    C13 C12 C11 . . 118.89(19) ?
    C13 C12 H12 . . 120.6 ?
    C13 C14 H14 . . 120.6 ?
    C13 C14 C15 . . 118.80(19) ?
    C15 C14 H14 . . 120.6 ?
    C4 C3 H3A . . 119.3 ?
    C2 C3 C4 . . 121.5(2) ?
    C2 C3 H3A . . 119.3 ?
    C3 C2 H2A . . 121.3 ?
    C3 C2 C1 . . 117.4(2) ?
    C1 C2 H2A . . 121.3 ?
    C6 C1 S1 . . 110.00(15) ?
    C2 C1 S1 . . 128.16(16) ?
    C2 C1 C6 . . 121.83(19) ?
    N1 C7 S1 . . 117.69(15) ?
    N1 C7 N2 . . 118.04(18) ?
    N2 C7 S1 . . 124.26(15) ?
    C10 C15 H15 . . 119.7 ?
    C14 C15 C10 . . 120.69(19) ?
    C14 C15 H15 . . 119.7 ?
    C6 C5 H5 . . 120.7 ?
    C4 C5 C6 . . 118.65(19) ?
    C4 C5 H5 . . 120.7 ?
loop_
    _geom_torsion_atom_site_label_1
    _geom_torsion_atom_site_label_2
    _geom_torsion_atom_site_label_3
    _geom_torsion_atom_site_label_4
    _geom_torsion_site_symmetry_1
    _geom_torsion_site_symmetry_2
    _geom_torsion_site_symmetry_3
    _geom_torsion_site_symmetry_4
    _geom_torsion
    _geom_torsion_publ_flag
    Br1 C13 C12 C11 . . . . 176.90(16) ?
    Br1 C13 C14 C15 . . . . -177.46(16) ?
    N1 C6 C1 S1 . . . . -0.6(2) ?
    N1 C6 C1 C2 . . . . 179.95(19) ?
    N1 C6 C5 C4 . . . . 179.7(2) ?
    C10 C11 C12 C13 . . . . 0.4(3) ?
    C11 C10 C9 O1 . . . . 5.2(3) ?
    C11 C10 C9 N3 . . . . -174.74(18) ?
    C11 C10 C15 C14 . . . . -2.0(3) ?
    C8 N3 C9 O1 . . . . -4.8(3) ?
    C8 N3 C9 C10 . . . . 175.1(2) ?
    C8 N2 C7 S1 . . . . 1.2(3) ?
    C8 N2 C7 N1 . . . . -177.8(2) ?
    C9 N3 C8 S2 . . . . -173.64(17) ?
    C9 N3 C8 N2 . . . . 5.5(3) ?
    C9 C10 C11 C12 . . . . -177.60(19) ?
    C9 C10 C15 C14 . . . . 177.0(2) ?
    C13 C14 C15 C10 . . . . 0.7(3) ?
    C6 N1 C7 S1 . . . . -0.4(2) ?
    C6 N1 C7 N2 . . . . 178.69(17) ?
    C4 C3 C2 C1 . . . . -0.8(3) ?
    C12 C13 C14 C15 . . . . 1.1(3) ?
    C14 C13 C12 C11 . . . . -1.7(3) ?
    C3 C4 C5 C6 . . . . 0.0(3) ?
    C3 C2 C1 S1 . . . . -178.55(17) ?
    C3 C2 C1 C6 . . . . 0.8(3) ?
    C1 S1 C7 N1 . . . . 0.05(18) ?
    C1 S1 C7 N2 . . . . -178.98(19) ?
    C1 C6 C5 C4 . . . . 0.0(3) ?
    C7 S1 C1 C6 . . . . 0.32(16) ?
    C7 S1 C1 C2 . . . . 179.7(2) ?
    C7 N1 C6 C1 . . . . 0.7(3) ?
    C7 N1 C6 C5 . . . . -179.1(2) ?
    C7 N2 C8 S2 . . . . -2.1(3) ?
    C7 N2 C8 N3 . . . . 178.90(19) ?
    C15 C10 C11 C12 . . . . 1.5(3) ?
    C15 C10 C9 O1 . . . . -173.8(2) ?
    C15 C10 C9 N3 . . . . 6.2(3) ?
    C5 C6 C1 S1 . . . . 179.10(16) ?
    C5 C6 C1 C2 . . . . -0.3(3) ?
    C5 C4 C3 C2 . . . . 0.5(3) ?
loop_
    _geom_hbond_atom_site_label_D
    _geom_hbond_atom_site_label_H
    _geom_hbond_atom_site_label_A
    _geom_hbond_site_symmetry_A
    _geom_hbond_distance_DH
    _geom_hbond_distance_HA
    _geom_hbond_distance_DA
    _geom_hbond_angle_DHA
    _geom_hbond_publ_flag
    N3 H3 S2 3_566 0.88 2.96 3.6102(19) 132.1 yes
    N2 H2 O1 . 0.88 1.90 2.633(2) 139.1 yes
    C14 H14 S2 3_556 0.95 2.95 3.779(2) 146.4 yes
    C2 H2A S1 2_556 0.95 3.00 3.908(2) 160.7 yes
    C5 H5 N1 3_676 0.95 2.68 3.604(3) 165.0 yes
_shelx_space_group_comment
;
The symmetry employed for this shelxl refinement is uniquely defined
by the following loop, which should always be used as a source of
symmetry information in preference to the above space-group names.
They are only intended as comments.
;
_shelx_estimated_absorpt_T_min     0.749
_shelx_estimated_absorpt_T_max     0.847
_shelx_hkl_file
;
   0   0  -3 3.41795 1.75307   1
   0   0  -3 0.27698 0.72291   8
   0   0   3-0.29251 1.65611   8
   0   0  -3 2.79341 1.77855   3
   0   0  -4 1072.21 47.1743   1
   0   0  -4 1096.55 47.0524   3
   0   0  -4 1102.60 47.1894   8
   0   0   4 1043.95 47.2194   8
   0   0  -5 1.91464 2.72992   1
   0   0  -5-2.94058 3.01350   3
   0   0  -5 2.73209 2.97625   8
   0   0  -6 2654.99 110.613   8
   0   0  -6 2407.66 110.463   1
   0   0  -6 2594.65 108.206   7
   0   0  -6 2599.24 110.317   3
   0   0  -7-1.35359 3.36788   1
   0   0  -7 7.66114 4.08576   3
   0   0  -7-0.62989 3.77560   8
   0   0  -8 318.754 18.4937   1
   0   0  -8 348.092 18.4194   3
   0   0  -8 348.427 18.5647   8
   0   0  -9 4.40626 4.29846   1
   0   0  -9-2.25975 4.83901   3
   0   0  -9 0.80101 4.92940   8
   0   0 -10 175.665 12.5559   1
   0   0 -10 175.537 12.3914   3
   0   0 -10 166.827 12.6914   8
   0   0 -11 3.28244 5.49855   1
   0   0 -11 1.94763 5.71833   8
   0   0 -11 2.73048 6.27886   3
   0   0  12 8.82864 7.18396   1
   0   0 -12 10.8131 6.44328   1
   0   0 -12 9.88458 6.65455   3
   0   0 -13 3.93104 7.01999   1
   0   0  13 13.1485 8.49935   1
   0   0 -13 7.47213 8.01672   3
   0   0 -14 134.850 13.6828   1
   0   0  14 121.975 13.1996   1
   0   0 -14 142.725 13.4983   3
   0   0  14 132.618 14.1207   2
   0   0  14 104.087 12.9644   8
   0   0  15 4.26633 9.95855   2
   0   0  15-1.62935 8.64641   8
   0   0  15-4.12474 9.43549   1
   0   0 -15 19.4389 9.27355   3
   0   0 -15-4.59203 8.79518   1
   0   0 -16 87.3609 13.5379   1
   0   0 -16 81.3158 12.4157   3
   0   0  16 79.2278 13.3732   8
   0   0 -17-7.03258 10.8195   1
   0   0  17 1.88836 10.9299   8
   0   0 -18 20.5778 12.1125   1
   0   0  18 16.2208 13.5728   8
   0   0 -19-3.97812 13.0745   1
   0   0  19 6.48288 13.5510   8
   0   0  20 422.549 23.7139  10
   0   0 -20 393.404 30.4385   1
   0   0 -21-2.21930 15.2314   1
   0   0  21 9.56018 9.06341  10
   0   0 -22 1677.94 85.1867   1
   0   0  22 1706.36 76.9464  10
   0   0 -23 36.5057 17.0251   1
   0   0 -24 227.714 26.9626   1
   0  -1   0-0.25660 1.66768   4
   0   1   0-0.64288 1.49318   5
   0   1   0-0.17967 1.16776   9
   0  -1   1 45.7992 3.56721   4
   0   1   2 27.3733 2.35179   6
   0  -1   2 45.4524 3.33769  10
   0   1   2 31.7527 2.62284   1
   0   1  -2 37.3429 2.65613   1
   0  -1  -3 128.743 7.98132   7
   0   1  -3 141.540 7.40572   1
   0   1   3 131.806 7.33515   1
   0  -1   3 133.428 7.29172  10
   0  -1   4 4073.29 184.578   7
   0  -1  -4 4494.18 186.319   7
   0   1  -4 4580.03 185.241  10
   0  -1   4 4606.30 185.416  10
   0   1  -4 4576.27 185.896   1
   0   1   4 4586.07 185.876   1
   0   1  -4 4617.55 185.083   3
   0  -1   4 4497.51 185.121   3
   0  -1  -4 3825.34 185.800   3
   0   1  -5 4947.96 207.377   3
   0  -1  -5 4727.62 208.317   3
   0  -1  -5 4852.72 208.202   7
   0  -1   5 4938.97 207.311  10
   0   1   5 4860.80 208.113   1
   0   1  -5 5108.80 208.374   1
   0   1  -5 5108.39 208.759   8
   0   1  -6 792.222 35.4725   1
   0   1   6 821.725 35.5051   1
   0   1  -6 699.559 35.3486   8
   0  -1  -6 750.985 34.8640   7
   0  -1   6 794.066 34.1703  10
   0   1  -6 694.371 34.2200   3
   0  -1  -6 835.592 35.7299   3
   0   1  -7 3875.26 149.974   1
   0   1   7 3539.30 149.521   1
   0   1   7 3590.42 150.008   8
   0   1  -7 3338.72 149.549   8
   0  -1  -7 3427.26 148.616   7
   0  -1   7 3416.80 147.934  10
   0   1  -7 3398.99 148.464   3
   0  -1  -7 3521.76 149.593   3
   0   1  -8 52.2501 6.53637   1
   0   1   8 65.1785 6.97824   1
   0   1  -8 51.0158 6.78730   8
   0   1   8 71.2206 7.28676   8
   0  -1  -8 61.3438 5.82458   7
   0  -1   8 58.3553 5.19727  10
   0   1  -8 48.1133 6.02690   3
   0  -1  -8 60.4491 7.04362   3
   0   1  -9 1623.64 73.1736   1
   0   1   9 1782.66 73.4330   1
   0  -1   9 1608.66 70.8766  10
   0   1  -9 1576.83 72.8527   8
   0  -1  -9 1599.89 71.4447   7
   0  -1  -9 1713.88 73.2822   3
   0   1  -9 1569.56 71.9083   3
   0   1  10 42.5287 7.33471   1
   0   1 -10 38.5393 6.90904   1
   0  -1  10 51.2658 5.51777  10
   0   1 -10 49.3787 7.64064   8
   0  -1 -10 34.7712 5.37893   7
   0  -1 -10 41.5480 7.73751   3
   0   1 -10 42.8595 6.73219   3
   0   1 -11 134.610 11.4576   1
   0   1  11 141.194 12.3317   1
   0  -1  11 137.537 9.39448  10
   0   1 -11 134.198 11.7962   8
   0  -1 -11 130.653 9.39960   7
   0  -1 -11 167.403 12.9219   3
   0   1 -11 118.330 10.6908   3
   0  -1  12 1.24814 4.39445  10
   0   1 -12-1.06324 6.46032   8
   0   1  12 21.0449 7.64160   1
   0   1 -12 1.20211 6.65000   1
   0  -1 -12 3.23574 7.32656   3
   0   1 -12 5.37435 6.81005   3
   0   1 -13 828.132 43.1220   1
   0   1  13 837.622 42.7920   1
   0   1 -13 913.736 42.9002   8
   0   1 -13 829.307 41.4850   3
   0   1  13 906.261 43.6006   2
   0  -1 -13 806.250 42.2484   3
   0  -1  13 835.603 42.8269   2
   0  -1  13 853.364 39.5410  10
   0  -1 -14 35.7340 9.42003   3
   0   1  14 28.3311 10.1949   1
   0   1 -14 66.6897 10.6734   1
   0  -1  14 32.7230 6.23334  10
   0  -1  14 29.0340 10.0709   2
   0   1  14 45.3848 11.2720   2
   0   1 -14 41.4248 9.88037   8
   0   1 -15 1981.95 90.9214   1
   0   1 -15 2026.41 89.8700   8
   0   1  15 1934.42 90.4055   2
   0  -1  15 1982.49 86.2607  10
   0  -1 -15 1920.90 89.7321   3
   0  -1  15 1896.40 90.2330   2
   0  -1  15 1896.56 89.8337   1
   0   1  15 2004.34 90.2687   1
   0   1 -16 4.93585 9.92807   1
   0  -1  16-3.97802 6.04759  10
   0  -1  17 683.476 33.5435  10
   0   1 -17 659.609 38.8262   1
   0  -1  18 59.8785 8.99181  10
   0   1 -18 59.8059 13.8718   1
   0   1  18 52.5337 14.4928   8
   0  -1  19 66.7669 9.74504  10
   0   1  19 83.5215 16.7342   8
   0  -1  20 35.8664 8.99194  10
   0   1 -20 37.7818 14.5606   1
   0   1  20 40.5815 15.3087   8
   0  -1  21 0.90489 8.64519  10
   0   1  21-4.76630 16.2695   8
   0   1 -21 11.0594 15.5650   1
   0   1  22 70.4567 19.7012   8
   0   1 -22 57.9627 17.3741   1
   0   1  23 111.442 21.2128   8
   0  -1 -23 68.1401 18.9220   1
   0   1 -23 113.892 20.5111   1
   0   1  24 5.55233 19.2467   8
   0   1 -24 7.55969 18.2469   1
   0  -1 -24-2.53122 18.8311   1
   0  -2   0 7558.83 314.415   4
   0   2   0 7390.61 313.807   5
   0   2   0 7494.31 313.472   9
   0   2  -1 427.453 19.5310   5
   0   2   1 393.135 19.2250   5
   0  -2   1 389.686 19.8094   4
   0   2   1 389.140 18.5113   9
   0  -2  -1 397.175 18.5014   9
   0   2  -1 401.629 19.2694   9
   0  -2  -1 426.677 20.8203   7
   0   2   2 2556.73 104.174   6
   0   2   2 2383.29 103.273   1
   0   2  -2 2392.04 103.242   1
   0  -2  -2 2527.25 103.836   9
   0   2   2 2402.33 103.378   2
   0  -2  -2 2749.12 106.881   7
   0  -2  -2 2482.43 103.258   1
   0  -2   2 2512.96 105.547   4
   0  -2  -2 2450.26 104.424   3
   0  -2   2 2414.87 103.286   2
   0  -2  -3 1004.74 42.4768   3
   0   2  -3 908.248 41.1859   1
   0  -2  -3 1002.37 41.2832   1
   0  -2   3 994.025 43.1744   4
   0   2   3 980.024 41.4576   6
   0  -2   3 818.383 42.4349   7
   0  -2  -3 954.566 43.9327   7
   0  -2   3 921.952 41.1880   1
   0   2   3 978.818 41.2875   1
   0   2  -3 846.051 42.1813  10
   0  -2  -3 998.601 41.1842   9
   0   2  -4 435.101 20.3273   1
   0  -2  -4 419.629 20.1872   1
   0  -2   4 435.795 21.7936   4
   0  -2  -4 402.984 19.7604   6
   0  -2   4 452.485 21.2404   7
   0  -2  -4 482.367 22.9994   7
   0  -2  -4 419.471 21.1847   3
   0  -2   4 426.455 20.2243   1
   0   2   4 462.361 20.4131   1
   0  -2   4 445.405 21.3325  10
   0   2  -4 412.460 20.7302  10
   0  -2  -5 373.739 16.9825   6
   0  -2  -5 354.211 19.6147   7
   0  -2   5 349.668 17.7106   7
   0   2   5 366.429 17.8129   1
   0  -2   5 378.555 17.8701   1
   0  -2   5 353.985 18.2039  10
   0   2  -5 351.305 17.7601  10
   0  -2  -5 333.100 17.6172   1
   0   2  -5 341.261 17.6944   1
   0  -2  -6 1257.39 53.1589   6
   0  -2   6 1142.23 53.2900   7
   0  -2  -6 1161.78 55.7136   7
   0   2   6 1238.47 54.3421   1
   0  -2   6 1266.17 54.3094   1
   0   2  -6 1225.92 53.8550  10
   0  -2   6 1205.75 54.3036  10
   0  -2  -6 1237.73 54.3127   1
   0   2  -6 1242.32 54.3221   1
   0  -2  -7 34.2363 4.24158   6
   0  -2  -7 32.9151 6.06418   7
   0  -2   7 47.4835 5.53234  10
   0  -2  -7 40.4388 5.43908   1
   0  -2   7 31.1646 5.37495   1
   0   2  -7 52.9650 5.90849   1
   0   2   7 34.5322 5.57984   1
   0   2  -7 51.9347 5.23019  10
   0  -2   7 44.4937 4.29546   7
   0  -2   8 1906.99 83.6337  10
   0   2   8 2026.87 84.6869   1
   0  -2   8 1775.56 83.9890   1
   0   2  -8 1957.93 85.3191   8
   0  -2  -8 1986.05 84.7111   1
   0   2  -8 1942.09 84.6231   1
   0  -2  -8 1996.22 85.5101   7
   0  -2   8 1869.37 81.6651   7
   0  -2   9 8.38622 4.26815  10
   0   2  -9 1.76828 5.15744   1
   0   2   9-1.67281 5.43892   1
   0  -2  -9 3.52028 5.05997   1
   0   2  -9 14.0862 7.07993   8
   0  -2  -9 2.72798 5.37933   7
   0   2 -10 341.983 21.1621   1
   0  -2 -10 375.202 21.4802   1
   0   2  10 360.136 21.2889   1
   0  -2  10 398.488 21.6131   1
   0  -2  10 368.145 19.6422  10
   0  -2 -10 387.747 21.3123   7
   0   2  10 381.486 22.1409   8
   0   2 -10 383.467 21.9679   8
   0   2 -11 35.7706 7.95721   8
   0   2  11 50.7890 8.79453   2
   0  -2  11 39.3883 8.28391   2
   0  -2  11 55.6217 6.65850  10
   0  -2 -11 35.8392 7.34494   7
   0   2  11 42.9109 8.17990   8
   0  -2 -11 39.3811 9.23781   3
   0   2  11 45.8473 8.91721   1
   0   2 -11 50.3267 8.20635   1
   0  -2 -11 45.8280 7.78755   1
   0  -2  11 43.5200 8.22032   1
   0   2  12 193.818 15.8374   2
   0  -2  12 232.834 16.4660   2
   0  -2 -12 214.274 16.2082   3
   0   2 -12 193.355 15.5421   1
   0  -2 -12 215.670 16.0256   1
   0  -2  12 225.827 16.2044   1
   0   2  12 239.553 16.5005   1
   0  -2  12 205.617 13.3712  10
   0  -2 -12 203.219 14.3543   7
   0   2  12 210.196 16.4939   8
   0   2 -12 197.550 16.1035   8
   0   2  13 179.911 15.9488   2
   0  -2 -13 144.456 14.8033   3
   0   2 -13 162.274 14.4492   1
   0  -2 -13 181.844 15.0649   1
   0   2  13 141.769 13.9513   1
   0  -2  13 170.615 14.7005   1
   0  -2  13 167.953 14.7721   2
   0  -2  13 160.770 11.7461  10
   0  -2 -13 170.420 13.3632   7
   0   2 -13 185.844 15.0215   8
   0  -2 -14 213.975 17.1583   3
   0   2 -14 174.899 16.1051   1
   0  -2 -14 165.047 15.8667   1
   0  -2  14 171.879 16.4593   1
   0   2  14 186.011 16.2767   1
   0  -2  14 209.295 13.5844  10
   0   2  14 219.218 17.6787   2
   0  -2  14 194.134 16.6047   2
   0   2 -14 191.564 16.4769   8
   0  -2 -14 193.774 14.2480   7
   0   2 -15 199.427 16.4798   8
   0  -2  15 161.128 16.9131   2
   0   2 -15 192.621 16.7733   1
   0  -2 -15 162.370 16.2490   1
   0  -2  15 175.605 12.8688  10
   0   2  15 161.430 16.3052   1
   0  -2  16 58.4670 8.69539  10
   0  -2 -16 44.3686 11.5491   1
   0   2 -16 52.4299 12.0147   1
   0  -2  17 33.5489 8.03512  10
   0   2 -17 5.25715 11.4321   1
   0  -2 -17 22.8818 11.6125   1
   0  -2  18 32.5299 8.52311  10
   0   2 -18 35.4609 12.8229   1
   0  -2 -18 39.3483 13.5187   1
   0  -2  19 11.9566 8.46566  10
   0  -2 -19 9.95347 12.3368   1
   0   2 -19 9.89887 13.5935   1
   0  -2  20 202.129 15.3857  10
   0  -2 -20 210.223 22.2460   1
   0   2 -20 225.943 22.4405   1
   0   2  20 197.570 23.3768   8
   0  -2 -21-2.21372 15.1947   1
   0   2 -21 21.9788 15.7700   1
   0   2  21 4.88903 16.2511   8
   0   2 -22 626.188 41.7011   1
   0  -2 -22 644.973 42.1376   1
   0   2  22 683.341 43.2592   8
   0  -2 -23 4.84153 17.4478   1
   0   2 -23 2.40044 16.5578   1
   0   2  23 2.65723 18.3289   8
   0  -2 -24 151.182 23.9861   1
   0   2 -24 202.274 24.5384   1
   0   3   0 0.61874 3.88002   5
   0  -3   0-4.78939 3.90215   5
   0  -3   0-0.85320 2.42696   3
   0   3   0 4.88028 3.37935   9
   0  -3   0 1.51143 4.93951   4
   0  -3   1 662.236 32.2620   5
   0   3  -1 644.060 31.8020   5
   0   3   1 731.924 32.1721   5
   0  -3   1 672.008 32.8120   4
   0   3   1 688.010 31.1013   9
   0  -3   1 689.615 29.3392   3
   0  -3  -1 666.304 30.3882   3
   0   3  -1 719.895 32.0360   9
   0   3   2 2115.44 88.7666   5
   0  -3   2 1824.29 88.8258   5
   0  -3   2 1998.97 89.5405   4
   0  -3  -2 2051.21 87.6044   3
   0   3  -2 2055.94 88.9560   9
   0   3   2 2094.61 88.0263   6
   0   3  -2 2037.56 85.6191   1
   0  -3  -2 2069.44 85.6044   1
   0  -3  -2 2349.29 92.0578   7
   0  -3   2 1966.46 90.1382   7
   0  -3   2 1967.83 85.5396   2
   0   3   2 2067.74 85.7520   2
   0  -3   3 700.003 33.7723   7
   0  -3  -3 628.775 34.1241   7
   0   3  -3 645.154 29.7254   1
   0  -3  -3 674.535 29.7472   1
   0  -3  -3 668.777 30.6294   9
   0   3   3 703.603 32.3672   5
   0   3  -3 721.162 32.9787  10
   0   3   3 696.690 29.9859   2
   0  -3   3 670.165 29.8034   2
   0  -3  -3 720.961 31.7427   3
   0   3   3 677.901 31.2820   6
   0  -3   3 670.942 33.1756   4
   0  -3  -4 641.132 30.8338   9
   0  -3  -4 654.513 30.6880   1
   0   3  -4 737.963 31.0281   1
   0   3  -4 740.124 33.2273  10
   0   3   4 684.773 31.0337   2
   0  -3   4 704.172 30.9649   2
   0  -3  -4 686.220 32.5167   3
   0  -3   4 675.701 33.5877   7
   0  -3  -4 650.277 34.9791   7
   0   3   4 678.752 31.3813   6
   0  -3   4 742.074 34.1846   4
   0   3  -5 1147.41 52.2473  10
   0  -3   5 1179.23 53.3928   4
   0   3  -5 1136.31 50.7356   1
   0  -3  -5 1116.99 50.5822   1
   0  -3  -5 1029.28 54.1305   7
   0  -3   5 1198.59 52.9503   7
   0  -3  -5 1161.86 52.2085   3
   0  -3   5 1179.58 50.8336   2
   0   3   5 1150.73 50.8538   2
   0  -3  -5 1164.07 50.2278   9
   0   3   6 94.0912 7.58169   1
   0   3  -6 92.2789 7.51660   1
   0   3  -6 93.0971 8.36529  10
   0  -3   6 89.5939 8.15690   7
   0  -3   6 83.3038 9.42564   4
   0  -3  -6 90.1672 8.51966   3
   0  -3  -6 103.476 10.3024   7
   0   3   6 90.7835 7.75232   2
   0  -3   6 91.3006 7.56338   2
   0  -3  -6 96.6158 7.33927   1
   0  -3   7 1126.04 50.9137   2
   0   3   7 1138.52 51.1518   2
   0  -3  -7 1083.29 51.8701   3
   0  -3  -7 1136.49 49.6618   6
   0   3   7 1181.43 50.9792   1
   0  -3   7 1142.18 50.8845   1
   0   3  -7 1134.15 50.9614   1
   0  -3   7 1166.26 53.1231   4
   0  -3  -7 1305.58 55.0332   7
   0  -3   7 1167.42 51.2390   7
   0  -3  -7 1113.46 50.7960   1
   0  -3  -8 126.179 11.2158   7
   0  -3  -8 134.786 7.33570   6
   0  -3   8 122.758 9.41660  10
   0   3   8 141.248 9.85400   2
   0  -3   8 117.309 8.83841   2
   0  -3  -8 131.993 8.90287   1
   0   3  -8 118.374 8.83893   1
   0  -3   8 139.845 8.36882   7
   0   3   8 131.333 9.18913   1
   0  -3   8 126.957 8.68531   1
   0  -3  -8 119.809 9.99101   3
   0   3   9 802.457 36.4190   1
   0  -3   9 704.900 36.0368  10
   0  -3  -9 765.897 37.4580   3
   0   3   9 781.144 36.5321   2
   0  -3  -9 748.029 34.1247   6
   0  -3   9 675.049 34.1639   7
   0  -3  -9 692.498 37.9167   7
   0   3  -9 774.715 36.4359   1
   0  -3  -9 743.294 36.2023   1
   0   3  10 8.32777 6.76486   1
   0  -3  10 0.92394 6.47288   1
   0  -3 -10 3.37501 4.38654   6
   0  -3  10 2.71523 5.53736  10
   0  -3 -10 4.43054 7.75866   3
   0  -3 -10 15.3849 7.73883   7
   0   3  10 9.71174 6.76976   2
   0  -3  10-0.94531 7.03542   2
   0   3 -10 8.04890 7.12377   8
   0  -3 -10 7.81391 6.24063   1
   0   3 -10 0.98225 6.20074   1
   0  -3  11 669.244 35.1900   2
   0   3  11 668.875 35.3171   2
   0  -3 -11 680.920 32.5424   6
   0   3  11 715.672 35.3829   1
   0  -3 -11 682.963 36.1447   3
   0  -3 -11 664.864 35.1572   1
   0   3 -11 742.372 35.7676   1
   0  -3  11 647.733 34.1062  10
   0   3 -11 748.797 36.7070   8
   0  -3 -11 690.654 36.5354   7
   0  -3 -12-10.0805 9.20817   3
   0  -3 -12 1.19155 7.42575   1
   0   3 -12-1.19352 7.39142   1
   0   3 -12-2.51753 8.22753   8
   0  -3  12-2.26474 9.26854   2
   0   3  12-1.15707 9.40184   2
   0  -3  12 0.94070 6.42200  10
   0  -3 -12 5.29666 5.34010   6
   0  -3 -12-2.61967 7.41435   7
   0  -3 -13 815.592 41.5764   7
   0  -3  13 835.051 41.5194   2
   0   3  13 781.094 41.1416   2
   0   3 -13 821.406 41.9231   8
   0   3  13 855.945 43.4618   8
   0   3 -13 843.398 41.5636   1
   0  -3 -13 769.550 41.0219   1
   0  -3 -13 765.127 37.8385   6
   0  -3  13 798.307 39.3752  10
   0   3 -14 201.032 17.3553   8
   0   3  14 229.376 19.1418   8
   0   3  14 196.594 17.6034   2
   0  -3  14 158.694 16.7041   2
   0  -3 -14 219.368 17.4214   1
   0   3 -14 200.476 16.9376   1
   0  -3  14 208.645 14.9161  10
   0  -3 -14 213.332 17.0892   7
   0  -3 -15 937.234 47.1239   1
   0   3 -15 826.487 46.2297   1
   0  -3  15 877.295 43.3974  10
   0   3  15 920.623 48.3577   8
   0  -3 -15 931.643 45.8211   7
   0   3 -16-1.63266 10.6116   1
   0  -3 -16 26.2541 11.1445   1
   0  -3  16 1.01169 8.00755  10
   0  -3 -16-0.87098 7.60541   6
   0  -3 -16 2.63318 9.08246   7
   0  -3  17 780.158 37.7146  10
   0  -3 -17 703.288 36.6774   6
   0  -3 -17 745.916 41.4295   1
   0   3 -17 727.272 41.5085   1
   0  -3 -18 29.8638 12.5706   1
   0   3 -18 24.1008 13.4512   1
   0  -3 -18 19.4516 9.00518   6
   0  -3  18 15.3915 8.91336  10
   0  -3 -19 73.1981 15.6560   1
   0   3 -19 76.5583 16.6441   1
   0  -3 -19 78.1585 11.4259   6
   0  -3  19 69.6204 10.9978  10
   0  -3 -20-14.5855 14.8784   1
   0   3 -20 6.20894 15.2630   1
   0  -3  20-6.12093 9.32515  10
   0  -3 -21 13.1497 16.3783   1
   0   3 -21 2.17277 15.0660   1
   0  -3 -22-2.29440 16.3847   1
   0   3 -22-13.6484 16.0107   1
   0  -3 -23 23.9419 17.7267   1
   0   3 -23 49.7594 18.6010   1
   0   3  23 44.1664 20.5979   8
   0   3 -24 81.2235 21.7809   1
   0  -3 -24 89.5674 21.3171   1
   0   4   0 912.024 43.8037   9
   0   4   0 946.175 44.5605   5
   0  -4   0 967.902 41.7821   3
   0  -4   1 107.775 9.83364   5
   0   4  -1 104.471 9.40762   5
   0   4   1 102.154 8.34192   9
   0   4  -1 120.503 9.56173   9
   0   4   1 117.796 9.99190   5
   0  -4  -1 105.612 7.52475   3
   0  -4   1 103.604 6.25946   3
   0  -4   1 89.8794 10.7990   7
   0   4   2 3352.64 150.907   6
   0  -4   2 3647.13 152.914   5
   0   4   2 3597.28 151.877   5
   0   4   2 3731.10 154.019   4
   0   4  -2 3473.16 153.183   4
   0   4  -2 3467.77 152.068   9
   0  -4   2 3689.30 154.906   7
   0  -4  -2 3226.05 154.695   7
   0  -4  -2 3487.43 150.094   3
   0   4  -2 3674.28 153.033  10
   0   4   3 393.247 18.2933   2
   0   4  -3 422.728 18.1828   1
   0  -4  -3 398.251 18.0469   1
   0   4   3 391.350 21.0545   6
   0   4   3 412.015 22.3587   5
   0  -4   3 469.094 23.8199   5
   0  -4   3 445.470 24.1808   4
   0   4   3 422.352 24.0986   4
   0   4  -3 443.291 23.8682   4
   0   4  -3 414.429 23.0207   9
   0  -4   3 437.812 24.7469   7
   0  -4  -3 437.728 25.7312   7
   0  -4  -3 400.521 21.0020   3
   0   4  -3 423.853 23.2266  10
   0   4   4 476.128 21.3822   2
   0  -4   4 459.473 21.1129   2
   0  -4  -4 458.533 21.0683   1
   0   4  -4 444.350 21.0697   1
   0   4   4 468.961 23.1887   6
   0  -4   4 477.938 25.8191   5
   0   4   4 429.569 24.3287   5
   0   4   4 475.856 26.2354   4
   0  -4  -4 487.945 23.9341   3
   0  -4   4 402.133 25.4495   4
   0   4  -4 483.212 25.7415   9
   0  -4   4 522.523 26.9264   7
   0  -4  -4 488.339 27.8757   7
   0   4  -4 462.592 25.2223  10
   0  -4  -5 195.854 17.5854   7
   0  -4   5 273.339 17.1689   7
   0   4  -5 249.045 12.6837   1
   0  -4  -5 233.387 12.5320   1
   0   4   5 232.623 13.7700   6
   0  -4   5 262.666 16.8452   5
   0   4   5 211.050 14.9511   5
   0   4   5 234.636 12.7527   2
   0  -4   5 241.515 12.6804   2
   0  -4   5 238.483 16.7557   4
   0  -4  -5 238.729 12.9788   9
   0  -4  -5 220.762 14.7585   3
   0   4  -5 228.303 15.5840  10
   0  -4   6 18.3750 6.47749   7
   0  -4  -6 23.7855 4.61409   9
   0  -4  -6 15.7875 6.69449   3
   0  -4   6 17.0152 7.97427   4
   0  -4   6 42.5827 8.30936   5
   0   4  -6 27.3255 6.85833  10
   0  -4  -6 21.5060 8.21980   7
   0   4   6 24.0686 5.15191   2
   0  -4   6 25.0981 5.28508   2
   0   4  -6 29.2359 4.65084   1
   0  -4  -6 31.0590 4.80685   1
   0  -4   7 44.2171 7.90527   7
   0  -4  -7 21.3455 4.61363   9
   0  -4  -7 32.8892 9.27098   7
   0   4  -7 27.7264 7.38984  10
   0  -4   7 30.1233 7.95952   5
   0   4   7 28.0374 6.04092   2
   0  -4   7 31.9973 5.87068   2
   0  -4  -7 24.9323 7.38438   3
   0  -4   7 29.4039 8.71493   4
   0  -4  -7 38.8650 5.88205   1
   0   4  -7 20.8295 5.05791   1
   0  -4   8 847.293 44.6532   5
   0  -4   8 922.976 41.6922   2
   0   4   8 887.044 41.6490   2
   0  -4  -8 897.884 43.6049   3
   0  -4  -8 901.893 41.5025   1
   0   4  -8 874.793 41.4425   1
   0  -4   8 890.005 44.6269   4
   0  -4  -8 973.623 47.0945   7
   0  -4   8 779.641 42.1617   7
   0   4  -8 881.516 42.4831  10
   0  -4  -8 907.294 40.0811   9
   0  -4  -9 194.263 11.1430   9
   0  -4  -9 192.678 12.9443   1
   0   4  -9 160.278 12.6753   1
   0  -4   9 153.481 15.2888   4
   0  -4   9 183.573 13.2348   7
   0  -4  -9 172.980 16.1375   7
   0  -4  -9 211.678 15.5508   3
   0  -4   9 158.929 15.4369   5
   0   4   9 163.013 12.8904   2
   0   4  -9 174.400 13.3572  10
   0   4 -10 971.057 45.8018   1
   0  -4 -10 934.787 45.6264   1
   0   4 -10 976.595 45.5580  10
   0  -4  10 857.450 44.7034   7
   0  -4 -10 989.774 49.9476   7
   0  -4  10 958.490 48.1835   4
   0   4  10 991.465 46.0542   2
   0  -4  10 1006.72 45.9113   2
   0  -4 -10 980.260 47.6976   3
   0  -4 -11 0.60398 5.01528   6
   0  -4 -11-5.09165 9.67536   3
   0   4  11-3.12175 8.48663   2
   0  -4  11-1.01691 7.95369   2
   0  -4 -11 1.06438 6.99679   1
   0   4 -11 5.32421 7.53020   1
   0  -4 -11 1.65673 9.65821   7
   0   4 -11 11.4008 7.10010  10
   0   4 -12 192.487 17.7094   8
   0  -4 -12 220.534 18.8207   7
   0  -4 -12 229.034 16.3891   1
   0   4 -12 208.724 16.0401   1
   0   4  12 223.225 16.7156   2
   0  -4  12 184.104 16.0509   2
   0  -4 -12 198.317 12.8570   6
   0  -4  13 80.4113 12.3384   2
   0   4  13 55.0633 11.0554   2
   0  -4 -13 79.5821 11.4132   1
   0   4 -13 76.8591 11.9048   1
   0  -4 -13 84.6842 8.55893   6
   0  -4 -13 82.4700 13.6997   7
   0  -4  14 130.346 14.3869   2
   0   4  14 98.4957 13.9723   2
   0   4  14 94.8071 14.9690   8
   0  -4 -14 118.452 15.9475   7
   0  -4 -14 88.7317 8.73826   6
   0  -4 -14 133.975 13.8717   1
   0   4 -14 113.953 13.9203   1
   0  -4 -15 34.0287 11.8103   7
   0   4  15 40.8902 12.5781   8
   0   4 -15 52.4028 12.0133   1
   0  -4 -15 9.02987 10.3061   1
   0   4  16-4.10233 12.8628   8
   0  -4 -16 25.3590 12.4106   7
   0  -4 -16-17.7631 11.7471   1
   0   4 -16 9.62968 11.4590   1
   0  -4 -17 60.1427 13.8860   7
   0   4  17 51.6394 15.5508   8
   0   4 -17 49.6637 12.9122   1
   0  -4 -17 41.4097 13.7091   1
   0  -4 -17 71.4401 9.51373   6
   0   4  18 51.9186 15.1861   8
   0  -4 -18 49.5371 14.5111   1
   0   4 -18 27.2906 13.4687   1
   0   4  19 47.3771 17.9607   8
   0   4 -19 42.3218 15.1138   1
   0  -4 -19 52.4142 16.0102   1
   0   4 -20 472.255 32.2313   1
   0  -4 -20 403.312 30.8793   1
   0  -4 -21-4.30510 15.8021   1
   0   4 -21-2.12773 16.6418   1
   0  -4 -22 293.185 27.3578   1
   0   4 -22 220.621 25.2861   1
   0  -4 -23 2.35210 18.9721   1
   0   4 -23 6.96509 17.2731   1
   0   5   0-4.08870 7.23359   4
   0  -5   0 5.06526 8.88305   7
   0   5   0 6.25131 5.67083   9
   0   5   0 7.05546 7.40048   5
   0   5  -1 268.975 19.4422  10
   0   5  -1 276.774 19.6977   4
   0   5   1 268.897 19.4597   4
   0  -5  -1 304.931 15.4950   3
   0  -5   1 260.232 20.7248   7
   0   5   1 301.637 18.7041   5
   0   5  -1 266.130 17.5352   9
   0   5   1 300.101 17.0610   9
   0  -5   2-1.60496 8.15041   7
   0   5   2 16.0171 7.93161   5
   0  -5   2 16.1363 8.16829   5
   0   5   2 8.38777 8.10032   4
   0  -5  -2 14.4779 5.44558   3
   0   5  -2 5.41100 7.18868   4
   0   5   2 0.90669 5.55716   6
   0   5  -2 9.46936 6.76996   9
   0   5  -2 21.0208 8.40638  10
   0  -5  -3 16.2361 9.67066   7
   0   5   3 20.3352 8.15799   5
   0  -5   3 5.11032 7.30717   5
   0   5   3 5.76277 7.85944   4
   0  -5  -3 6.25467 5.75590   3
   0   5  -3 9.53440 7.49298   4
   0   5  -3 15.8941 7.27084   9
   0  -5   3 31.2385 9.87028   7
   0   5   3 24.8168 7.12656   6
   0   5  -3 9.66200 8.68144  10
   0  -5   4 169.561 14.6613   5
   0   5   4 201.962 14.6988   5
   0   5   4 203.792 16.3642   4
   0   5  -4 168.999 14.8293  10
   0  -5  -4 152.070 12.0116   3
   0  -5  -4 183.786 17.3380   7
   0   5   4 159.656 12.0175   6
   0   5  -4 154.490 13.9626   9
   0  -5   4 165.012 15.5627   7
   0  -5  -5 1280.83 58.5678   7
   0  -5   5 1184.11 55.5491   7
   0  -5  -5 1079.42 47.7737   1
   0   5  -5 1134.05 47.9564   1
   0  -5  -5 1108.98 51.7016   3
   0   5   5 1156.91 51.1287   6
   0   5   5 1183.80 53.1196   5
   0  -5   5 1148.23 54.7950   5
   0   5   5 1153.89 55.6395   4
   0   5  -5 1143.75 53.7669  10
   0   5  -5 1072.05 53.9731   9
   0   5   5 1089.46 48.1244   2
   0  -5   5 1055.76 47.6570   2
   0  -5  -6 30.4386 10.6081   7
   0  -5   6 26.8208 9.07264   7
   0   5  -6 2.93723 4.08251   1
   0  -5  -6 0.41406 3.84921   1
   0   5   6 5.25149 5.53955   6
   0   5   6 18.8289 9.40912   4
   0   5   6 14.9456 8.11932   5
   0  -5   6 17.2656 9.08267   5
   0   5  -6 3.39385 8.19670  10
   0  -5   6 5.99022 4.13733   2
   0   5   6 5.81868 4.51791   2
   0  -5  -6 10.5102 7.50807   3
   0   5  -6 11.1849 8.27100   9
   0   5  -7 1528.08 69.4660  10
   0   5   7 1440.49 69.1101   5
   0  -5   7 1456.06 71.3647   5
   0   5   7 1573.86 72.6243   4
   0  -5  -7 1524.63 69.0810   3
   0   5   7 1565.29 66.1779   2
   0  -5   7 1475.11 65.7494   2
   0   5  -7 1446.69 65.6762   1
   0  -5  -7 1566.47 65.9084   1
   0   5  -7 1443.11 71.2582   9
   0  -5   7 1408.15 70.3708   7
   0  -5  -7 1527.85 74.4698   7
   0  -5   8-1.29588 8.33177   7
   0  -5  -8 9.80829 11.5222   7
   0  -5   8 8.47343 5.77306   2
   0   5   8 13.0080 6.42715   2
   0   5   8 10.0861 8.19695   5
   0  -5   8 6.21863 8.87340   5
   0   5  -8 13.1881 5.73070   1
   0  -5  -8 11.2578 5.27246   1
   0  -5  -8 1.11915 8.51352   3
   0  -5  -8 8.67665 5.28622   9
   0   5  -8 2.17547 8.17018  10
   0  -5   9 206.510 17.9506   5
   0   5   9 176.098 13.7455   2
   0   5  -9 170.423 13.0370   1
   0  -5  -9 204.410 13.4403   1
   0  -5  -9 200.463 11.8478   9
   0   5  -9 213.861 15.9990  10
   0  -5  -9 200.550 19.2973   7
   0  -5   9 187.510 15.7300   7
   0  -5  -9 185.934 16.2698   3
   0  -5  10 262.488 21.1677   5
   0  -5 -10 315.109 20.8408   3
   0   5 -10 244.591 18.2143  10
   0   5  10 277.585 17.7064   2
   0   5 -10 278.047 17.2634   1
   0  -5 -10 288.654 17.2109   1
   0  -5 -10 250.970 14.7623   9
   0  -5 -10 244.714 22.7220   7
   0  -5  10 257.256 18.4063   7
   0  -5 -11 362.437 25.8008   7
   0  -5  11 297.094 19.5740   7
   0  -5 -11 316.611 19.2091   1
   0   5 -11 281.679 18.6288   1
   0   5 -11 285.337 19.5640  10
   0  -5 -11 293.981 16.2849   9
   0  -5  11 304.153 23.5276   5
   0  -5  11 311.022 19.3233   2
   0   5  11 277.623 19.0937   2
   0  -5  12 93.6316 15.1576   5
   0   5 -12 91.7438 11.6980   1
   0  -5 -12 103.933 11.4744   1
   0  -5 -12 96.1498 8.58967   9
   0   5  12 85.6065 12.2386   2
   0  -5  12 77.6612 12.5082   2
   0  -5 -12 122.291 16.7165   7
   0   5 -12 88.5479 11.8368  10
   0  -5 -13 379.310 28.6073   7
   0  -5  13 382.353 24.2282   2
   0   5  13 368.323 24.3024   2
   0  -5  13 397.753 28.1135   5
   0  -5 -13 405.033 20.3144   9
   0  -5 -13 396.177 24.2877   1
   0   5 -13 359.886 23.8130   1
   0   5 -14 18.5533 10.3574   1
   0  -5 -14 18.7916 10.7775   1
   0  -5 -14 17.2848 6.77388   9
   0  -5  14 22.5180 13.4820   5
   0  -5  14 30.0170 11.8824   2
   0   5  14 27.8904 12.3947   2
   0  -5 -14 12.3740 12.9596   7
   0  -5  15 968.875 52.9527   5
   0  -5 -15 987.915 52.7583   7
   0  -5 -15 901.590 43.1987   9
   0   5 -15 946.333 48.4314   1
   0  -5 -15 994.114 49.0061   1
   0  -5  16 17.8510 15.0033   5
   0   5 -16 6.17355 11.9390   1
   0  -5 -16 1.56377 12.0963   1
   0  -5 -16 35.0506 15.1452   7
   0   5  16 17.9736 14.7782   8
   0  -5 -17 450.189 29.2480   1
   0   5 -17 417.676 28.2513   1
   0  -5 -17 350.892 29.7193   7
   0   5  17 449.459 32.6421   8
   0   5  18 2.43649 16.1985   8
   0  -5 -18 16.0481 15.3216   1
   0   5 -18 7.02595 13.9586   1
   0   5  19 2.53396 17.6562   8
   0   5 -19-5.58818 14.6845   1
   0  -5 -19 15.1325 14.2568   1
   0   5 -20 51.1035 17.1041   1
   0  -5 -20 81.7830 18.0073   1
   0   5  20 65.7533 19.7565   8
   0   5 -21-20.6077 16.9358   1
   0  -5 -21-2.08977 16.4165   1
   0  -5 -22 2.18203 17.7954   1
   0   5 -22 2.15042 17.2797   1
   0  -5 -23 95.1137 22.2755   1
   0   6   0 1794.70 85.3372   4
   0  -6   0 2013.61 88.9093   7
   0   6   0 1729.75 81.5848   9
   0  -6   1 12.0384 11.6262   7
   0   6   1 5.02470 10.0549   4
   0   6  -1 19.7692 10.6599   4
   0   6   1 11.8316 9.30750   5
   0   6   1 16.2837 7.91916   6
   0   6  -1 14.7600 7.85178   9
   0   6  -2 1122.25 56.2444   9
   0   6  -2 1133.05 58.7539   4
   0   6   2 1155.65 59.1548   4
   0  -6   2 1231.97 61.1441   7
   0   6   2 1170.34 55.6880   6
   0   6   2 1251.01 56.8873   5
   0   6  -3 503.740 29.1161   9
   0   6   3 496.377 27.3835   6
   0  -6   3 514.931 32.4047   7
   0  -6   3 498.637 30.3814   5
   0   6   3 472.144 28.4535   5
   0   6   3 525.665 31.6581   4
   0  -6  -4 154.513 12.5344   3
   0   6   4 170.237 17.3260   4
   0   6  -4 111.772 13.8576   9
   0   6   4 144.057 12.6754   6
   0  -6   4 158.401 15.6713   5
   0   6   4 165.316 15.1692   5
   0  -6  -4 214.495 20.4532   7
   0  -6   4 116.947 16.1038   7
   0  -6  -5 52.6270 9.65382   3
   0   6   5 43.3797 12.4318   4
   0   6  -5 62.6097 12.6812   9
   0   6   5 49.1723 8.86521   6
   0   6   5 82.3329 11.7404   5
   0  -6   5 53.7835 12.3479   5
   0  -6  -5 67.4165 14.9552   7
   0  -6   5 46.9228 13.1556   7
   0  -6  -6 71.9174 10.8494   3
   0   6   6 78.0518 13.5343   4
   0   6  -6 68.3044 12.1657   9
   0   6   6 63.4766 9.12074   6
   0  -6  -6 70.6293 15.0459   7
   0  -6   6 68.1279 13.6524   7
   0   6   6 47.6430 11.2871   5
   0  -6   6 51.8982 12.3581   5
   0   6   7 59.1013 6.23502   2
   0  -6   7 55.6351 12.8646   7
   0  -6  -7 36.8664 14.8573   7
   0  -6   7 102.853 14.4546   5
   0   6   7 87.5125 12.3034   5
   0  -6   7 56.6211 5.21005   2
   0  -6  -7 70.3944 11.9614   3
   0   6   7 83.7755 14.8245   4
   0   6  -7 70.8600 12.9272   9
   0   6   8 441.064 30.2818   4
   0  -6   8 430.468 21.5869   2
   0   6   8 438.156 22.1257   2
   0  -6  -8 450.286 26.7486   3
   0   6  -8 435.203 29.5764   9
   0   6  -8 449.029 21.9283   1
   0  -6  -8 454.937 21.8020   1
   0  -6   8 473.471 28.8013   7
   0  -6  -8 485.412 32.6556   7
   0  -6   8 405.853 29.0731   5
   0  -6   9 20.2552 11.1028   7
   0   6   9-1.99641 12.0756   4
   0  -6   9 15.1310 6.44030   2
   0   6   9 29.0490 7.46510   2
   0  -6   9 11.2988 11.0875   5
   0  -6  -9 20.4412 6.52784   1
   0   6  -9 18.7867 6.71269   1
   0   6  -9 26.3101 12.1012   9
   0  -6 -10 299.905 25.5488   7
   0  -6  10 284.935 21.5777   7
   0   6 -10 261.854 16.6236   1
   0  -6 -10 275.306 16.8110   1
   0   6 -10 260.771 23.5495   9
   0   6  10 266.170 23.3960   4
   0  -6  10 292.084 23.3705   5
   0  -6 -11 2.39812 14.4709   7
   0   6 -11 2.07619 12.7765   9
   0  -6  11 24.1819 13.1719   5
   0   6 -11-8.62167 8.32452   1
   0  -6 -11-7.84485 8.39414   1
   0  -6 -12 48.2819 16.3413   7
   0   6 -12 37.0440 15.4033   9
   0   6 -12 67.5671 10.7985   1
   0  -6 -12 65.4370 10.5252   1
   0  -6  12 70.4822 11.1455   2
   0  -6  12 66.8312 15.8863   5
   0  -6 -13 72.8584 17.6945   7
   0   6 -13 59.3340 16.7917   9
   0  -6 -13 50.0512 10.7218   1
   0   6 -13 43.7217 10.9477   1
   0  -6  13 35.4298 10.5791   2
   0  -6  13 43.2988 15.9418   5
   0  -6  14 85.4562 18.7925   5
   0  -6 -14 137.482 14.9952   1
   0   6 -14 123.051 14.2814   1
   0   6 -14 143.257 21.0835   9
   0  -6 -14 127.128 20.7351   7
   0  -6  15 2.33291 15.5919   5
   0   6 -15 3.95008 11.3490   1
   0  -6 -15 4.02484 11.3732   1
   0   6 -15-7.47526 15.3341   9
   0  -6 -15 19.5179 16.9147   7
   0  -6  16 2.41672 17.3366   5
   0  -6 -16-5.81213 12.1912   1
   0   6 -16 7.12976 12.2090   1
   0   6 -16-20.7919 18.2890   9
   0  -6 -16 2.42459 16.2916   7
   0   6  16 29.6125 17.7024   8
   0  -6  17 32.5260 19.4410   5
   0  -6 -17 21.8541 13.5820   1
   0   6 -17 19.9054 14.1525   1
   0   6 -17 37.8146 19.9447   9
   0  -6 -17 26.3784 18.3335   7
   0   6  17 22.8634 17.2842   8
   0  -6  18-2.58585 18.2854   5
   0  -6 -18 8.31465 13.6112   1
   0   6 -18-4.89553 13.5490   1
   0   6 -18-25.1872 19.4016   9
   0   6  18 18.3575 17.9964   8
   0  -6  19 80.0437 21.2197   5
   0  -6 -19 119.787 18.5791   1
   0  -6 -20 222.727 23.7901   1
   0  -6 -21-1.94432 17.1897   1
   0   7   0 2.84093 10.0448   6
   0  -7   0-4.82744 14.2705   7
   0   7   0-5.86122 12.0996   4
   0   7  -1 60.9957 11.2905   9
   0   7  -1 58.1504 14.3738   4
   0   7   1 64.3705 11.4375   6
   0  -7  -1 51.6646 15.6197   7
   0  -7   1 42.5247 15.3714   7
   0   7   1 66.7941 15.0060   4
   0   7  -2 5.47483 10.0926   9
   0   7  -2-11.6192 12.8715   4
   0   7   2-7.96732 13.0190   4
   0  -7   2 9.24009 13.1746   7
   0   7   2 7.65324 9.53073   6
   0  -7   3 2.25582 14.0602   7
   0   7  -3 11.7087 10.7464   9
   0   7   3 8.05463 12.7843   4
   0   7   3 1.20433 9.19507   6
   0  -7   4 41.8222 14.4548   7
   0  -7   4 31.1671 13.2871   5
   0   7   4 22.5922 9.51486   6
   0   7   4 42.7415 13.6736   4
   0   7  -4 40.6156 12.3452   9
   0   7  -5 430.774 30.0634   9
   0  -7   5 576.083 33.2834   5
   0   7   5 486.403 32.7185   4
   0   7   5 494.658 27.2017   6
   0  -7  -5 374.719 33.7579   7
   0  -7   5 537.544 34.3507   7
   0   7  -6 138.651 16.9111   9
   0  -7   6 143.755 18.4322   5
   0   7   6 116.157 17.9337   4
   0  -7   6 124.692 18.4229   7
   0  -7  -6 137.952 21.2107   7
   0   7   6 84.2038 11.5853   6
   0  -7   7 663.398 38.0461   5
   0   7  -7 550.336 35.8522   9
   0  -7  -7 593.299 41.6092   7
   0  -7   7 557.335 36.5878   7
   0   7   7 614.022 38.6129   4
   0  -7   8 2.04910 13.9940   5
   0   7  -8 13.6315 13.2303   9
   0  -7  -8 35.2727 17.9390   7
   0  -7   8 7.78403 12.9400   7
   0   7   8-2.21964 13.7513   4
   0  -7   9 280.034 24.5005   5
   0   7  -9 262.334 24.7409   9
   0  -7  -9 325.609 29.7119   7
   0  -7   9 258.826 23.0750   7
   0   7   9 247.432 24.6902   4
   0  -7  10 109.136 19.1699   5
   0   7  10 104.494 19.0807   4
   0   7 -10 77.6125 17.5214   9
   0  -7  10 100.642 16.3911   7
   0  -7 -10 88.2614 20.2755   7
   0  -7 -11 24.3304 7.19779   1
   0  -7  11 49.7942 16.9591   5
   0   7  11 26.0784 15.7219   4
   0   7 -11 33.8891 16.6332   9
   0  -7 -11 49.9591 18.1854   7
   0  -7 -12 135.965 12.0732   1
   0   7  12 150.598 21.1475   4
   0   7 -12 108.849 20.3019   9
   0  -7 -12 164.907 24.4714   7
   0  -7  13 231.127 25.1912   5
   0   7  13 178.686 23.8432   4
   0   7 -13 170.420 23.9905   9
   0  -7 -13 207.607 26.3941   7
   0  -7  14-2.47316 16.9715   5
   0  -7 -14 14.0138 18.0044   7
   0   7 -14-2.57314 17.4746   9
   0   7  14-7.63045 16.8125   4
   0  -7 -15 457.491 36.9657   7
   0   7 -15 489.471 36.3915   9
   0  -7  15 444.602 34.8025   5
   0   7  15 362.402 33.9009   4
   0   7 -16 8.32269 20.2874   9
   0  -7 -16 27.6101 20.0990   7
   0   7  16 18.7263 20.2620   4
   0  -7  16 18.2532 18.9839   5
   0   8   0 1220.09 62.7411   4
   0   8   0 1116.32 58.2399   6
   0  -8   0 1163.98 64.8440   7
   0   8   1 24.8058 16.1085   4
   0   8  -1 8.91185 14.8173   4
   0  -8   1 10.8662 16.9371   7
   0  -8  -1 14.1029 17.2526   7
   0   8   1 13.5070 11.9335   6
   0   8  -1 4.99351 12.8724   6
   0  -8  -2 298.812 29.7477   7
   0  -8   2 287.518 28.8179   7
   0   8   2 300.772 22.5039   6
   0   8  -2 324.677 24.5690   6
   0   8   2 297.335 27.1065   4
   0  -8   3 114.583 20.7896   7
   0   8   3 82.2766 13.8486   6
   0   8   3 128.398 19.4224   4
   0   8  -3 97.8492 14.9715   9
   0   8   4 13.6776 10.8653   6
   0   8   4 2.32389 16.6770   4
   0  -8   4 2.54162 16.4291   7
   0   8  -4 20.2048 13.4353   9
   0   8   5 11.7955 11.2591   6
   0  -8   5 34.7511 17.1346   7
   0   8   5 14.0851 16.7740   4
   0   8  -5 12.4899 13.6354   9
   0  -8   6 396.854 33.4716   7
   0   8  -6 430.490 31.0232   9
   0   8   6 457.221 33.4937   4
   0  -8   7-4.45630 16.2088   5
   0   8  -7 8.00025 14.7485   9
   0   8   7 16.8157 16.4853   4
   0  -8   7-11.6198 17.2891   7
   0  -8  -7 9.17206 19.5243   7
   0  -8   8 112.106 20.0358   5
   0   8  -8 90.2927 18.6845   9
   0   8   8 75.6566 18.5692   4
   0  -8  -8 95.7267 23.0004   7
   0  -8   8 98.0934 19.7886   7
   0  -8   9 14.0798 17.3806   5
   0   8  -9-8.78686 16.1981   9
   0   8   9-17.3778 17.4695   4
   0  -8  -9 21.8022 19.0427   7
   0  -8  10 60.1836 18.7528   5
   0   8 -10 77.9865 20.0376   9
   0   8  10 30.4441 18.3529   4
   0  -8 -10 65.9345 23.0661   7
   0  -8  11 2.46258 17.8320   5
   0   8 -11 2.38350 16.6908   9
   0   8  11-12.9695 17.8007   4
   0  -8 -11-6.29607 21.3793   7
   0  -8  12 158.458 23.8326   5
   0   8 -12 173.967 24.1344   9
   0   8  12 121.949 23.1925   4
   0  -8 -12 154.353 26.8138   7
   0  -8 -13 21.9788 22.7353   7
   0  -8  13 5.13809 18.4292   5
   0   8 -13-15.4998 20.2843   9
   0  -9   0 3.11831 21.0656   7
   0  -9  -1-6.34623 21.5543   7
   0  -9   1 18.3551 22.0536   7
   0   9  -1 3.57757 14.8072   6
   0   9   1 32.5897 18.5737   4
   0  -9   2 29.9489 21.6050   7
   0  -9  -2 19.3625 21.9353   7
   0   9  -2 13.1491 15.2915   6
   0   9   2 32.8145 19.2081   4
   0  -9   3 35.0903 21.2832   7
   0  -9  -3 6.54944 21.1712   7
   0   9  -3 17.7604 15.9911   6
   0   9   3 10.1826 18.6160   4
   0  -9  -4-29.8401 24.3427   7
   0  -9   4 34.1082 21.4260   7
   0   9   4 12.7981 18.7098   4
   0   9  -4 16.5625 17.1948   6
   0  -9   5 107.461 24.0886   7
   0   9  -6 11.7902 16.3904   9
   0  -9   6 29.3327 20.3674   7
   0   9  -7 192.194 23.0333   9
   0   9  -8 23.8709 17.8542   9
   0   9  -9 38.5968 19.2470   9
   0   9 -10 116.024 22.7154   9
   1   0 -25 20.7767 19.7587   1
   1   0 -24-7.49389 17.2327   1
   1   0 -23 7.18181 15.5609   1
   1   0 -22 4.57196 15.3614   1
  -1   0  21 31.0994 8.42000  10
   1   0 -21 21.7558 14.6675   1
  -1   0  20 0.78773 7.26224  10
   1   0 -20 12.4097 12.8904   1
  -1   0  19 1102.08 56.4470   8
  -1   0  19 1011.93 47.2607  10
   1   0 -19 961.669 53.8839   1
   1   0 -18 11.0400 12.0965   1
  -1   0  18-2.04081 13.0341   8
   1   0 -17 622.695 36.4398   1
   1   0 -16 4.83102 8.83707   1
   1   0 -15 1580.06 76.6660   1
  -1   0  15 1663.66 76.1037   1
   1   0 -14 2.76909 7.66002   1
  -1   0  14-12.5800 8.59078   1
  -1   0  13 796.188 39.8095   1
   1   0 -13 759.648 39.3268   8
   1   0 -13 785.512 40.0350   1
  -1   0  12-6.46891 7.62483   1
   1   0 -12-5.84057 6.09171   1
   1   0 -12 1.94286 6.63276   3
   1   0 -12 1.05789 6.38446   8
   1   0 -11 36.6724 7.26549   3
   1   0 -11 36.1420 6.91570   1
   1   0 -10-2.44866 5.42517   3
   1   0 -10 2.87845 4.86701   1
   1   0  -9 4684.74 195.849   3
  -1   0   9 4265.11 196.608   8
   1   0  -9 4809.48 196.554   1
   1   0  -8 3.94899 4.12783   3
   1   0  -8 0.75459 3.40809   1
  -1   0   8 0.83683 3.95520   8
   1   0  -7 324.642 17.0880   3
   1   0  -7 322.324 17.2123   1
  -1   0   7 310.975 17.6246   8
  -1   0   7 330.958 15.1285   7
   1   0  -6 5.49435 3.41176   3
   1   0  -6-1.11587 2.43032   1
  -1   0   6 6.21486 3.15448   8
  -1   0   6 2.93808 2.07428   7
   1   0  -5 11.3294 3.31121   3
  -1   0   5 14.4581 3.04217   8
   1   0  -5 5.54150 2.55129   1
  -1   0   5 11.8776 2.13327   7
   1   0  -4 3.70489 2.14928   1
  -1   0   4 3.29281 2.36943   8
   1   0  -3 1396.67 59.7837   1
  -1   0   3 1395.01 59.9789   8
  -1   0   2 0.20840 1.20619   8
  -1   0  -2 0.80622 1.54444   2
  -1   0  -3 3655.91 153.359   1
  -1   0  -3 3608.58 153.423   2
  -1   0  -4 2.66266 2.69622   1
  -1   0  -4 0.36687 2.45252   8
  -1   0  -5 1760.67 74.5829   1
  -1   0  -5 1672.06 74.0649   8
  -1   0  -6 1.63185 3.55563   8
  -1   0  -6-2.54858 3.10787   1
  -1   0  -7 1537.66 67.2928   3
  -1   0  -7 1509.77 67.8280   1
  -1   0  -8-1.67358 3.82359   1
  -1   0  -8 2.63968 2.11557   7
  -1   0  -8-0.68967 4.43057   3
  -1   0  -9 1783.85 77.2016   1
  -1   0  -9 1706.41 72.9367   7
  -1   0  -9 1693.72 76.1435   3
  -1   0 -10 4.24414 2.22722   7
   1   0  10 2.08380 6.03179   8
  -1   0 -10 5.19204 5.31854   1
  -1   0 -10-3.39406 5.70309   3
   1   0  11 1393.45 64.9718   8
  -1   0 -11 1399.04 63.7646   3
  -1   0 -11 1378.47 64.8730   1
   1   0  12 1.27820 6.54454   8
  -1   0 -12 1.01709 6.83410   3
  -1   0 -12-2.49567 6.67830   1
   1   0  12 1.18186 7.89846   2
   1   0  13 1456.28 69.1628   8
  -1   0 -13 1506.73 67.6488   3
   1   0  13 1437.45 68.4869   2
  -1   0 -13 1423.75 68.8424   1
   1   0  14-1.51102 7.44499   8
  -1   0 -14 1.16899 8.58172   3
  -1   0 -14 1.46898 8.18864   1
   1   0  14-9.53592 10.7809   2
  -1   0 -15 1192.06 56.2847   3
  -1   0 -15 1134.28 57.7522   1
   1   0  15 1136.81 57.8708   8
   1   0  16-1.74618 10.1795   8
  -1   0 -16 3.38850 9.51746   1
   1   0  17-5.63981 11.7165   8
  -1   0 -17 12.6441 10.5306   1
   1   0  18-14.0675 12.0636   8
  -1   0 -18-17.2667 12.4143   1
   1   0  19 206.161 21.0629   8
  -1   0 -19 214.111 21.4949   1
   1   0  20-18.2178 15.3014   8
  -1   0 -20 2.14457 13.5310   1
   1   0  20 6.51334 8.69007  10
  -1   0 -21 153.706 21.2471   1
   1   0  21 176.488 15.4857  10
  -1   0 -22-9.47401 17.2297   1
   1   0  22 7.81277 9.77566  10
  -1   0 -23 22.2979 19.1675   1
  -1   0 -24-5.15051 18.2999   1
   1   1 -25 2.58862 19.0032   1
   1  -1 -25 5.19801 19.2506   1
   1  -1 -24 207.233 25.3415   1
   1   1 -24 256.225 27.3186   1
  -1   1  23 2.66264 18.7390   8
   1   1 -23 2.38429 16.4483   1
   1  -1 -23 16.7440 17.0805   1
  -1   1  22 133.634 21.4725   8
   1   1 -22 125.358 20.5526   1
  -1   1  21 28.6598 15.8777   8
  -1  -1  21 5.11815 7.49449  10
   1   1 -21 2.17369 13.7186   1
  -1  -1  20 43.6772 8.45377  10
   1   1 -20 43.3318 13.6084   1
  -1  -1  19 48.0092 8.28092  10
   1   1 -19 37.0752 13.3145   1
  -1  -1  18 23.7706 6.64855  10
   1   1 -18 25.7454 12.3975   1
  -1  -1  17-1.35236 5.86573  10
   1   1 -17 8.62231 9.61236   1
   1   1 -16 523.293 30.8697   1
  -1  -1  16 495.102 25.1266  10
   1  -1 -15 517.263 29.8741   3
  -1  -1  15 498.081 24.9870  10
  -1   1  15 559.366 30.3952   1
  -1  -1  15 475.979 29.7787   1
   1   1 -15 532.064 30.6091   1
   1   1 -15 484.232 29.0682   8
   1   1 -14 62.4488 10.7095   1
  -1  -1  14 61.9465 6.54295  10
   1   1 -14 77.8457 11.0484   8
  -1   1  14 63.1037 11.1675   1
   1  -1 -14 61.6021 11.3579   3
  -1  -1  13 384.020 19.4777  10
  -1   1  13 420.296 23.7176   1
   1   1 -13 394.683 23.7740   1
   1  -1 -13 340.431 22.7715   3
   1   1 -13 431.247 23.8118   8
  -1   1  13 350.657 23.5984   8
  -1  -1  12 2297.37 101.479  10
  -1   1  12 2413.59 105.161   1
   1   1 -12 2373.72 105.539   1
   1  -1 -12 2327.42 104.894   3
   1   1 -12 2506.39 105.444   8
  -1   1  12 2356.70 106.221   8
  -1   1  11 0.99109 6.87414   1
   1   1 -11 2.12824 5.74701   1
   1  -1 -11 17.6434 6.86688   3
  -1  -1  11 3.66302 3.39790  10
   1   1 -11 8.13732 6.57577   8
  -1   1  11 4.60516 6.11280   8
   1   1 -10 1293.01 60.1947   8
  -1   1  10 1349.72 60.8593   8
   1  -1 -10 1321.75 60.2178   3
  -1  -1  10 1301.90 57.0969  10
   1   1 -10 1302.94 60.3013   1
  -1   1  10 1304.73 60.1988   1
   1   1  -9 115.921 9.44230   1
  -1   1   9 91.5783 9.16761   1
  -1  -1   9 93.3795 6.61252  10
  -1   1   9 126.362 9.72515   8
   1  -1  -9 111.021 9.75553   3
  -1  -1   9 111.299 8.35630   3
  -1   1   8 719.503 34.3113   8
  -1   1   8 712.649 33.8550   1
   1   1  -8 676.400 33.7786   1
  -1  -1   8 676.451 31.3613  10
   1  -1  -8 734.285 32.9289   7
  -1  -1   8 749.836 33.2660   3
   1  -1  -8 694.127 33.9063   3
  -1   1   7 466.467 24.3368   8
   1   1  -7 475.472 24.5509   8
  -1  -1   7 488.040 23.5346   3
   1  -1  -7 465.505 24.2891   3
   1   1  -7 522.590 24.4140   1
  -1   1   7 475.142 24.0742   1
   1  -1  -7 479.008 23.5162   7
  -1  -1   7 504.639 22.1604  10
  -1   1   6 3211.07 138.383   8
  -1   1   6 3176.78 137.913   1
   1   1  -6 3371.57 138.782   8
   1  -1  -6 3277.40 137.826   7
  -1   1   6 3245.25 137.771   7
  -1  -1   6 3178.48 136.261  10
  -1  -1   6 3138.25 137.303   3
   1  -1  -6 3217.09 138.240   3
   1   1  -6 3419.05 138.200   1
  -1   1   5 23.2296 4.18901   7
  -1  -1   5 17.3171 2.90981   3
   1  -1  -5 12.5698 4.02626   3
  -1   1   5 5.38484 2.30346   3
   1   1  -5 13.9879 2.17219  10
  -1   1   5 18.7413 3.65129   1
  -1  -1   5 18.1279 2.31315  10
   1   1  -5 18.5871 3.57049   1
   1  -1  -5 16.3137 3.33295   7
   1  -1  -4 3913.10 167.366   7
   1   1  -4 3936.91 165.890  10
  -1  -1   4 4040.76 166.084  10
  -1   1   4 3871.13 166.823   1
  -1   1   4 4040.18 167.419   3
   1   1  -4 3907.87 166.877   1
   1  -1  -3 860.267 38.3481   7
  -1   1   3 843.479 37.4893   1
  -1   1   3 875.219 38.0291   3
   1   1  -3 867.209 37.5416   1
   1   1  -2 1380.99 60.4805   9
  -1  -1   2 1377.32 60.1924   4
   1  -1  -2 1472.59 60.9152   7
  -1   1   2 1464.41 60.1606   3
  -1   1   2 1438.46 59.6423   1
   1   1  -2 1322.81 59.5973   1
  -1  -1   2 1410.36 60.4151   5
  -1   1   1 131.409 3.64109   5
  -1  -1   1 117.454 4.72952   5
  -1   1   1 131.733 4.62538   4
  -1  -1   1 120.628 4.59351   4
   1   1  -1 110.033 4.48002   4
  -1   1   1 123.832 3.96012   3
   1  -1  -1 119.250 5.22303   7
   1   1  -1 131.450 4.87604   9
  -1   1   1 134.899 3.49780   1
  -1   1   0 2841.11 118.101   2
   1   1   0 2805.99 118.127   2
  -1   1   0 2827.22 118.868   4
   1  -1   0 2956.26 119.310  10
   1   1   0 2923.08 119.017   6
   1   1   0 2815.07 118.876   9
   1  -1   0 2719.95 119.308   7
  -1   1   0 2852.28 119.329   7
   1   1   0 2635.26 118.928   4
   1   1   1 332.849 16.4950   6
  -1   1  -1 345.804 16.7962   7
   1  -1   1 390.569 17.0393  10
   1   1   1 361.212 16.1933   2
  -1   1  -1 376.125 16.1770   2
  -1   1  -2 266.502 13.2147   7
   1  -1   2 271.284 13.5136  10
  -1   1  -2 286.136 13.2261   2
   1   1   2 285.318 13.2047   2
   1  -1   3 450.738 19.8331  10
   1   1   3 449.220 19.8224   2
  -1   1  -3 391.424 19.5020   1
  -1   1  -3 407.368 19.0330   7
   1  -1   4 3459.44 140.635  10
  -1   1  -4 3309.60 140.770   8
   1   1   4 3428.97 140.953   2
  -1   1  -4 3211.43 139.473   7
  -1   1  -4 3290.82 140.878   1
   1  -1   5 344.409 17.2995  10
  -1   1  -5 380.786 17.1529   3
   1   1   5 340.364 18.0261   2
  -1   1  -5 376.044 18.1395   1
  -1   1  -5 343.091 17.7861   8
  -1   1  -5 349.561 15.9010   7
   1   1   6 1237.02 55.7167   1
  -1   1  -6 1250.70 54.7239   3
  -1   1  -6 1236.32 55.8581   1
  -1   1  -6 1300.60 55.7185   8
   1  -1   6 1249.15 54.9447  10
   1   1   6 1225.14 55.8345   2
   1   1   7 143.006 10.8093   1
   1  -1   7 177.822 9.98847  10
  -1   1  -7 154.456 9.95311   3
  -1   1  -7 163.404 10.9773   1
  -1   1  -7 181.516 10.9611   8
   1   1   7 144.791 10.8059   2
   1   1   8 313.683 17.5460   1
   1  -1   8 290.043 15.7453  10
  -1  -1  -8 289.136 17.2005   3
  -1   1  -8 313.398 16.3805   3
   1   1   8 303.306 17.5372   2
  -1   1  -8 269.886 17.0685   1
  -1   1  -8 294.752 16.8360   8
  -1  -1  -8 312.744 16.2201   7
   1   1   9 331.329 18.6122   1
   1  -1   9 299.006 16.6466  10
  -1  -1  -9 339.612 18.8719   3
  -1   1  -9 292.643 17.2424   3
   1   1   9 340.412 18.7723   2
  -1   1  -9 315.165 18.5787   1
  -1   1  -9 278.691 17.6251   8
  -1  -1  -9 328.185 17.0826   7
   1   1  10 243.716 15.8162   1
   1  -1  10 239.448 13.7475  10
  -1   1 -10 237.890 14.5980   3
  -1  -1 -10 240.156 15.4114   3
   1   1  10 225.755 15.5466   2
  -1   1 -10 213.530 15.3351   1
  -1   1 -10 208.593 14.8569   8
  -1  -1 -10 222.181 13.2833   7
   1  -1  11 38.0522 6.22558  10
  -1  -1 -11 36.7072 8.02598   3
  -1   1 -11 33.7762 7.13821   3
   1   1  11 42.7604 9.22643   2
  -1  -1 -11 38.8712 5.69293   7
  -1   1 -11 39.6485 7.54083   8
  -1   1 -11 61.5545 8.42414   1
   1  -1  12 1495.95 65.9171  10
  -1  -1 -12 1412.56 67.9402   3
  -1   1 -12 1527.02 67.1742   3
   1   1  12 1461.45 68.5527   2
  -1   1 -12 1385.19 68.4010   1
  -1   1 -12 1466.37 67.8014   8
  -1  -1 -12 1498.85 65.1667   7
   1  -1  13-0.79788 5.39829  10
  -1  -1 -13 4.75441 8.28712   3
  -1   1 -13 13.9428 7.44743   3
   1  -1  13 17.6757 9.01918   2
   1   1  13-2.55537 9.34172   2
  -1   1 -13 13.5652 7.68441   1
  -1   1 -13 6.74454 7.35337   8
  -1  -1 -13 9.72355 4.92901   7
   1  -1  14 14.3125 6.19744  10
  -1  -1 -14 11.3960 9.34822   3
  -1   1 -14 5.36957 7.64466   3
   1   1  14 19.5706 9.50957   8
   1   1  14 8.21179 9.64195   2
   1  -1  14 5.41146 9.43745   2
  -1   1 -14 4.40298 8.06516   1
  -1   1 -14 19.2363 8.17778   8
   1  -1  15 9.72859 6.43786  10
  -1   1 -15 1.28334 9.25246   8
  -1   1 -15 8.01486 8.85087   3
   1   1  15 8.18303 9.94385   8
  -1   1 -15-1.57839 8.80117   1
  -1   1 -16 353.295 25.7050   1
   1  -1  16 397.781 22.2633  10
  -1   1 -16 392.186 24.6042   3
   1   1  16 417.408 27.4964   8
  -1   1 -17 14.4158 11.5840   1
   1  -1  17 10.6372 7.84115  10
   1   1  17 7.62389 10.8792   8
   1  -1  18 1267.18 58.8346  10
  -1   1 -18 1199.27 63.4350   1
   1   1  18 1300.11 65.0203   8
   1  -1  19 163.186 14.2511  10
   1   1  19 135.267 19.4931   8
  -1   1 -19 160.393 19.1893   1
   1   1  20 67.7132 16.0807   8
  -1   1 -20 49.1541 15.8103   1
   1  -1  20 37.9526 10.3132  10
   1   1  21 54.7350 18.2518   8
   1  -1  21 42.7763 11.5377  10
  -1   1 -21 33.7976 16.4878   1
  -1   1 -22 351.730 29.1980   1
   1   1  22 376.889 31.0173   8
  -1  -1 -22 272.842 28.7481   1
  -1  -1 -23 66.9355 20.5829   1
  -1   1 -23 66.5917 20.1882   1
   1   1  23 45.0487 18.5321   8
  -1   1 -24 64.0237 20.6815   1
  -1  -1 -24 72.0860 21.0964   1
   1   1  24 60.9294 20.3304   8
   1  -2 -24-9.96515 18.7787   1
   1   2 -24-4.94647 18.1585   1
  -1   2  24-8.30733 19.5840   8
   1  -2 -23 62.0062 18.5884   1
   1   2 -23 80.6160 19.7679   1
   1  -2 -22 11.3935 16.2747   1
   1   2 -22 9.06551 15.8756   1
   1  -2 -21 117.236 19.0176   1
   1   2 -21 54.0486 16.8481   1
   1   2 -20 94.4235 17.1305   1
   1  -2 -20 92.7106 16.7659   1
  -1  -2  20 83.5866 9.76813  10
   1  -2 -19 245.693 22.6420   1
  -1  -2  19 278.377 17.1347  10
   1   2 -18 126.481 16.5245   1
   1  -2 -18 141.377 17.3687   1
  -1  -2  18 136.291 11.3152  10
  -1  -2  17 251.416 15.4271  10
   1  -2 -17 229.240 20.5032   1
   1   2 -17 272.132 21.3189   1
  -1   2  16 426.379 28.9693   8
   1  -2 -16 517.329 29.4089   1
   1   2 -16 475.249 28.8835   1
  -1  -2  16 423.837 23.2167  10
  -1   2  15 1886.10 84.9036   1
  -1  -2  15 1789.69 84.3845   1
  -1   2  15 1921.88 86.5233   8
   1   2 -15 1814.86 84.5484   8
   1  -2 -15 1740.28 84.9951   1
   1   2 -15 1843.68 85.2333   1
  -1  -2  15 1816.65 80.3043  10
   1  -2 -14 205.307 17.6016   3
  -1  -2  14 240.953 17.8954   1
  -1   2  14 231.029 17.4722   1
  -1   2  14 234.596 18.0858   8
   1   2 -14 216.953 17.3804   8
   1  -2 -14 235.673 17.7850   1
   1   2 -14 230.652 17.7885   1
  -1  -2  14 199.417 13.2070  10
   1  -2 -13 657.666 36.0115   3
  -1   2  13 638.049 36.4729   8
   1   2 -13 698.371 36.3077   8
  -1   2  13 673.958 35.6988   1
  -1  -2  13 696.184 35.8032   1
   1  -2 -13 609.735 35.4605   1
   1   2 -13 714.056 36.4844   1
  -1  -2  13 723.866 32.5368  10
   1   2 -12 3.51838 6.69851   1
   1  -2 -12 15.1784 6.91241   1
   1  -2 -12-2.28444 8.35482   3
   1   2 -12 2.37354 7.85297   8
  -1  -2  12 12.3641 4.96210  10
  -1  -2  12 16.1253 7.68384   1
  -1   2  12 8.65317 7.62010   1
   1  -2 -12 7.66250 6.74980   7
  -1   2  12 9.15613 7.12729   8
   1   2 -11 638.175 32.4836   8
  -1   2  11 602.922 32.5917   8
   1   2 -11 592.426 31.7658   1
   1  -2 -11 561.134 31.5391   1
  -1  -2  11 624.318 29.1971  10
   1  -2 -11 646.853 31.5214   7
  -1   2  11 562.122 31.2203   1
  -1  -2  11 662.509 31.9813   1
  -1   2  10 37.9158 7.42344   1
   1   2 -10 49.0073 8.58727   8
   1  -2 -10 68.7254 8.22339   7
  -1  -2  10 55.6559 4.18450   7
  -1   2  10 59.5808 8.44116   8
   1   2 -10 64.4903 7.89460   1
   1  -2 -10 57.3653 7.52899   1
  -1  -2  10 66.5777 6.39253  10
   1   2  -9 1973.40 87.7004   1
   1  -2  -9 2010.71 87.7347   1
  -1  -2   9 2075.20 85.9499  10
   1   2  -9 1902.25 88.2660   8
  -1  -2   9 2031.06 86.1827   3
   1  -2  -9 2088.60 88.2753   7
  -1  -2   9 1831.02 84.3330   7
  -1   2   9 2140.06 87.8415   1
   1  -2  -8 516.826 24.7333   1
   1   2  -8 435.792 24.1961   1
  -1  -2   8 487.249 23.2798  10
   1   2  -8 483.193 22.7655  10
  -1  -2   8 436.663 23.0075   3
   1  -2  -8 567.261 25.9420   7
  -1   2   8 484.172 24.4797   1
  -1  -2   8 469.007 24.2533   1
   1  -2  -7 447.761 22.8720   1
   1   2  -7 459.596 23.1065   1
  -1  -2   7 456.517 22.2901  10
   1   2  -7 446.801 21.7890  10
  -1  -2   7 486.551 21.9262   3
   1  -2  -7 448.237 20.9333   6
   1  -2  -7 472.675 24.2423   7
  -1   2   7 425.574 22.8179   1
  -1  -2   7 498.821 23.1573   1
   1  -2  -6 202.484 11.7324   1
   1   2  -6 200.101 11.7079   1
   1   2  -6 184.299 10.9578  10
  -1  -2   6 190.061 10.5276   3
   1  -2  -6 217.048 10.0509   6
   1  -2  -6 212.808 13.3028   7
  -1   2   6 218.829 11.9891   1
  -1  -2   6 185.103 11.4748   1
   1   2  -5 325.334 16.0907   1
   1  -2  -5 342.916 16.1891   1
   1   2  -5 317.432 15.9594  10
  -1  -2   5 300.786 14.9038   3
   1  -2  -5 303.240 16.8143   3
   1  -2  -5 319.239 14.5187   6
   1  -2  -5 358.475 18.2720   7
  -1   2   5 323.359 15.9991   1
  -1  -2   5 299.590 15.8505   1
  -1   2   4 394.216 18.3760   1
  -1  -2   4 408.895 18.4435   1
  -1  -2   4 392.735 19.9628   5
   1  -2  -4 377.831 17.0698   9
   1  -2  -4 354.250 19.0948   3
  -1  -2   4 423.727 20.1373   4
   1   2  -4 393.621 18.9479  10
   1  -2  -4 388.459 18.3606   1
   1   2  -4 403.484 18.4985   1
   1  -2  -4 360.996 20.4145   7
   1  -2  -3 669.827 30.3844   7
   1   2  -3 626.639 28.5907  10
  -1   2   3 624.488 27.0078   6
  -1  -2   3 530.794 28.7278   5
   1  -2  -3 607.155 26.5639   9
   1   2  -3 656.481 29.4365   9
   1  -2  -3 641.350 28.4007   3
  -1  -2   3 621.313 27.3227   1
  -1   2   3 600.296 27.3246   1
  -1  -2   3 621.245 29.1388   4
   1  -2  -3 625.839 27.3876   1
   1   2  -3 619.813 27.4260   1
  -1  -2   2 406.284 19.9807   4
   1   2  -2 406.260 19.9154   4
   1   2  -2 382.781 19.6673   5
  -1   2   2 386.720 18.8733   5
  -1   2   2 387.381 19.8633   4
   1   2  -2 399.830 17.9091   1
   1  -2  -2 391.966 17.8935   1
   1  -2  -2 390.207 18.7632   3
  -1   2   2 406.782 17.8742   9
  -1   2   2 407.414 17.9012   1
  -1  -2   2 423.687 17.9231   1
   1   2  -2 383.561 19.8148   9
   1  -2  -2 424.654 20.9260   7
  -1   2   1 2.61287 2.19442   7
   1  -2  -1 4.01943 3.68223   7
  -1   2   1 8.40411 2.84384   4
  -1  -2   1 4.69886 3.38107   4
   1   2  -1 3.86398 3.25326   5
  -1   2   1 2.85600 2.34433   5
  -1   2   1 4.84916 1.86179   9
   1   2  -1 8.02954 3.11291   9
  -1   2   1 6.77049 1.33260   1
  -1  -2   1 4.93739 1.39460   1
  -1   2   1 5.38297 1.24841   2
  -1  -2   1 6.17043 1.34164   2
   1   2   0 133.152 6.00379   2
  -1   2   0 134.310 8.26977   4
  -1  -2   0 120.219 7.79165   9
   1   2   0 128.646 7.82487   9
  -1   2   0 87.2547 8.26713   7
  -1  -2   0 128.976 6.05648   2
  -1   2   0 125.400 7.49769   5
   1   2   0 148.752 8.56958   5
   1  -2   0 99.6900 7.25336   5
   1   2   1 129.498 8.01073   6
  -1   2  -1 137.265 8.66875   4
  -1   2  -1 132.692 6.58075   2
  -1  -2  -1 128.013 6.68407   2
   1   2   1 123.536 6.63042   2
   1  -2   1 138.984 6.62561   2
  -1   2  -1 127.916 8.96135   7
   1   2   1 154.390 8.85631   5
  -1  -2  -1 125.687 7.75482   9
   1  -2   2 850.058 39.4802  10
   1   2   2 922.420 38.6042   6
   1   2   2 879.824 37.5633   2
   1  -2   2 837.969 37.4067   2
  -1   2  -2 893.915 39.5066   7
  -1  -2  -2 848.068 38.1565   9
  -1   2  -2 841.533 37.4707   1
  -1  -2  -2 864.712 37.4752   1
  -1  -2  -3 789.271 36.1890   6
   1   2   3 816.435 36.3717   6
  -1   2  -3 812.856 35.8927   1
  -1  -2  -3 813.943 35.8694   1
   1  -2   3 844.929 37.0980   7
   1  -2   3 781.319 37.2996  10
   1  -2   3 830.797 35.9154   2
   1   2   3 800.048 35.9085   2
  -1   2  -4 182.262 11.2727  10
   1  -2   4 183.454 11.6884  10
  -1  -2  -4 215.286 11.0199   6
   1  -2   4 210.870 11.3986   7
  -1  -2  -4 201.255 10.8168   1
  -1   2  -4 203.923 10.9421   1
  -1   2  -4 185.009 9.16404   3
   1   2   4 220.183 11.2251   2
   1  -2   4 193.265 10.7996   2
   1  -2   5 1751.27 76.2091  10
  -1   2  -5 1688.63 75.6240  10
  -1  -2  -5 1721.23 75.1058   6
   1  -2   5 1720.26 75.1873   7
  -1   2  -5 1806.70 73.9616   3
  -1  -2  -5 1744.88 75.6373   1
  -1   2  -5 1729.24 75.6011   1
   1   2   5 1695.05 75.6207   2
   1  -2   5 1726.44 75.5695   2
  -1   2  -6 60.7306 6.03209   1
  -1  -2  -6 47.8185 5.74283   1
   1  -2   6 66.2771 6.46953  10
  -1   2  -6 60.0718 5.82461  10
   1   2   6 54.1224 6.46814   2
   1  -2   6 51.4950 6.07352   2
  -1  -2  -6 48.1720 5.39970   6
  -1   2  -6 66.9948 4.82885   3
  -1  -2  -7 4028.41 175.249   6
  -1  -2  -7 4070.18 176.348   1
  -1   2  -7 4307.99 176.642   1
   1  -2   7 4216.69 176.241  10
  -1   2  -7 4228.78 174.582   3
   1  -2   7 4115.25 176.347   2
   1   2   7 3988.62 176.412   2
  -1   2  -7 4059.39 176.653   8
  -1   2  -8 201.612 12.8129   1
  -1  -2  -8 188.580 12.7358   1
   1  -2   8 180.780 12.1807  10
  -1  -2  -8 174.144 12.9034   7
  -1   2  -8 189.612 11.0831   3
   1   2   8 195.580 12.9183   2
  -1   2  -8 177.506 12.8226   8
   1  -2   9 1593.78 70.9542  10
  -1  -2  -9 1609.21 72.2689   7
   1   2   9 1598.55 72.0889   2
  -1   2  -9 1585.90 69.9838   3
  -1   2  -9 1616.74 72.0554   8
  -1   2  -9 1545.34 71.9421   1
  -1  -2  -9 1619.71 72.1645   1
   1  -2  10 349.280 19.6219  10
  -1  -2 -10 393.548 21.4570   7
   1  -2  10 326.946 20.9959   2
   1   2  10 351.831 21.1979   2
  -1   2 -10 355.209 19.3747   3
  -1   2 -10 379.103 21.3716   8
  -1  -2 -10 352.558 21.0859   1
  -1   2 -10 395.718 21.6969   1
   1  -2  11 622.519 32.7338  10
  -1  -2 -11 689.503 34.0183   7
   1   2  11 716.698 35.2105   2
   1  -2  11 673.258 34.5399   2
  -1  -2 -11 682.676 34.9540   3
  -1   2 -11 666.216 32.5510   3
  -1   2 -11 679.214 34.4345   8
  -1   2 -11 638.397 34.6482   1
  -1  -2 -11 686.453 34.8547   1
   1  -2  12 38.5563 7.24919  10
  -1  -2 -12 38.4353 7.78794   7
   1   2  12 46.2583 10.0162   2
   1  -2  12 40.7636 9.35979   2
  -1   2 -12 36.4801 7.34997   3
  -1  -2 -12 50.2492 9.60720   3
  -1   2 -12 39.8555 9.49339   8
  -1   2 -12 42.3683 8.39660   1
  -1  -2 -12 28.7344 7.46301   1
   1  -2  13 1884.63 87.1421  10
  -1  -2 -13 2005.84 88.0487   7
   1  -2  13 2148.22 90.2739   2
   1   2  13 1977.56 89.8191   2
  -1  -2 -13 1869.66 89.7055   3
  -1   2 -13 2080.18 87.7114   3
  -1   2 -13 2002.33 89.1311   8
  -1  -2 -13 1839.40 89.5702   1
  -1   2 -13 1881.36 89.9637   1
  -1  -2 -14 127.206 11.6016   7
   1   2  14 124.259 14.3223   2
   1  -2  14 113.926 14.4317   2
  -1   2 -14 167.378 14.2563   8
   1  -2  14 114.504 11.0842  10
  -1   2 -14 124.585 14.1669   1
  -1  -2 -14 139.740 14.1734   1
  -1   2 -15 141.323 14.7379   8
  -1  -2 -15 151.834 15.8733   1
  -1   2 -15 157.427 16.0394   1
   1  -2  15 171.986 13.3077  10
  -1  -2 -15 168.416 13.1402   7
  -1  -2 -16 699.320 40.1087   1
  -1   2 -16 717.302 40.2821   1
   1  -2  16 713.254 36.0441  10
  -1  -2 -16 720.847 35.7976   7
  -1  -2 -17 7.23330 12.0258   1
  -1   2 -17 5.39036 10.8492   1
   1   2  17 13.5025 12.4700   8
   1  -2  17 11.2975 8.41574  10
  -1  -2 -18 57.6089 14.4908   1
  -1   2 -18 76.4015 15.1360   1
   1   2  18 67.5579 14.8003   8
   1  -2  18 85.1436 10.9780  10
  -1  -2 -19 28.4565 13.8986   1
  -1   2 -19 62.5107 15.0886   1
   1   2  19 28.4032 13.7122   8
   1  -2  19 39.6063 9.91499  10
  -1  -2 -20-4.29507 14.7370   1
  -1   2 -20-8.51815 14.8377   1
   1   2  20-2.32372 14.9271   8
   1  -2  20 7.59678 9.65400  10
  -1  -2 -21 74.5352 17.9970   1
  -1   2 -21 40.2845 16.5639   1
   1   2  21 76.1526 18.7771   8
   1  -2  21 64.4736 11.9148  10
  -1  -2 -22 26.0398 17.6956   1
  -1   2 -22-2.34685 16.6839   1
   1   2  22 15.4101 16.6036   8
  -1  -2 -23-2.46662 18.5900   1
  -1   2 -23 2.44553 17.7897   1
   1   2  23 2.66957 18.3193   8
  -1  -2 -24 43.5511 19.4599   1
  -1   2 -24 65.9220 20.6695   1
   1   2  24 69.2621 22.3943   8
   1   3 -24 244.920 27.6718   1
   1  -3 -24 212.761 26.4430   1
   1  -3 -23 73.5420 19.6769   1
   1   3 -23 4.70092 16.9977   1
   1  -3 -22 135.937 21.0185   1
   1   3 -22 161.816 22.0084   1
   1   3 -21 92.0637 18.5458   1
   1  -3 -21 118.520 19.1954   1
   1   3 -20-8.13994 15.0093   1
   1  -3 -20-12.2814 13.8316   1
  -1   3  20-2.34706 16.6002   8
   1   3 -19 23.1222 14.4090   1
   1  -3 -19 15.4841 13.6325   1
  -1   3  19 33.3562 15.5051   8
   1  -3 -19 5.34314 8.39097   6
   1  -3 -18 43.7591 13.2532   1
   1   3 -18 52.7545 13.3446   1
  -1   3  18 33.7133 13.7033   8
   1  -3 -18 62.6319 9.47504   6
  -1   3  17-9.90236 12.0299   8
   1   3 -17-1.70898 11.8479   1
   1  -3 -17 15.4090 11.3173   1
  -1  -3  16 9.61385 7.35885  10
   1   3 -16 33.5760 11.1016   1
   1  -3 -16 8.00777 10.0000   1
  -1   3  16 16.7283 10.6186   8
  -1   3  15 14.8230 10.8461   1
  -1  -3  15-5.37880 11.1430   1
  -1   3  15 22.7312 10.6395   8
  -1  -3  15 17.3756 7.46472  10
   1  -3 -15 18.6017 6.34480   6
   1  -3 -15 2.98245 9.31435   1
   1   3 -15 19.4080 9.88808   1
  -1  -3  15 28.9154 11.0819   2
  -1  -3  14 15.0558 9.60797   1
  -1   3  14 15.1057 10.1451   1
  -1  -3  14 13.7366 7.14589  10
  -1   3  14 31.2231 10.1424   8
   1  -3 -14 22.4739 9.51547   7
   1   3 -14 26.3008 9.13239   1
   1  -3 -14 41.4329 9.50954   1
   1  -3 -14 24.1649 6.02821   6
  -1  -3  14 1.28313 9.98604   2
  -1   3  14-3.93195 10.7172   2
   1  -3 -13 346.132 22.5765   3
   1  -3 -13 323.514 17.9769   6
  -1  -3  13 348.892 21.9742   1
  -1   3  13 340.602 21.8926   1
   1  -3 -13 406.668 22.8490   1
   1   3 -13 315.013 21.7496   1
   1  -3 -13 315.233 21.9127   7
   1   3 -13 363.806 23.1498   8
  -1   3  13 336.797 23.0000   8
   1   3 -12 32.7333 8.44888   1
   1  -3 -12 30.2592 8.48945   1
  -1   3  12 23.7598 8.70625   1
  -1  -3  12 12.9193 8.21299   1
   1  -3 -12 23.2936 8.85440   3
   1   3 -12 32.3251 9.58949   8
   1  -3 -12 27.5670 5.33893   6
  -1   3  12 33.2198 9.38889   8
   1  -3 -12 10.4600 7.30346   7
   1  -3 -11 390.103 22.7298   7
  -1  -3  11 308.109 17.3888   7
  -1   3  11 371.787 21.2654   1
  -1  -3  11 311.534 20.7142   1
   1   3 -11 336.238 21.8499   8
   1  -3 -11 375.330 22.0831   3
   1  -3 -11 352.953 17.6443   6
   1   3 -11 371.820 21.2177   1
   1  -3 -11 385.459 21.4430   1
   1   3 -10 2102.80 92.3656  10
   1  -3 -10 2198.55 95.3111   3
  -1  -3  10 1999.94 91.9297   7
   1  -3 -10 2187.58 96.3087   7
  -1   3  10 2132.60 94.1146   1
   1  -3 -10 2130.43 94.3998   1
   1   3 -10 2118.87 94.3480   1
   1  -3 -10 2186.82 91.2159   6
  -1  -3   9 6.51154 4.44721   7
   1  -3  -9 5.72895 3.50260   6
   1   3  -9-1.26577 4.68938  10
  -1   3   9 4.83715 5.59057   1
   1  -3  -9 5.06596 5.32880   1
   1   3  -9 2.55436 5.24114   1
   1  -3  -9 1.23604 6.50339   7
   1  -3  -9-3.97099 6.41593   3
   1  -3  -8 784.960 37.2286   1
   1   3  -8 770.084 37.1646   1
  -1   3   8 809.575 37.2628   1
  -1  -3   8 830.046 37.3040   1
  -1  -3   8 729.715 38.4974   4
   1  -3  -8 778.075 34.8337   6
   1  -3  -8 783.163 38.2287   3
   1   3  -8 759.910 36.5317  10
  -1  -3   8 791.081 37.0944   7
   1  -3  -8 828.146 40.2570   7
   1   3  -7 118.006 8.74962  10
   1  -3  -7 118.422 10.3346   3
  -1  -3   7 107.270 6.78812   3
   1  -3  -7 118.358 11.0316   7
  -1  -3   7 110.579 9.35967   7
  -1  -3   7 94.4291 8.32977   1
  -1   3   7 112.824 8.81100   1
  -1  -3   7 115.836 10.6690   4
   1   3  -7 98.1528 8.33226   1
   1  -3  -7 124.701 8.76542   1
   1   3  -6 539.100 25.0899   1
   1  -3  -6 492.735 24.7576   1
  -1   3   6 518.741 24.9037   1
   1  -3  -6 527.742 23.1865   9
  -1  -3   6 472.126 26.7685   4
   1  -3  -6 529.400 28.3321   7
  -1  -3   6 528.358 24.9221   1
   1   3  -6 537.096 25.8420  10
  -1  -3   6 517.023 23.2018   3
   1  -3  -6 495.117 26.0628   3
  -1   3   5 26.6574 3.38498   6
   1  -3  -5 18.7135 3.76980   1
   1   3  -5 23.3345 4.08048   1
   1  -3  -5 16.7998 5.38258   3
  -1  -3   5 28.3872 2.66099   3
   1   3  -5 26.4981 5.20887  10
   1  -3  -5 17.1635 2.81903   9
  -1  -3   5 22.7378 4.06269   1
  -1   3   5 21.0519 3.85035   1
   1  -3  -5 27.0297 6.05198   7
  -1  -3   5 22.4119 6.45547   4
  -1   3   4 4830.53 201.898   6
   1  -3  -4 4780.72 203.270   3
   1   3  -4 4685.85 203.868  10
   1  -3  -4 4741.58 201.751   1
   1   3  -4 4765.61 201.812   1
   1   3  -4 4801.67 204.962   9
   1  -3  -4 4754.49 206.140   7
  -1  -3   4 4948.12 204.856   4
  -1  -3   4 4757.93 201.743   1
  -1   3   4 4897.84 201.786   1
   1  -3  -3 4.24516 5.34197   7
  -1   3   3 9.04704 2.27867   1
  -1  -3   3 7.69393 2.31000   1
   1   3  -3 5.57213 4.37893   9
  -1   3   3 7.60504 2.82107   6
  -1   3   3 6.32579 4.29015   5
  -1   3   3 13.6417 4.80018   4
  -1  -3   3 7.15749 5.17838   4
   1   3  -3 7.18044 2.33120   1
   1  -3  -3 6.82568 2.18099   1
   1   3  -3 9.54392 4.96976  10
   1  -3  -3 8.12899 3.87493   3
   1   3  -2 4111.04 169.422   5
  -1   3   2 4040.83 168.496   5
  -1   3   2 3892.21 165.907   1
  -1  -3   2 3886.83 165.865   1
  -1  -3   2 3918.66 165.869   2
   1  -3  -2 4411.09 171.841   7
  -1  -3   2 4037.31 169.963   4
  -1   3   2 4047.48 170.065   4
  -1   3   2 3909.83 167.137   9
   1   3  -2 3998.81 169.459   9
   1  -3  -2 4166.60 167.697   3
   1   3  -1 397.411 22.3521   5
  -1   3   1 462.712 22.0707   5
  -1   3   1 430.964 23.0049   4
  -1  -3   1 450.309 23.3812   4
   1   3  -1 431.650 22.3765   9
  -1   3   1 478.545 21.3295   9
   1   3   0 668.264 30.5611   9
   1   3   0 665.745 31.1258   5
  -1   3   0 657.477 30.3357   5
   1  -3   0 657.682 30.6714   5
  -1   3   0 589.296 31.1165   4
  -1   3   0 620.931 30.0347   9
  -1   3  -1 435.319 18.4825   1
  -1  -3  -1 432.335 21.0053   9
   1  -3   1 420.253 21.6625   5
   1   3   1 443.936 22.0703   5
   1   3   1 419.421 18.5174   2
   1   3   1 382.976 21.1532   6
  -1  -3  -2 950.645 38.8204   1
  -1   3  -2 867.795 38.7871   1
  -1  -3  -2 952.278 40.7547   9
   1  -3   2 821.264 42.3128   7
   1   3   2 912.886 38.9334   2
   1  -3   2 858.130 41.5092   5
   1   3   2 887.794 41.7781   5
   1  -3   2 877.148 38.7088   2
   1   3   2 930.337 41.1745   6
   1  -3   3 80.2285 7.02362   5
   1  -3   3 95.6851 5.09760   2
   1   3   3 93.3371 5.31320   2
   1   3   3 85.4850 6.38732   6
   1  -3   3 84.4515 7.85621   7
  -1  -3  -3 80.4325 4.80163   1
  -1   3  -3 80.4346 4.83647   1
  -1  -3  -3 85.5263 6.13115   9
   1  -3   4 585.790 16.9840   5
   1  -3   4 582.719 12.6420   2
   1   3   4 616.737 13.2427   2
   1   3   4 617.136 14.9664   6
   1  -3   4 493.240 15.8949   7
  -1   3  -4 541.053 12.2962   1
  -1  -3  -4 568.062 12.3641   1
  -1  -3  -4 559.159 13.4171   9
   1  -3   5 370.236 20.0837   7
  -1  -3  -5 374.955 18.6805   1
  -1   3  -5 380.172 18.8196   1
   1  -3   5 379.505 18.8044   2
   1   3   5 371.580 18.8522   2
   1  -3   5 350.357 20.8206  10
   1  -3   6 277.844 16.5181  10
   1  -3   6 259.589 14.6892   2
   1   3   6 261.927 14.7832   2
  -1  -3  -6 268.703 14.5985   1
  -1   3  -6 256.323 14.5817   1
   1  -3   6 246.927 15.1251   7
  -1  -3  -6 229.636 17.2422   7
  -1  -3  -6 264.050 14.4569   6
  -1  -3  -6 262.478 16.0496   3
  -1  -3  -7 69.3493 6.57378   6
   1  -3   7 58.0639 7.81560  10
   1   3   7 43.8860 7.09804   2
   1  -3   7 71.9751 7.46338   2
  -1  -3  -7 56.9119 6.65125   1
  -1   3  -7 69.3818 6.91985   1
   1  -3   7 60.4184 6.79739   7
  -1  -3  -7 56.7080 8.02321   3
  -1  -3  -7 43.7564 8.13018   7
  -1   3  -8 43.3403 6.46359   1
  -1  -3  -8 63.6094 7.44553   1
   1  -3   8 64.0094 7.68365  10
  -1  -3  -8 54.9890 5.98007   6
   1   3   8 48.7265 7.03822   2
  -1  -3  -8 59.0854 9.15689   7
  -1  -3  -8 67.5936 8.58446   3
  -1   3  -9 35.9327 7.31107   1
  -1  -3  -9 38.6529 7.01601   1
   1  -3   9 26.3322 7.22630  10
  -1   3  -9 30.3571 7.76757   8
  -1  -3  -9 29.2836 5.79643   6
   1   3   9 52.5008 8.26929   2
  -1  -3  -9 41.2025 9.08540   3
  -1  -3  -9 60.4137 9.84751   7
  -1   3 -10 105.788 10.5848   1
  -1  -3 -10 81.1252 9.54030   1
  -1   3 -10 88.5765 10.8725   8
   1  -3  10 103.798 10.0138  10
   1   3  10 76.8970 10.1868   2
   1  -3  10 69.2614 9.77167   2
  -1  -3 -10 100.801 11.3270   3
  -1  -3 -10 97.1090 11.3125   7
  -1  -3 -10 86.8413 8.35175   6
  -1   3 -11-6.79832 7.01697   1
  -1  -3 -11 1.13468 6.66177   1
   1  -3  11-1.02325 6.33697  10
  -1   3 -11-9.24317 7.76350   8
   1  -3  11-1.06635 7.79256   2
   1   3  11 9.82117 8.39818   2
  -1  -3 -11 10.9170 8.66041   3
  -1  -3 -11-2.21675 3.45381   6
  -1  -3 -11 5.36082 7.41186   7
  -1   3 -12 211.633 16.7666   8
   1  -3  12 196.624 16.2883   2
   1   3  12 219.809 16.7037   2
  -1  -3 -12 187.802 16.4905   7
  -1  -3 -12 234.870 16.6025   1
  -1   3 -12 233.200 16.6705   1
   1  -3  12 197.291 15.0378  10
   1  -3  13 17.1879 7.67743  10
  -1   3 -13 16.5732 9.18234   8
   1   3  13 11.4394 9.65537   2
   1  -3  13 16.1952 9.46494   2
  -1  -3 -13 29.8123 9.33552   7
  -1   3 -13 26.9562 10.0167   1
  -1  -3 -13 22.9775 9.31167   1
   1  -3  14 222.328 15.8362  10
  -1   3 -14 203.659 17.3865   8
  -1   3 -14 224.139 17.6443   1
  -1  -3 -14 198.720 17.3135   1
  -1  -3 -14 182.746 14.3200   6
  -1  -3 -14 177.008 16.1861   7
   1  -3  14 197.330 17.1978   2
   1   3  14 211.150 18.0170   2
  -1  -3 -15 7.88591 9.89749   1
  -1   3 -15 10.9677 10.4209   1
  -1  -3 -15 7.53796 7.40827   6
  -1  -3 -15 4.03143 9.32387   7
   1  -3  15 15.7356 8.33345  10
  -1   3 -16 122.431 15.6171   1
  -1  -3 -16 114.617 15.5526   1
  -1  -3 -16 131.052 12.6492   6
  -1  -3 -16 172.757 15.6979   7
   1  -3  16 142.939 13.7951  10
  -1   3 -17 81.9320 14.8266   1
  -1  -3 -17 79.0587 15.0022   1
   1  -3  17 69.6006 11.6352  10
  -1  -3 -17 95.7500 12.7704   7
  -1  -3 -17 88.6118 11.7701   6
  -1  -3 -18 481.937 32.0012   1
  -1   3 -18 445.086 31.5370   1
  -1  -3 -18 473.065 27.4958   6
   1  -3  18 501.203 28.0022  10
  -1   3 -19-18.0173 14.9594   1
  -1  -3 -19-2.02235 13.6630   1
   1  -3  19-12.9800 10.0714  10
  -1  -3 -19 11.3132 9.84725   6
  -1   3 -20 849.531 49.8708   1
  -1  -3 -20 920.233 50.8092   1
   1   3  20 881.599 51.6896   8
   1  -3  20 881.012 44.6288  10
   1   3  21-2.50852 17.3978   8
  -1  -3 -21-15.6658 16.5833   1
  -1   3 -21-17.7279 15.6779   1
   1   3  22 10.5536 17.5530   8
  -1  -3 -22 2.34101 17.6596   1
  -1   3 -22 48.5720 18.4608   1
   1   3  23 27.7548 20.0376   8
  -1  -3 -23 46.2130 19.4316   1
  -1   3 -23 12.0356 18.2561   1
   1  -4 -24-16.9577 19.6245   1
   1  -4 -23 95.7091 21.6616   1
   1   4 -23 53.0883 19.1270   1
  -1   4  22 10.7513 19.5594   8
   1  -4 -22 31.3391 17.6540   1
   1   4 -22-2.21548 16.6342   1
  -1   4  21 48.9158 18.6232   8
   1  -4 -21 25.6433 16.4551   1
   1   4 -21 42.2629 16.4062   1
  -1   4  20 14.7973 15.4907   8
   1   4 -20 34.1296 15.7269   1
   1  -4 -20 16.2224 14.5736   1
  -1   4  19 220.288 23.5229   8
   1   4 -19 178.642 21.0331   1
   1  -4 -19 189.785 21.0629   1
  -1   4  18 35.5771 14.2212   8
   1   4 -18-1.79075 13.4613   1
   1  -4 -18 30.6904 13.5704   1
   1  -4 -17 1176.78 53.7940   6
   1   4 -17 1229.74 60.8193   1
   1  -4 -17 1186.94 60.2773   1
  -1   4  17 1242.85 63.4111   8
  -1   4  16 26.1694 13.2930   8
   1  -4 -16 52.9130 7.24549   6
   1  -4 -16 71.1403 13.7557   1
   1   4 -16 23.5617 11.2144   1
   1  -4 -15 417.149 27.7275   7
   1  -4 -15 436.597 26.6801   1
   1   4 -15 387.720 26.1530   1
  -1   4  15 423.541 28.9213   8
   1  -4 -15 404.594 20.9229   6
  -1   4  14 92.5257 14.4165   8
   1  -4 -14 126.334 15.2503   7
  -1   4  14 101.275 14.0037   2
  -1  -4  14 80.4685 13.1500   2
   1  -4 -14 110.250 8.65531   6
   1   4 -14 74.5278 12.6966   1
   1  -4 -14 114.148 13.4146   1
   1  -4 -13 105.657 14.6806   7
   1  -4 -13 126.149 12.9477   1
   1   4 -13 120.974 12.8725   1
  -1   4  13 103.941 13.1385   2
  -1  -4  13 116.370 13.1492   2
   1   4 -12 46.6933 9.60467   1
   1  -4 -12 52.4290 10.1540   1
  -1   4  12 68.0858 10.9563   1
   1   4 -12 74.0093 12.6012   8
   1   4 -12 85.4165 9.35612  10
   1  -4 -12 76.2947 13.0422   7
  -1  -4  12 79.6784 8.51111   7
   1  -4 -12 78.5296 12.1403   3
  -1   4  12 67.0548 11.2849   2
  -1  -4  12 74.4088 11.4015   2
  -1  -4  11 854.976 41.8211   2
  -1   4  11 865.193 42.0007   2
   1   4 -11 816.046 40.4012  10
   1  -4 -11 807.504 42.8438   3
  -1  -4  11 855.011 41.7134   1
  -1   4  11 904.231 41.9158   1
   1   4 -11 820.095 41.5617   1
   1  -4 -11 862.332 41.9651   1
  -1  -4  11 832.436 40.3423   7
   1  -4 -11 906.150 45.7043   7
   1   4 -10 18.5233 6.92650   1
   1  -4 -10 23.1623 6.65277   1
   1   4 -10 18.9547 6.92696  10
   1  -4 -10 12.7198 8.99987   3
  -1  -4  10 11.7351 8.45496   4
   1  -4 -10 13.9413 4.05275   9
  -1   4  10 29.7166 7.38315   2
   1  -4 -10 19.3144 9.67317   7
  -1  -4  10 16.2151 6.73912   7
  -1   4  10 10.5931 7.18161   1
   1   4  -9 868.956 43.0329  10
   1  -4  -9 913.866 40.1615   9
  -1   4   9 907.292 42.9644   1
  -1   4   9 945.963 43.4421   2
   1  -4  -9 882.166 44.7633   3
  -1  -4   9 930.697 46.0855   4
   1   4  -9 921.167 43.1729   1
   1  -4  -9 936.326 43.2223   1
  -1  -4   9 916.276 44.1115   7
   1  -4  -9 898.716 47.2522   7
  -1  -4   8 107.753 10.5679   7
  -1  -4   8 104.978 12.0538   4
   1   4  -8 104.215 9.89241  10
   1  -4  -8 103.749 6.62861   9
  -1  -4   8 98.5771 9.08556   2
  -1   4   8 90.3578 9.20252   2
   1  -4  -8 77.8634 10.4301   3
  -1   4   8 92.5310 8.96271   1
  -1  -4   8 101.774 9.15657   1
   1  -4  -8 121.544 13.3736   7
   1   4  -8 104.180 8.90252   1
   1  -4  -8 99.7210 8.94826   1
   1   4  -7 189.986 13.3362  10
   1  -4  -7 181.067 13.6257   3
  -1   4   7 172.854 11.9466   2
  -1  -4   7 195.932 12.0207   2
  -1  -4   7 194.797 11.9959   1
  -1   4   7 190.244 11.7710   1
   1  -4  -7 181.813 11.5577   1
   1   4  -7 176.831 11.5445   1
   1  -4  -7 195.249 9.95259   9
   1   4  -7 195.494 15.5294   9
   1  -4  -7 175.904 16.1043   7
  -1  -4   7 165.957 13.9593   7
  -1  -4   7 205.287 15.2846   4
   1  -4  -6 116.945 12.6993   7
   1  -4  -6 122.475 8.19081   1
   1   4  -6 121.243 8.08227   1
   1   4  -6 111.109 11.6592   9
  -1   4   6 119.365 8.36333   1
  -1  -4   6 99.6086 11.1376   7
  -1   4   6 105.429 9.99870   5
   1   4  -6 110.763 10.3721  10
  -1  -4   6 104.337 11.6819   4
  -1   4   6 112.519 8.35280   2
   1  -4  -6 100.329 10.0159   3
  -1  -4   6 100.764 7.95017   2
  -1   4   5 21.0499 4.26592   6
  -1  -4   5 33.2644 7.72866   7
   1  -4  -5 26.3425 6.30219   3
   1   4  -5 43.3210 7.74976  10
  -1   4   5 34.3930 6.95618   5
   1   4  -5 37.7270 7.57158   9
  -1   4   5 25.1127 4.24577   2
  -1  -4   5 27.4015 4.46519   2
   1  -4  -5 28.6977 4.19650   1
   1   4  -5 31.8690 4.28933   1
  -1  -4   5 44.6486 8.26288   4
  -1   4   5 27.7584 7.47933   4
   1  -4  -5 33.7757 8.76758   7
   1  -4  -4-1.43713 6.56749   7
   1   4  -4 3.81580 2.79984   1
   1  -4  -4 1.13921 2.63593   1
  -1  -4   4 1.22351 6.38086   7
  -1   4   4 3.83110 3.98347   6
  -1  -4   4 2.23148 6.26901   5
  -1   4   4-1.54423 5.10543   5
  -1   4   4 3.52323 6.39235   4
  -1  -4   4 7.47012 6.52599   4
   1   4  -4 2.13125 6.07894   9
   1   4  -4 9.51788 6.29274  10
  -1   4   4 4.64002 2.96603   2
  -1  -4   4 3.98133 2.72726   2
   1  -4  -4 4.67535 4.90477   3
  -1  -4   3 1.13111 1.74165   2
  -1   4   3 0.17199 2.05603   2
   1  -4  -3 8.42031 7.44722   7
   1  -4  -3-0.58192 4.56985   3
   1   4  -3-4.36272 5.63635   4
  -1  -4   3 10.6358 5.69267   5
  -1   4   3 1.52684 5.23930   5
  -1   4   3 6.81077 6.17765   4
  -1  -4   3-3.15581 6.87603   4
   1   4  -3-0.98296 6.49780  10
  -1  -4   3 1.50434 1.69545   2
  -1   4   3 3.99639 1.82528   2
  -1   4   3 5.34397 4.15846   6
   1   4  -3 1.97064 5.22898   9
  -1  -4   3-3.77761 6.44767   7
  -1  -4   2 30.1275 6.79572   5
  -1   4   2 29.2971 6.17108   5
   1   4  -2 20.5475 6.65328   5
  -1  -4   2 9.07800 6.94157   7
   1   4  -2 38.4100 6.71495   9
  -1   4   2 37.2510 4.93598   9
  -1  -4   2 35.2219 7.67822   4
  -1   4   2 44.8416 7.91330   4
  -1   4   1 534.250 28.8991   4
  -1  -4   1 547.853 29.0472   4
   1   4  -1 545.308 28.2899   5
  -1   4   1 567.535 27.5768   5
  -1  -4   1 574.490 29.0274   5
  -1   4   1 555.322 26.5451   9
   1   4  -1 505.192 27.5627   9
  -1   4   0 22.3974 4.93162   9
   1   4   0 20.3520 5.53046   9
  -1   4   0 19.8120 5.86379   5
   1  -4   0 20.7892 5.89205   5
   1   4   0 24.4234 6.74783   5
  -1   4   0 26.4351 7.20165   4
  -1   4  -1 202.699 13.2312   9
   1   4   1 187.408 13.2024   6
   1  -4   1 225.271 15.9154   7
  -1   4  -1 203.128 14.5274   4
   1   4   1 201.344 14.1227   5
   1  -4   1 225.588 14.1159   5
   1  -4   2 26.8542 7.82569   7
   1   4   2 33.7464 5.97624   6
   1   4   2 31.8611 7.03279   5
   1  -4   2 29.8643 6.45552   5
  -1   4  -2 32.9904 7.43630  10
  -1   4  -2 44.7035 6.89330   9
  -1  -4  -2 36.0714 5.75747   9
  -1  -4  -2 26.0098 8.29635   7
  -1  -4  -2 33.8092 5.54715   3
  -1   4  -2 35.0553 6.92423   4
   1   4   2 33.1096 2.47594   2
  -1  -4  -3 956.201 48.4414   7
   1  -4   3 889.059 46.4514   7
  -1  -4  -3 1018.82 44.4209   3
  -1  -4  -3 955.776 43.6838   9
   1   4   3 944.728 44.4241   6
   1   4   3 962.880 45.3686   5
   1  -4   3 1002.35 46.0807   5
   1   4   3 1004.63 47.0904   4
  -1   4  -3 975.994 41.3153   1
  -1  -4  -3 937.829 41.1672   1
  -1   4  -3 1034.47 46.2931  10
   1  -4   3 921.979 41.1328   2
   1   4   3 948.317 41.4124   2
  -1   4  -4 50.3016 7.84078  10
  -1  -4  -4 49.3230 7.31008   3
   1  -4   4 52.4999 8.59062   7
   1   4   4 55.4935 6.67960   6
  -1  -4  -4 47.1216 9.57771   7
   1  -4   4 47.6865 4.80705   2
   1   4   4 56.7137 5.16736   2
   1   4   4 59.4306 8.11029   5
   1  -4   4 61.0645 8.29001   5
   1   4   4 33.1655 7.54847   4
  -1  -4  -4 47.1593 6.33141   9
  -1  -4  -4 51.8308 4.67580   1
  -1   4  -4 40.8035 4.59277   1
  -1  -4  -5 1987.77 102.167   7
   1  -4   5 2387.81 100.723   7
  -1  -4  -5 2171.28 96.3680   1
   1   4   5 2354.27 98.3045   6
   1  -4   5 2260.63 100.376   5
  -1   4  -5 2313.60 99.6889  10
  -1   4  -5 2198.93 96.4950   1
   1   4   5 2342.61 96.6935   2
   1  -4   5 2258.30 96.4132   2
  -1  -4  -5 2179.00 98.7261   3
  -1  -4  -5 2239.24 97.2949   9
  -1  -4  -6 19.1364 8.32224   7
  -1   4  -6 2.81307 6.24232  10
  -1  -4  -6 2.75816 6.87849   3
   1  -4   6 17.5157 7.85403   5
   1   4   6 11.1509 4.83380   2
   1  -4   6 5.60439 4.37985   2
   1  -4   6 5.26277 6.73062   7
  -1  -4  -6 13.1434 4.60519   1
  -1   4  -6 5.76454 4.57529   1
  -1  -4  -6 8.38143 4.78711   9
   1  -4   7 1240.03 57.0183   5
  -1  -4  -7 1208.45 52.9972   9
  -1  -4  -7 1179.56 53.3637   1
  -1   4  -7 1174.21 53.2759   1
  -1   4  -7 1141.10 54.7818  10
   1   4   7 1108.79 53.2224   2
   1  -4   7 1154.96 53.2559   2
  -1  -4  -7 1191.38 55.4554   3
   1  -4   7 1244.83 55.6449   7
  -1  -4  -7 1224.71 59.2684   7
  -1   4  -8 61.6435 9.01855  10
  -1  -4  -8 55.7967 10.1107   3
  -1  -4  -8 62.6099 6.85673   9
  -1  -4  -8 75.4776 7.92757   1
  -1   4  -8 73.3140 8.09729   1
  -1  -4  -8 76.3439 12.2452   7
   1   4   8 57.4936 8.07171   2
   1  -4   8 68.0082 8.44775   7
  -1  -4  -9 82.3507 8.98490   1
  -1   4  -9 68.8974 8.74070   1
  -1  -4  -9 65.2727 11.7456   7
  -1   4  -9 92.1469 10.0745  10
  -1  -4  -9 90.0578 11.5954   3
   1   4   9 91.8341 10.0223   2
  -1  -4 -10 259.569 18.6838   3
  -1   4 -10 253.469 16.5350   1
  -1  -4 -10 260.508 16.6973   1
  -1   4 -10 232.117 16.4243  10
  -1  -4 -10 294.133 21.1089   7
   1   4  10 268.063 17.1572   2
   1  -4  10 220.876 16.4010   2
  -1  -4 -10 221.245 14.5076   6
  -1   4 -11 1274.86 61.1895   8
  -1  -4 -11 1314.23 61.7047   3
  -1   4 -11 1194.91 59.5677   1
  -1  -4 -11 1315.46 63.5557   7
   1  -4  11 1236.32 60.5896  10
  -1  -4 -11 1343.73 60.0820   1
   1  -4  11 1265.74 59.6583   2
   1   4  11 1252.03 59.7813   2
  -1  -4 -12-6.86603 10.4266   7
   1  -4  12-7.99375 9.58133   2
   1   4  12-3.49093 8.99214   2
   1  -4  12 9.09335 9.00603  10
  -1  -4 -12-2.43642 7.96263   1
  -1   4 -12 3.64458 7.94072   1
  -1   4 -12-1.33064 9.45514   8
   1  -4  13 1207.63 60.4939  10
   1   4  13 1292.08 60.8291   2
   1  -4  13 1292.06 60.8426   2
  -1   4 -13 1247.08 60.8232   1
  -1  -4 -13 1231.69 60.7914   1
  -1  -4 -13 1347.90 64.0255   7
  -1   4 -14 17.1572 10.7532   1
  -1  -4 -14 27.3809 10.6022   1
   1  -4  14 34.5468 10.0462  10
  -1  -4 -14 30.9875 11.2550   7
   1   4  14 34.9130 11.6752   2
   1  -4  14 19.8156 11.1512   2
  -1  -4 -14 36.0585 8.20913   6
   1  -4  15 111.158 13.6638  10
  -1   4 -15 144.882 15.5981   1
  -1  -4 -15 136.615 15.0519   1
  -1  -4 -15 116.674 11.8254   6
   1   4  15 147.171 18.0564   8
  -1  -4 -15 101.285 15.6189   7
   1  -4  16-1.34541 9.92775  10
  -1  -4 -16-1.66408 11.5425   1
  -1   4 -16 19.7823 11.7196   1
  -1  -4 -16 8.09647 8.20506   6
  -1  -4 -16 30.7847 13.3813   7
   1  -4  17 9.42778 10.9184  10
  -1  -4 -17 17.7576 12.6308   1
  -1   4 -17 17.5795 12.2621   1
  -1  -4 -17 16.7026 8.64493   6
  -1  -4 -17 5.08838 12.7412   7
   1  -4  18 10.7347 11.1802  10
  -1  -4 -18-1.65969 12.2927   7
  -1  -4 -18-7.53103 13.5697   1
  -1   4 -18-7.45724 13.3105   1
  -1   4 -19 53.1681 15.8551   1
  -1  -4 -19 51.7284 16.4889   1
  -1   4 -20 4.14043 15.5463   1
  -1  -4 -20-27.1770 16.4897   1
  -1  -4 -21-15.3290 17.4637   1
  -1   4 -21 15.1564 16.1782   1
  -1   4 -22-24.8394 18.6960   1
  -1  -4 -22-9.13702 18.2300   1
   1   4  22-16.3354 18.8878   8
  -1  -4 -23 2.37419 19.7127   1
  -1   4 -23-7.03384 17.8211   1
   1  -5 -23 31.4212 19.5818   1
   1   5 -23 35.3982 18.3578   1
   1  -5 -22 15.1145 18.2482   1
   1   5 -22 10.6425 17.2396   1
   1   5 -21 74.6653 23.7669   9
   1  -5 -21 99.1743 20.4553   1
   1   5 -21 112.013 19.4114   1
  -1   5  21 94.8209 21.7360   8
   1   5 -20 3.87918 15.2897   1
   1  -5 -20-7.87279 16.5134   1
  -1   5  20 2.59975 17.4686   8
   1  -5 -19 26.1263 15.4004   1
   1   5 -19 34.9309 15.9130   1
  -1   5  19 47.3974 17.1818   8
   1  -5 -18 188.317 20.2107   1
   1   5 -18 164.721 19.1269   1
  -1   5  18 158.068 21.9589   8
   1  -5 -17 3.30208 12.8112   1
   1   5 -17 3.25480 12.4225   1
  -1   5  17 6.89664 14.7686   8
   1  -5 -16 13.8750 12.2268   1
   1   5 -16 19.7609 11.7261   1
  -1   5  16 28.5995 15.1958   8
   1  -5 -15 8.08213 5.31201   9
  -1   5  15-6.34799 13.2702   8
   1  -5 -15-20.4626 14.1152   7
   1   5 -15 11.2877 10.7257   1
   1  -5 -15 4.29252 10.4099   1
   1   5 -14 14.3146 10.3070   1
   1  -5 -14 7.91453 10.2845   1
   1  -5 -14 16.8307 5.02484   9
  -1  -5  14-2.46009 11.6333   2
  -1   5  14-7.47697 11.5594   2
   1  -5 -14 12.2892 12.9300   7
   1  -5 -13 26.5302 13.1932   7
   1  -5 -13 4.82865 9.33780   1
   1   5 -13 2.38388 9.25760   1
   1  -5 -13 13.2135 4.48541   9
   1   5 -13 10.7148 8.78075  10
  -1   5  13 13.8733 10.0376   2
  -1  -5  13-2.27442 9.81001   2
  -1   5  12 77.6049 11.6357   2
  -1  -5  12 95.0470 11.9504   2
   1  -5 -12 91.9390 11.3463   1
   1   5 -12 102.781 11.5538   1
  -1  -5  12 80.8078 15.5990   5
   1   5 -12 82.9558 14.8969   9
   1  -5 -12 107.361 15.8946   7
  -1  -5  12 82.5195 11.2197   7
   1  -5 -12 87.2561 6.54708   9
   1   5 -12 85.4674 10.8659  10
  -1   5  11 27.0965 8.88811   2
  -1  -5  11 16.1028 8.80451   2
   1   5 -11 46.6587 8.69244   1
   1  -5 -11 48.0838 8.82588   1
  -1  -5  11 39.5268 12.3534   5
   1   5 -11 46.2591 9.94394  10
   1   5 -11 28.1583 13.1621   9
  -1  -5  11 30.6463 8.75167   7
   1  -5 -11 35.9159 12.2089   7
   1  -5 -10 1326.73 67.6742   7
  -1  -5  10 1333.12 63.3143   7
   1  -5 -10 1380.02 61.4500   1
   1   5 -10 1232.55 60.9250   1
   1   5 -10 1284.17 66.5000   9
   1   5 -10 1380.35 62.5567  10
   1  -5 -10 1371.76 63.9987   3
  -1   5  10 1411.14 61.7055   2
  -1  -5  10 1374.17 66.6729   5
  -1  -5   9 145.252 15.9284   5
   1  -5  -9 153.642 14.4670   3
   1   5  -9 182.484 14.1330  10
   1   5  -9 141.873 15.9761   9
   1  -5  -9 179.338 12.1585   1
   1   5  -9 190.871 12.2807   1
  -1   5   9 167.169 12.3952   2
  -1  -5   9 123.658 10.9621   2
  -1  -5   9 161.568 14.7751   7
   1  -5  -9 167.327 17.7970   7
  -1  -5   8 710.529 39.0747   7
   1  -5  -8 869.217 43.7569   7
   1   5  -8 758.248 35.1671   1
   1  -5  -8 716.752 35.0185   1
   1   5  -8 733.068 40.6391   9
   1   5  -8 733.161 37.7817  10
   1  -5  -8 701.264 37.7061   3
  -1   5   8 749.425 35.4378   2
  -1  -5   8 787.531 35.4223   2
  -1  -5   8 695.947 39.9928   5
  -1   5   8 774.216 37.9093   5
   1  -5  -7 154.834 17.8021   7
   1  -5  -7 183.464 11.3187   1
   1   5  -7 185.343 11.3831   1
   1   5  -7 184.796 16.6347   9
   1   5  -7 180.449 14.7688  10
  -1  -5   7 150.880 15.2434   7
  -1  -5   7 177.672 16.2303   5
  -1   5   7 185.443 14.5542   5
  -1   5   7 175.024 17.0009   4
   1  -5  -7 177.282 14.1639   3
  -1  -5   7 194.290 17.0322   4
  -1  -5   7 177.292 11.2679   2
  -1   5   7 204.681 11.9254   2
  -1   5   6 79.0498 7.75188   6
  -1  -5   6 62.1677 11.4312   7
  -1   5   6 82.9373 6.78692   2
  -1  -5   6 62.1705 6.23572   2
  -1   5   6 77.7022 10.2351   5
  -1  -5   6 84.1037 11.7628   5
  -1  -5   6 73.5066 11.8260   4
  -1   5   6 90.9148 12.1551   4
   1  -5  -6 79.7446 9.39958   3
   1   5  -6 83.0349 11.3677  10
   1  -5  -6 74.3206 12.1870   7
   1  -5  -6 76.7155 6.06637   1
   1   5  -6 66.0653 6.14678   1
   1   5  -6 61.3667 10.8256   9
   1   5  -5-1.33728 7.39653   9
   1  -5  -5-1.82381 9.16425   7
  -1   5   5-2.68362 4.88177   6
  -1  -5   5 7.04113 8.38411   5
  -1   5   5 14.4792 7.55042   5
  -1  -5   5-5.38483 9.04630   4
  -1   5   5 14.9750 8.66786   4
   1   5  -5-1.15425 7.96233  10
  -1  -5   5 0.91569 2.92167   2
  -1   5   5 2.82029 3.34258   2
  -1  -5   5 3.07379 9.02382   7
  -1  -5   5 4.97914 2.70071   2
  -1  -5   4 1745.28 78.2213   4
  -1   5   4 1747.08 78.9351   4
  -1  -5   4 1638.69 79.3295   7
   1  -5  -4 1643.54 79.9286   7
   1   5  -4 1617.62 77.0530   9
  -1   5   4 1760.35 75.9762   5
  -1  -5   4 1643.70 77.8495   5
   1   5  -4 1671.90 77.0042  10
  -1   5   4 1620.77 74.0559   6
   1  -5  -3 17.5398 10.3494   7
   1   5  -3 21.8993 8.04564   4
  -1   5   3 25.0466 6.44346   6
  -1  -5   3 25.3005 8.81384   5
  -1   5   3 17.8478 7.41924   5
  -1  -5   3 22.0345 9.65567   4
  -1   5   3 23.8892 8.92643   4
  -1  -5   3 40.8768 10.2421   7
   1   5  -3 27.9107 8.92804  10
   1   5  -3 30.6294 8.39438   9
  -1  -5   2 2568.63 113.378   5
  -1   5   2 2622.60 111.398   5
  -1  -5   2 2552.66 113.397   4
   1   5  -2 2543.20 113.742   4
  -1   5   2 2628.66 114.079   4
  -1  -5   2 2345.05 115.218   7
   1   5  -2 2572.81 112.229   9
  -1  -5   2 2456.98 107.111   3
   1   5  -2 2592.06 113.299  10
  -1   5   2 2645.54 113.803  10
  -1   5   1 6.58981 7.03486   5
   1   5  -1-1.07014 7.26829   5
  -1   5   1 1.52157 5.02994   9
   1   5  -1-2.04942 6.26601   9
  -1  -5   1 4.75786 3.67690   3
  -1   5   1-8.12502 8.49243   4
   1   5  -1 9.56428 7.49680   4
  -1  -5   1 6.87464 7.66842   7
  -1  -5   0 232.962 13.0489   3
   1   5   0 227.568 17.6428   4
  -1   5   0 202.733 16.8540   4
  -1   5   0 252.430 15.1850   9
   1   5   0 214.704 15.0744   9
   1  -5   0 260.940 19.1570   7
   1   5   0 229.173 16.5812   5
   1   5   1 96.5331 10.5697   5
   1  -5   1 102.090 10.5758   5
   1   5   1 62.7082 10.9685   4
  -1   5  -1 80.3568 10.9120   4
  -1  -5  -1 87.4044 8.01659   3
   1   5   1 92.4984 9.87164   6
   1  -5   1 83.3145 12.0390   7
  -1   5  -1 73.7403 11.2512  10
  -1   5  -1 88.4661 9.65641   9
   1   5   2 377.621 21.2089   6
   1   5   2 329.471 23.1820   4
  -1   5  -2 329.520 22.5406   4
  -1  -5  -2 369.803 19.4965   3
   1   5   2 372.297 21.9342   5
   1  -5   2 340.080 22.0599   5
   1  -5   2 408.871 24.8685   7
  -1   5  -2 387.225 22.9205  10
  -1   5  -2 320.514 20.8237   9
  -1  -5  -3 61.9212 12.1468   7
   1   5   3 105.882 9.90003   6
   1  -5   3 91.8083 11.0499   5
   1   5   3 79.3379 10.5156   5
   1   5   3 69.4450 11.0493   4
  -1   5  -3 60.1791 9.21744   9
  -1  -5  -3 82.4793 8.81997   3
  -1   5  -3 68.7327 10.9320  10
   1  -5   3 89.5332 12.3152   7
  -1  -5  -4 712.105 37.2418   7
   1  -5   4 529.019 32.3895   7
  -1   5  -4 644.466 32.3036  10
  -1   5  -4 612.362 31.6763   9
   1   5   4 566.949 29.4734   6
   1  -5   4 530.572 31.2923   5
   1   5   4 599.111 31.1640   5
   1   5   4 629.298 33.5801   4
  -1  -5  -4 590.445 29.6623   3
  -1  -5  -4 565.556 25.0207   1
  -1   5  -4 561.289 25.1751   1
   1   5   4 585.561 25.5238   2
  -1  -5  -5 24.3135 6.33418   9
  -1   5  -5 23.2310 8.72936   9
  -1  -5  -5 22.2118 7.98672   3
   1   5   5 34.4018 10.1532   4
   1  -5   5 38.5539 9.59507   7
  -1  -5  -5 23.4013 11.4926   7
   1   5   5 25.8549 7.15281   6
   1   5   5 19.0921 4.36205   2
   1   5   5 19.0565 8.39893   5
   1  -5   5 36.2648 8.73598   5
  -1  -5  -5 21.4974 3.99393   1
  -1   5  -5 25.8319 4.12412   1
   1  -5   5 25.2054 4.26606   2
  -1   5  -5 16.3635 8.79030  10
  -1  -5  -6 453.658 29.4509   7
   1  -5   6 375.526 24.8586   7
  -1  -5  -6 428.002 20.2258   1
  -1   5  -6 417.217 20.2881   1
   1   5   6 429.470 22.8463   6
   1  -5   6 416.329 25.5776   5
   1   5   6 415.100 24.5132   5
   1   5   6 372.111 26.2622   4
  -1   5  -6 384.675 24.2919  10
  -1  -5  -6 423.808 23.8973   3
   1  -5   6 370.818 19.9837   2
   1   5   6 422.742 20.6399   2
  -1  -5  -6 427.090 21.7355   9
   1  -5   7 19.9819 9.11636   7
   1  -5   7 5.83836 7.90311   5
   1   5   7 12.8914 8.81760   5
  -1   5  -7 14.8367 5.20364   1
  -1  -5  -7 17.1125 5.42949   1
  -1  -5  -7 17.4646 8.76103   3
   1   5   7 18.3994 6.03148   2
   1  -5   7 12.5236 5.44656   2
  -1  -5  -7 13.9979 10.9007   7
  -1  -5  -7 19.5245 6.36034   9
  -1   5  -7 12.4668 8.49208  10
   1  -5   8 6.35361 8.44630   7
   1  -5   8-1.53269 8.74148   5
  -1   5  -8 0.70868 5.54304   1
  -1  -5  -8 9.91818 5.98508   1
  -1  -5  -8 2.34976 8.96762   3
   1   5   8-2.89300 6.27422   2
   1  -5   8 2.05797 5.77568   2
  -1  -5  -8-4.03698 10.7110   7
  -1  -5  -8 1.33801 6.06009   9
  -1   5  -8-3.37640 8.37299  10
   1  -5   9 6.44742 9.26237   5
  -1   5  -9 0.82249 6.20063   1
  -1  -5  -9 8.23921 6.34270   1
  -1  -5  -9 2.51327 9.79039   3
   1   5   9-0.82333 7.14368   2
  -1  -5  -9 18.3883 12.2471   7
  -1  -5  -9 2.71109 5.91919   9
  -1   5  -9 2.23815 8.39928  10
  -1   5 -10 2.21630 8.53123  10
   1  -5  10 8.47861 9.67369   5
   1   5  10 10.1571 8.19182   2
   1  -5  10 3.57828 7.43089   2
  -1  -5 -10 4.69194 7.13599   1
  -1   5 -10 16.8178 7.28185   1
  -1  -5 -10-0.68599 6.21766   9
  -1  -5 -10 2.06129 11.8455   7
  -1   5 -11 3.31142 9.07313  10
  -1  -5 -11 12.6190 7.99931   1
  -1   5 -11 10.4482 8.27462   1
  -1  -5 -11-2.07718 11.7623   7
  -1  -5 -11 9.82143 5.43060   9
   1  -5  11 14.2275 11.2255   5
   1   5  11 3.06911 8.19589   2
   1  -5  11 4.98828 8.31873   2
   1  -5  12 357.121 22.5585   2
   1   5  12 373.724 23.0429   2
   1  -5  12 343.114 26.2875   5
  -1   5 -12 383.423 22.7746   1
  -1  -5 -12 336.355 22.1154   1
  -1  -5 -12 356.553 27.6361   7
   1   5  13 136.879 15.3972   2
   1  -5  13 183.238 16.0589   2
  -1   5 -13 165.543 15.9092   1
  -1  -5 -13 163.230 15.8045   1
   1  -5  13 170.104 18.5926   5
  -1  -5 -13 177.736 19.8211   7
  -1   5 -14 170.080 16.5717   1
  -1  -5 -14 157.865 16.4775   1
  -1  -5 -14 181.883 20.4210   7
   1  -5  14 174.497 17.3233   2
  -1   5 -15 32.5029 11.7513   1
  -1  -5 -15 53.7922 12.8882   1
  -1  -5 -15 54.2839 15.4407   7
  -1   5 -16 109.324 15.8436   1
  -1  -5 -16 100.896 15.8033   1
  -1  -5 -16 124.989 18.3008   7
   1   5  16 137.706 19.6532   8
  -1  -5 -17-1.70771 12.5938   1
  -1   5 -17 10.1305 12.6719   1
   1   5  17 16.6755 15.9217   8
  -1  -5 -17-4.13967 14.8494   7
  -1   5 -18 144.950 19.0985   1
  -1  -5 -18 143.186 19.4404   1
  -1  -5 -18 170.816 21.2928   7
   1   5  18 151.072 21.7846   8
  -1   5 -19 85.1148 18.7830   1
  -1  -5 -19 72.7690 17.2418   1
  -1  -5 -20 461.362 34.1362   1
  -1   5 -20 480.886 33.7959   1
  -1   5 -21-6.24878 17.1723   1
  -1  -5 -21 12.6739 17.4147   1
  -1   5 -22 52.1647 19.9548   1
  -1  -5 -22 66.0922 20.6828   1
   1  -6 -21 34.7147 18.2355   1
   1  -6 -20 16.5456 16.2171   1
   1  -6 -19 191.484 21.3233   1
  -1  -6  19 181.429 25.2500   5
   1   6 -19 158.669 26.5874   9
  -1   6  19 213.019 26.6643   8
   1  -6 -18 21.3231 13.7131   1
   1   6 -18 19.2785 13.8014   1
  -1   6  18 43.8273 19.0438   8
   1   6 -18 53.0439 21.6029   9
  -1  -6  18 18.1214 17.8919   5
  -1   6  17 522.439 37.4032   8
   1   6 -17 461.123 31.2506   1
   1  -6 -17 524.443 32.6650   1
  -1  -6  17 561.518 37.9988   5
   1   6 -17 546.953 39.4284   9
   1   6 -16 106.307 22.0130   9
  -1  -6  16 99.4448 20.3575   5
   1  -6 -16 81.2993 14.5299   1
   1   6 -16 85.2253 14.4844   1
  -1   6  16 106.107 20.3141   8
   1   6 -15 77.1684 18.3671   9
  -1  -6  15 100.821 18.3863   5
   1   6 -15 73.5849 13.6234   1
   1  -6 -15 102.703 13.8770   1
   1  -6 -15 65.0261 18.3379   7
   1   6 -14 19.1347 16.2473   9
   1  -6 -14 7.24458 16.4897   7
  -1  -6  14 38.4782 15.9315   5
   1  -6 -14 1.20689 10.8076   1
   1   6 -14 1.18072 10.5735   1
   1   6 -13 293.206 26.0534   9
   1  -6 -13 226.481 24.4539   7
   1   6 -13 265.593 18.6969   1
   1  -6 -13 237.159 18.2491   1
  -1  -6  13 232.145 24.2063   5
  -1  -6  13 276.709 19.0179   2
   1  -6 -12 105.452 19.1683   7
  -1  -6  12 124.087 14.3039   7
  -1  -6  12 131.070 17.8141   5
  -1  -6  12 97.6571 12.3159   2
   1  -6 -12 128.031 12.2706   1
   1   6 -12 103.249 12.1961   1
   1  -6 -11 513.982 34.8162   7
  -1  -6  11 528.492 29.7991   7
  -1   6  11 477.885 32.2459   4
   1   6 -11 430.592 25.3983   1
   1  -6 -11 494.076 25.7893   1
  -1  -6  11 456.532 31.9326   5
   1   6 -11 470.678 32.7865   9
  -1  -6  10 107.148 16.7126   5
  -1   6  10 112.285 16.1663   4
   1  -6 -10 110.296 18.4236   7
  -1  -6  10 113.119 14.5554   7
  -1  -6  10 80.9454 9.22515   2
   1  -6 -10 133.310 10.8100   1
   1   6 -10 127.573 10.6121   1
   1   6 -10 123.629 17.1866   9
   1   6  -9 554.941 33.6322   9
   1  -6  -9 488.953 34.5049   7
  -1  -6   9 573.208 32.0638   7
   1  -6  -9 536.495 25.5933   1
   1   6  -9 504.966 25.4251   1
  -1   6   9 488.845 25.6296   2
  -1  -6   9 496.779 25.2090   2
  -1  -6   9 512.340 33.1503   5
  -1   6   9 479.712 29.3286   5
  -1   6   9 561.690 33.7321   4
  -1   6   8 14.1117 9.38177   5
  -1  -6   8-1.84501 10.6040   5
  -1   6   8-3.81944 11.9043   4
   1   6  -8-3.59362 12.0111   9
  -1   6   8 4.36303 5.83681   2
  -1  -6   8 8.75051 5.16773   2
  -1  -6   8 16.8138 11.4815   7
   1  -6  -8 16.0275 13.3501   7
  -1  -6   7 179.149 17.1757   5
  -1   6   7 173.221 14.9188   5
   1   6  -7 144.607 16.2953   9
  -1   6   7 139.180 8.52044   2
  -1  -6   7 132.916 7.55145   2
  -1   6   7 124.856 16.2772   4
  -1  -6   7 125.733 7.44424   2
  -1  -6   7 184.050 18.1418   7
   1  -6  -7 151.262 19.3968   7
  -1  -6   6 34.4698 12.0603   7
   1  -6  -6 20.0231 12.5952   7
  -1   6   6 9.12131 11.2996   4
  -1  -6   6-12.0782 10.5517   5
  -1   6   6 11.4928 9.20270   5
  -1   6   6 0.77896 6.33310   6
   1   6  -6-1.60840 10.0259   9
  -1  -6   5 54.3500 13.3172   7
   1  -6  -5 85.4749 16.3325   7
  -1   6   5 84.7348 13.6839   4
  -1  -6   5 84.1706 13.0319   5
  -1   6   5 76.6629 11.2633   5
  -1   6   5 70.3770 8.91424   6
   1   6  -5 94.7025 13.3370   9
   1   6  -4 182.184 16.2062   9
  -1   6   4 161.803 17.1473   4
  -1   6   4 171.483 14.6025   5
  -1  -6   4 152.278 16.5733   5
   1  -6  -4 146.553 18.7527   7
  -1  -6   4 168.002 18.4652   7
  -1   6   4 182.187 13.2765   6
  -1   6   3 94.3647 10.5131   6
  -1  -6   3 85.9007 13.3308   5
  -1   6   3 101.281 14.2230   4
   1   6  -3 104.428 14.1289   4
  -1   6   3 102.299 12.0251   5
  -1  -6   3 59.4469 14.4909   7
   1   6  -3 108.204 12.6965   9
  -1   6   2 12.4237 7.15999   6
   1   6  -2 21.5127 11.3677   4
  -1   6   2 6.67582 10.0168   4
  -1   6   2 24.5117 8.83247   5
  -1  -6   2 18.2753 12.0165   7
   1   6  -2-1.27190 8.28233   9
   1   6  -1 3.32001 9.88288   4
  -1   6   1-6.59888 10.2173   4
  -1  -6   1 10.3962 12.3784   7
   1  -6  -1-4.07595 11.4488   7
  -1   6   1 2.70469 6.58936   9
   1   6  -1 10.7226 8.26041   9
   1   6   0 74.7144 11.4589   6
  -1  -6   0 99.9598 7.93702   3
   1  -6   0 93.8887 14.7729   7
  -1   6   0 73.5363 12.8787   4
   1   6   0 92.1650 13.6886   4
   1   6   0 67.2448 11.9003   5
  -1  -6   0 76.4533 15.0090   7
  -1   6   0 88.7314 10.1786   9
   1   6   1 49.6280 11.0230   5
   1  -6   1 56.6859 12.7077   7
   1   6   1 59.3712 12.6781   4
  -1  -6  -1 56.0900 7.47272   3
  -1   6  -1 58.6259 12.0300   4
   1   6   1 55.0908 10.0494   6
  -1   6  -1 65.6807 9.99589   9
   1   6   2 35.9263 10.5524   5
  -1  -6  -2 13.6316 6.78704   3
  -1   6  -2 32.5688 11.3939   4
   1  -6   2 26.7039 11.8583   7
   1   6   2 25.7091 11.0591   4
   1  -6   2 37.3139 10.5391   5
   1   6   2 23.5316 8.77645   6
  -1   6  -2 23.7715 8.97999   9
  -1  -6  -3 515.590 27.5713   3
  -1   6  -3 525.045 30.0289   9
   1   6   3 534.172 29.4867   6
   1  -6   3 540.308 33.4236   7
   1  -6   3 574.914 31.8579   5
   1   6   3 528.285 30.3830   5
   1   6   3 548.904 33.0181   4
   1   6   4 22.8297 10.3334   5
   1  -6   4 44.5025 11.3751   5
  -1  -6  -4 21.7411 8.26315   3
   1   6   4 28.6964 11.0271   4
   1  -6   4 39.9077 11.7785   7
  -1   6  -4 26.1580 9.27395   9
  -1  -6  -4 25.0904 13.6283   7
   1   6   4 24.6651 8.46746   6
   1   6   5 587.780 34.8529   4
  -1  -6  -5 572.426 30.1678   3
   1  -6   5 596.571 33.5715   5
  -1  -6  -5 546.380 36.3102   7
   1  -6   5 591.989 34.3470   7
  -1   6  -5 533.518 32.1218   9
   1   6   5 519.536 29.6494   6
   1   6   6 277.752 17.5251   6
   1  -6   6 272.495 21.0745   5
   1   6   6 301.434 22.8450   4
  -1   6  -6 285.144 20.6376   9
  -1   6  -6 227.970 11.6804   1
   1  -6   6 281.645 21.4541   7
  -1  -6  -6 314.515 24.8485   7
  -1  -6  -6 274.705 18.5162   3
   1   6   6 242.416 12.2354   2
   1   6   7 742.347 40.2856   4
  -1  -6  -7 661.391 29.7043   1
  -1   6  -7 600.208 29.7323   1
  -1  -6  -7 701.264 35.4546   3
   1  -6   7 687.347 38.1762   5
  -1  -6  -7 681.233 41.6845   7
   1  -6   7 654.897 37.6806   7
   1   6   7 683.198 30.2112   2
   1  -6   7 621.016 29.3515   2
  -1   6  -7 744.230 38.4886   9
  -1   6  -8 17.6638 11.1978   9
  -1  -6  -8 22.4577 10.7375   3
   1   6   8 21.9176 13.0688   4
  -1   6  -8 19.2769 5.91684   1
  -1  -6  -8 31.7018 6.03498   1
   1   6   8 31.2827 6.80131   2
   1  -6   8 26.5109 5.91607   2
   1  -6   8 19.0244 11.4779   7
  -1  -6  -8 38.3304 14.4965   7
   1  -6   8 32.0890 12.2189   5
   1  -6   9 343.194 25.8793   5
   1  -6   9 333.539 19.0196   2
   1   6   9 367.920 19.7338   2
  -1   6  -9 377.108 26.4126   9
   1   6   9 399.454 27.9578   4
  -1  -6  -9 392.180 29.6860   7
  -1   6  -9 338.143 18.9981   1
  -1  -6  -9 314.133 18.7175   1
   1  -6  10 40.2390 14.1093   5
  -1   6 -10 38.7250 8.49332   1
  -1  -6 -10 42.2516 8.30834   1
  -1  -6 -10 46.6567 7.67964   9
  -1   6 -10 27.5960 13.2868   9
  -1  -6 -10 46.3322 16.0326   7
   1   6  10 43.9270 14.2364   4
   1  -6  11 610.956 33.3787   2
  -1  -6 -11 712.685 32.2752   9
  -1  -6 -11 629.462 41.8975   7
  -1   6 -11 640.760 33.5803   1
  -1  -6 -11 693.510 33.9875   1
   1  -6  11 654.332 39.7777   5
   1  -6  12 83.5165 11.6299   2
  -1  -6 -12 78.6729 9.04664   9
  -1  -6 -12 108.285 18.8761   7
  -1  -6 -12 60.4035 10.6585   1
  -1   6 -12 58.4510 10.4598   1
   1  -6  12 78.6152 15.6914   5
  -1  -6 -13 549.517 37.2633   7
   1  -6  13 501.331 34.9652   5
  -1   6 -13 493.358 29.0769   1
  -1  -6 -13 536.008 29.6423   1
  -1  -6 -14-4.92805 16.4676   7
  -1  -6 -14-10.1868 10.6471   1
  -1   6 -14 1.25090 10.6036   1
   1  -6  14 8.95014 14.5419   5
  -1  -6 -15 145.237 20.9702   7
  -1   6 -15 126.492 15.7743   1
  -1  -6 -15 120.470 15.9986   1
   1  -6  15 120.924 20.6626   5
  -1  -6 -16-9.83513 17.8057   7
  -1   6 -16 24.9226 13.5537   1
  -1  -6 -16 8.95469 12.5243   1
   1  -6  16-7.23940 17.4752   5
   1   6  17 23.3036 17.6851   8
  -1  -6 -17-17.0122 17.3603   7
  -1  -6 -17 20.7635 14.0432   1
  -1   6 -17 20.3981 13.8397   1
   1  -6  17 14.9962 17.4232   5
   1   6  18-7.99489 18.7596   8
  -1  -6 -18 11.9192 18.3524   7
   1  -6  18 15.5144 18.6427   5
  -1  -6 -18 25.4942 15.4935   1
  -1  -6 -19 19.7319 15.5320   1
  -1  -6 -20 26.3980 17.0641   1
  -1  -6 -21 5.91047 17.2019   1
   1   7 -16 35.9818 19.8175   9
  -1  -7  16 26.4252 19.1923   5
  -1   7  16 44.5813 18.6934   4
   1   7 -15 32.0325 19.9024   9
  -1   7  15 23.0107 18.7306   4
  -1  -7  15 41.2208 19.7083   5
   1  -7 -14 13.8347 18.7958   7
   1   7 -14 7.70244 18.5961   9
  -1   7  14-2.49284 17.5474   4
  -1  -7  14 25.0968 18.8385   5
   1  -7 -13 22.1486 19.2023   7
   1   7 -13 2.46747 17.6264   9
  -1   7  13 9.73531 15.5529   4
  -1  -7  13 24.3920 17.2581   5
  -1  -7  12 239.641 21.1583   7
   1  -7 -12 210.118 26.6425   7
   1   7 -12 215.191 24.1910   9
  -1   7  12 271.510 25.8189   4
  -1  -7  12 224.318 25.2564   5
   1  -7 -11 2.75360 16.1678   7
  -1  -7  11 1.73833 12.8770   7
   1   7 -11 11.3155 15.0436   9
  -1   7  11-2.32453 15.4518   4
  -1  -7  11 15.9790 16.2215   5
   1   7 -10 361.105 27.1468   9
  -1  -7  10 242.730 13.0147   2
  -1   7  10 275.025 25.4705   4
  -1  -7  10 302.787 25.8786   5
  -1  -7  10 280.925 23.9355   7
   1  -7 -10 341.790 29.6946   7
  -1   7   9 77.9745 17.1652   4
  -1  -7   9 64.5500 15.9732   5
   1   7  -9 78.4428 16.8241   9
  -1  -7   9 47.8541 15.4069   7
   1  -7  -9 75.9332 19.6563   7
  -1  -7   8 333.969 26.7373   5
  -1   7   8 321.305 27.4615   4
   1   7  -8 341.852 27.4101   9
   1  -7  -8 404.042 31.6741   7
  -1  -7   8 346.999 27.0635   7
  -1   7   7-2.11665 14.2295   4
  -1  -7   7 10.2332 14.5495   5
   1  -7  -7 42.2734 17.4700   7
  -1  -7   7 2.07055 13.9944   7
   1   7  -7 13.1799 12.7271   9
  -1  -7   6 450.623 32.1236   5
  -1   7   6 462.062 32.8474   4
   1   7  -6 504.815 31.8056   9
  -1  -7   6 471.295 33.1271   7
   1  -7  -6 520.987 36.3335   7
  -1   7   6 465.437 25.7791   6
   1   7  -5 8.45890 11.3685   9
  -1   7   5-2.03446 13.3737   4
  -1  -7   5 3.87890 13.5140   5
   1  -7  -5-15.4054 15.5966   7
  -1  -7   5 8.84074 13.8604   7
  -1   7   5 6.72384 8.22539   6
   1   7  -4 244.904 20.7288   9
  -1  -7   4 261.138 24.7368   7
  -1   7   4 212.509 22.0871   4
  -1   7   4 280.417 18.3876   6
   1   7  -3 317.909 23.4228   9
  -1  -7   3 340.862 28.1748   7
  -1   7   3 367.824 26.6888   4
  -1   7   3 350.208 21.9526   6
   1   7  -2 468.430 29.4926   9
  -1   7   2 421.875 31.8667   4
   1   7  -2 549.499 33.7100   4
  -1   7   2 509.537 28.6970   6
   1  -7  -2 507.145 35.7024   7
  -1  -7   2 554.414 36.0170   7
  -1   7   1 17.4720 13.5974   4
   1   7  -1-1.95903 12.5140   4
  -1  -7   1 19.5297 13.9262   7
   1  -7  -1 19.2412 14.3215   7
   1   7  -1 6.19648 11.0645   6
  -1   7   1-1.28645 9.82385   6
  -1   7   0 392.476 24.4795   9
  -1   7   0 430.374 29.2404   4
   1   7   0 351.029 28.3894   4
  -1  -7   0 430.754 32.3652   7
   1  -7   0 481.015 32.7937   7
   1   7   0 443.564 27.3347   6
   1   7   1 136.990 15.0040   6
   1  -7   1 94.8204 17.2815   7
  -1  -7  -1 109.116 19.2598   7
   1   7   1 103.512 17.1460   4
  -1   7  -1 115.167 16.4688   4
  -1   7  -1 97.7466 13.0150   9
   1   7   2 165.578 19.5497   4
  -1   7  -2 154.968 15.6164   9
   1   7   2 131.577 14.9222   6
   1  -7   2 147.223 19.3387   7
   1   7   3 83.5115 15.8306   4
  -1   7  -3 83.2079 13.3723   9
   1   7   3 115.530 13.7893   6
   1  -7   3 84.4159 17.1133   7
   1  -7   4 115.677 16.3387   5
  -1   7  -4 101.184 14.6602   9
   1   7   4 107.512 17.2924   4
  -1  -7  -4 110.301 12.1019   3
  -1  -7  -4 125.029 22.4035   7
   1  -7   4 110.589 17.6955   7
   1   7   4 108.969 13.2375   6
   1  -7   5 3.67304 12.0722   5
  -1  -7  -5 11.1910 9.02281   3
  -1   7  -5 1.62530 10.9799   9
   1   7   5-2.10610 12.8772   4
  -1  -7  -5-5.39106 15.6013   7
   1  -7   5 2.10822 13.6226   7
   1   7   5-1.19138 9.31847   6
   1   7   6 445.207 25.4155   6
   1  -7   6 444.945 29.7828   5
   1   7   6 432.910 30.9117   4
  -1   7  -6 409.744 28.7114   9
  -1  -7  -6 441.307 34.5232   7
   1  -7   6 355.794 29.3484   7
  -1  -7  -6 422.505 25.5675   3
   1   7   7 86.1607 17.9537   4
   1  -7   7 102.390 16.8652   7
  -1  -7  -7 121.069 20.9299   7
  -1   7  -7 117.340 17.0755   9
   1  -7   7 101.133 16.7271   5
   1   7   8 117.887 19.2574   4
  -1  -7  -8 66.6125 18.8910   7
  -1   7  -8 104.851 17.2746   9
   1  -7   8 99.9470 16.3335   5
   1   7   9-2.31426 15.5506   4
   1  -7   9 2.07540 14.0948   5
  -1  -7  -9-2.79614 16.5317   7
  -1   7  -9-6.14436 14.2708   9
  -1  -7 -10 147.272 10.6387   1
   1   7  10 134.836 19.9363   4
  -1  -7 -10 180.049 24.5239   7
  -1   7 -10 183.158 22.4531   9
  -1  -7 -11 8.71371 7.22002   1
   1   7  11 29.0572 16.7142   4
   1  -7  11 6.70449 15.5845   5
  -1  -7 -11 25.4039 18.3554   7
  -1   7 -11 38.3902 16.3643   9
  -1  -7 -12 77.8912 10.5684   1
   1   7  12 66.7764 17.7066   4
  -1   7 -12 77.9115 19.2495   9
  -1  -7 -12 98.9890 22.0090   7
   1  -7  12 78.3128 18.5171   5
   1   7  13 91.0468 21.3609   4
  -1   7 -13 115.912 20.7881   9
  -1  -7 -13 155.544 23.3443   7
   1  -7  13 120.978 21.1032   5
   1   7  14 150.323 21.8091   4
  -1   7 -14 141.429 22.8741   9
  -1  -7 -14 96.3172 23.7196   7
   1  -7  14 124.237 21.4039   5
   1   7  15 15.9295 19.7639   4
  -1   7 -15 24.0386 20.3990   9
   1  -7  15 2.50976 17.9333   5
  -1  -7 -15 31.0747 20.3732   7
  -1   7 -16 83.2299 23.1789   9
   1  -7  16 98.0540 22.6860   5
  -1  -7 -16 53.1815 21.8683   7
  -1  -7 -17 27.5290 19.5944   7
   1   8 -13 109.055 22.6948   9
  -1  -8  13 143.824 23.7031   5
  -1   8  12 49.3154 20.0391   4
   1   8 -12 75.2825 20.5327   9
   1  -8 -12 55.8346 23.5022   7
  -1  -8  12 51.3057 20.6768   5
  -1   8  11 142.049 23.4809   4
   1   8 -11 169.124 23.8719   9
   1  -8 -11 204.617 28.6885   7
  -1  -8  11 166.011 24.5217   5
  -1   8  10 29.8070 18.3441   4
   1   8 -10 55.7579 18.4845   9
  -1  -8  10 8.41743 16.2269   7
   1  -8 -10 15.4455 19.7528   7
  -1  -8  10 17.1757 18.0406   5
  -1   8   9 56.0541 18.8828   4
   1   8  -9 49.0555 17.3819   9
  -1  -8   9 83.9819 18.8109   7
   1  -8  -9 76.9353 21.5133   7
  -1  -8   9 71.8975 19.1664   5
  -1   8   8-16.7782 16.8753   4
   1   8  -8-25.4031 16.1666   9
  -1  -8   8 7.01422 16.2179   5
  -1  -8   8-16.1252 15.5708   7
   1  -8  -8-6.10904 19.2797   7
  -1   8   7 136.928 19.9626   4
  -1  -8   7 166.726 21.8949   7
   1  -8  -7 139.164 24.7154   7
   1   8  -7 127.311 19.3447   9
  -1  -8   7 127.599 20.5889   5
   1   8  -6 38.4654 15.6018   9
  -1   8   6 49.0308 17.6754   4
  -1  -8   6 34.4098 17.5440   7
   1  -8  -6 38.8855 18.5993   7
   1   8  -5 67.6915 15.5671   9
  -1   8   5 30.1015 16.4794   4
  -1  -8   5 32.9213 17.0266   7
  -1   8   4 185.241 21.8573   4
  -1  -8   4 189.920 24.6727   7
   1   8  -4 164.239 19.2365   9
  -1   8   4 135.172 14.7472   6
   1   8  -3 9.43124 13.6348   6
  -1   8   3 39.8537 11.8489   6
  -1   8   3 20.3507 15.0656   4
   1  -8  -3 23.0272 18.0801   7
  -1  -8   3 26.7008 17.1838   7
   1   8  -2-1.80053 13.2929   6
  -1   8   2 10.7728 11.5480   6
  -1   8   2 29.1921 15.3439   4
   1  -8  -2 50.9750 19.1419   7
  -1  -8   2 10.9321 16.8307   7
   1  -8  -1 5.56089 16.8892   7
  -1  -8   1 8.37246 18.3449   7
  -1   8   1-13.3607 14.7194   4
   1   8  -1-11.2244 15.4845   4
   1   8  -1 22.3757 13.2466   6
  -1   8   1 1.43073 12.0868   6
  -1  -8   0 119.503 22.5317   7
   1  -8   0 95.6316 20.4620   7
  -1   8   0 99.0240 14.5366   6
   1   8   0 85.6595 15.6720   6
  -1   8   0 70.8150 17.3005   4
   1   8   0 131.019 19.4441   4
   1   8   1 91.2021 18.6967   4
  -1  -8  -1 60.8576 20.2093   7
   1  -8   1 93.7604 20.0633   7
   1   8   1 74.1947 14.6466   6
  -1   8  -1 51.8776 14.2406   6
   1   8   2 105.576 19.7038   4
  -1   8  -2 102.201 14.6891   9
   1   8   2 79.0176 14.6323   6
  -1  -8  -2 94.2393 21.9015   7
   1  -8   2 44.5849 17.2089   7
   1   8   3 269.679 26.6685   4
   1   8   3 252.873 21.3641   6
  -1   8  -3 328.176 23.8810   9
   1  -8   3 327.580 29.0512   7
   1   8   4-16.4840 16.5716   4
   1   8   4 1.35572 11.2969   6
  -1   8  -4 9.85832 13.4005   9
   1  -8   4 29.9175 17.1092   7
   1   8   5 263.679 26.7727   4
   1   8   5 271.182 20.8068   6
   1  -8   5 270.909 27.6319   7
  -1  -8  -5 339.867 31.4329   7
  -1   8  -5 308.198 24.7066   9
  -1  -8  -6 86.5515 22.5063   7
   1  -8   6 56.9903 16.2153   5
  -1   8  -6 52.3393 14.9791   9
   1   8   6 43.2889 17.9677   4
  -1  -8  -7 46.7649 20.6342   7
   1   8   7 73.2346 18.2905   4
  -1   8  -7 76.8414 16.9577   9
   1  -8   7 113.037 19.6658   5
  -1  -8  -8 25.1171 20.4098   7
   1   8   8-2.48216 17.5585   4
   1  -8   8 35.7586 16.9936   5
  -1   8  -8-4.14444 15.3555   9
  -1   8  -9 581.050 38.2012   9
  -1  -8  -9 546.160 42.8233   7
   1   8   9 584.675 39.4441   4
   1  -8   9 523.496 38.1862   5
  -1  -8 -10 31.6599 20.9281   7
   1  -8  10-9.40497 17.0262   5
  -1   8 -10-2.27297 16.2293   9
   1   8  10 10.3325 18.4436   4
  -1  -8 -11 146.107 25.5785   7
   1  -8  11 125.166 21.8327   5
  -1   8 -11 140.264 23.0569   9
   1   8  11 137.428 23.3297   4
  -1  -8 -12 41.3798 22.4053   7
   1  -8  12 4.92973 19.2087   5
  -1   8 -12 2.47956 18.7747   9
   1  -8  13 149.476 24.0505   5
  -1   8 -13 227.192 27.2772   9
   1   9 -10 95.7828 21.6712   9
   1   9  -9 2.30075 18.1369   9
  -1  -9   8 61.0215 20.0865   7
   1   9  -8 46.3053 18.6952   9
  -1  -9   7 39.7969 20.3003   7
   1   9  -7 29.4944 18.7375   9
  -1  -9   6 241.952 28.9925   7
   1   9  -6 252.088 24.6957   9
  -1   9   5 157.758 24.8444   4
  -1  -9   5 136.036 25.6225   7
   1   9  -5 123.036 21.3724   6
  -1   9   4 174.672 25.0608   4
  -1  -9   4 180.872 26.2433   7
   1  -9  -4 139.754 27.9015   7
   1   9  -4 126.474 20.5913   6
  -1   9   3-7.53242 19.0045   4
   1  -9  -3 22.4551 22.1272   7
  -1  -9   3-23.8819 21.0076   7
   1   9  -3-2.02280 15.9466   6
  -1   9   2 236.660 26.2572   4
  -1  -9   2 292.898 32.0683   7
   1  -9  -2 331.681 33.2274   7
   1   9  -2 211.420 23.5157   6
  -1   9   1 49.6446 19.4462   4
  -1  -9   1 9.33799 20.7193   7
   1  -9  -1 3.10649 20.1039   7
   1   9  -1 37.2315 15.1680   6
   1   9   0 264.581 27.5213   4
   1  -9   0 274.150 31.7964   7
  -1  -9   0 291.815 31.8385   7
   1   9   0 216.035 22.7944   6
   1   9   1 182.149 24.3588   4
   1  -9   1 131.314 25.5421   7
  -1  -9  -1 174.151 28.0431   7
  -1   9  -1 108.942 18.1720   6
   1   9   2 104.653 20.1740   4
  -1   9  -2 76.9496 17.2720   6
   1  -9   2 49.6279 20.8001   7
   1   9   3 2.57454 18.3816   4
  -1   9  -3-1.93658 15.3850   6
  -1  -9  -3-9.96211 22.3130   7
   1   9   4-2.58891 18.2182   4
  -1   9  -7-2.03298 16.7604   9
  -1   9  -8 190.572 23.5083   9
  -1   9  -9 74.3194 20.0760   9
   1  -9   9 90.6289 22.3150   5
  -1   9 -10 61.3892 20.9012   9
   2   0 -25-25.8748 20.3456   1
   2   0 -24 86.8422 19.1244   1
   2   0 -23-4.74350 15.0566   1
   2   0 -22 15.8112 14.4391   1
   2   0 -21-4.29646 13.5556   1
  -2   0  21-5.05650 6.57966  10
   2   0 -20 28.4810 13.9686   1
  -2   0  20 8.10807 6.33077  10
   2   0 -19-3.84267 12.7707   1
  -2   0  19-1.22807 5.91323  10
   2   0 -18 104.922 15.0204   1
   2   0 -17 15.2817 10.7971   1
   2   0 -16-4.76116 8.91739   1
   2   0 -15-2.62621 8.48590   8
   2   0 -15-2.95346 7.97142   1
  -2   0  15-5.32959 9.99984   1
   2   0 -14 733.553 40.5342   1
  -2   0  14 832.163 40.8691   1
   2   0 -14 787.431 40.2588   8
  -2   0  13-5.77742 8.89263   1
   2   0 -13-5.72304 7.30944   8
   2   0 -13 1.26220 6.52226   1
  -2   0  13 9.90666 7.70161   8
   2   0 -12 2150.12 94.6079   8
  -2   0  12 2272.35 95.0226   1
  -2   0  12 2075.82 94.6721   3
  -2   0  12 2003.35 95.5793   8
   2   0 -12 2067.46 94.8229   1
  -2   0  11-1.00861 5.88006   3
  -2   0  11 1.17668 5.56101   8
  -2   0  11-0.77764 3.32973   7
   2   0 -11-5.26679 5.08532   1
  -2   0  10 29.7802 6.29935   8
   2   0 -10 39.9859 6.41638   1
  -2   0  10 47.2328 4.78129   7
  -2   0   9 3.81014 4.45437   8
  -2   0   9 5.57224 2.99952   7
   2   0  -9-1.70629 4.37046   1
   2   0  -8 762.253 36.1021   1
  -2   0   8 762.716 36.5157   8
  -2   0   8 752.857 33.7751   7
   2   0  -7 0.66151 2.95156   1
  -2   0   7 1.47259 3.51734   8
   2   0  -6 7904.41 345.461   8
  -2   0   6 8553.06 346.033   8
   2   0  -6 8244.49 345.521   1
   2   0  -5-1.95861 2.53020   1
  -2   0   5 4.20360 3.08493   8
   2   0  -4 5571.46 228.959   1
  -2   0   4 5308.30 228.933   8
   2   0  -3-2.38700 1.95937   1
  -2   0   3 0.25749 1.84726   9
  -2   0   3 0.33210 1.82210   8
   2   0  -2 16020.4 677.173   1
  -2   0   2 16353.1 676.830   9
  -2   0   2 16246.6 676.354   5
  -2   0   1 1.43349 1.39202   6
  -2   0   1 1.44765 1.51418   2
  -2   0   0 650.646 28.6269   2
  -2   0  -1 0.90896 1.85287   2
  -2   0  -2 7.84423 2.43558   2
  -2   0  -3 4.57804 2.87713   2
  -2   0  -4 266.700 14.3080   2
   2   0   5-1.46706 2.87144   8
  -2   0  -5 2.57634 3.14178   2
  -2   0  -5 3.11734 3.07210   1
  -2   0  -6 4.29578 3.56305   1
   2   0   6-0.59215 3.08809   8
  -2   0  -7-1.62278 4.11602   1
   2   0   7 3.50625 3.87843   8
  -2   0  -8 7.27964 4.63015   1
   2   0   8 10.4681 4.93678   8
  -2   0  -9-1.01294 5.23421   1
   2   0   9 2.74901 5.14755   8
  -2   0 -10 1554.00 73.4228   1
   2   0  10 1653.30 73.3279   8
  -2   0 -10 1607.77 72.3712   3
  -2   0 -11 3.85372 6.44073   3
  -2   0 -11 2.80524 3.17375   7
  -2   0 -11 3.64920 6.62148   1
   2   0  11 4.50376 7.23464   2
   2   0  11 9.23695 7.15233   8
  -2   0 -12 176.645 15.3694   1
   2   0  12 168.799 15.2047   2
  -2   0 -12 205.101 10.0031   7
   2   0  12 190.363 15.5728   8
  -2   0 -12 193.325 14.9203   3
  -2   0 -13-1.42176 8.04799   1
   2   0  13 12.5427 7.39525   8
   2   0  13-6.51322 9.73336   2
  -2   0 -13-7.81348 7.96951   3
  -2   0 -14 143.626 14.5817   1
   2   0  14 139.020 13.9740   8
   2   0  14 101.560 13.9693   2
  -2   0 -14 125.014 13.4465   3
  -2   0 -15-6.54984 10.2057   1
   2   0  15 14.6198 9.80303   8
  -2   0 -15 6.41034 10.0282   3
   2   0  16 1349.47 67.9369   8
  -2   0 -16 1408.47 68.2629   1
  -2   0 -17-5.60087 11.5674   1
   2   0  17-11.2063 11.6451   8
   2   0  18 1470.97 70.9227   8
  -2   0 -18 1331.71 70.3580   1
   2   0  19-4.27124 12.8014   8
  -2   0 -19 14.6268 13.9656   1
  -2   0 -20 288.157 25.0913   1
   2   0  20 263.008 25.0146   8
   2   0  21 1.24733 10.7891  10
  -2   0 -21-23.1337 16.6758   1
   2   0  22 163.164 16.5999  10
  -2   0 -22 169.045 23.0511   1
  -2   0 -23 7.56794 18.0136   1
  -2   0 -24 34.0412 20.7707   1
   2  -1 -25 44.0219 20.2759   1
   2   1 -25 54.2154 20.1350   1
   2  -1 -24-14.8914 17.6416   1
   2   1 -24-7.42759 17.4288   1
   2  -1 -23 28.4837 17.7752   1
   2   1 -23 28.4239 17.9668   1
   2   1 -22 38.3558 16.7872   1
   2   1 -21 570.555 37.3514   1
  -2  -1  20-4.79942 5.87764  10
   2   1 -20-2.03370 12.6753   1
  -2  -1  19 2106.83 91.8442  10
   2   1 -19 2191.89 100.887   1
   2   1 -18 38.0050 12.2467   1
  -2  -1  18 13.1620 5.51287  10
  -2  -1  17 181.129 11.6687  10
  -2   1  17 215.250 19.8670   8
   2   1 -17 217.263 18.7683   1
   2   1 -16 3.17581 10.0807   1
  -2  -1  16 3.41221 4.57159  10
  -2   1  16 3.53392 9.77293   8
  -2   1  15 52.6762 10.9431   8
  -2   1  15 6.67115 9.90707   1
  -2  -1  15 31.8562 10.2813   1
   2   1 -15 47.3169 10.4701   1
   2   1 -15 15.9445 9.09836   8
  -2  -1  15 26.7002 4.95026  10
   2   1 -14 90.3610 11.4418   8
  -2   1  14 84.9199 12.0713   8
  -2  -1  14 109.001 7.47754  10
   2   1 -14 91.8738 11.6925   1
  -2   1  14 82.0344 11.7034   1
  -2  -1  13 735.129 33.9823  10
   2   1 -13 775.936 39.0240   8
  -2   1  13 753.064 39.7902   8
   2   1 -13 769.358 39.3053   1
  -2   1  13 802.846 39.0236   1
  -2  -1  12 12.1978 3.47426  10
  -2  -1  12 23.9418 7.00847   3
   2   1 -12 11.6033 7.29843   1
  -2   1  12 22.7224 6.89308   8
   2   1 -12 6.69445 6.84536   8
  -2   1  12 8.54857 7.61409   1
  -2  -1  11 1336.08 57.1749   7
   2   1 -11 1365.08 62.5004   1
  -2   1  11 1334.96 62.0739   1
  -2   1  11 1375.40 63.0782   8
   2   1 -11 1371.17 62.5457   8
  -2  -1  11 1351.13 58.0857  10
  -2   1  10 117.347 8.63202   7
   2   1 -10 89.7130 9.20283   1
  -2   1  10 71.5944 8.82415   8
  -2   1  10 98.3852 9.61322   1
  -2  -1  10 118.403 6.48787  10
  -2   1   9 46.7339 6.33857   7
  -2  -1   9 52.9655 3.85659  10
   2   1  -9 46.1901 6.40800   1
  -2   1   9 33.3092 6.28563   8
  -2  -1   9 39.1464 5.80467   3
  -2   1   9 49.4143 7.22372   1
  -2   1   8 11.5812 4.38836   7
  -2  -1   8 7.78011 3.92981   3
   2   1  -8 10.6139 4.37179   1
  -2  -1   8 7.97616 2.07654  10
  -2   1   8 14.2150 4.99077   1
  -2   1   8 6.52085 4.22829   8
  -2  -1   7 98.8489 7.23846   3
  -2   1   7 98.0673 7.82773   8
   2   1  -7 92.9360 7.57149   1
  -2  -1   7 86.0758 5.13334  10
  -2   1   7 111.983 7.74369   7
  -2   1   7 95.4198 7.85321   1
   2   1  -6 30.5640 2.44584  10
  -2   1   6 28.0629 4.74942   7
  -2   1   6 39.0353 4.77647   8
   2   1  -6 30.4700 4.26749   1
  -2   1   6 30.4483 4.54193   1
  -2   1   5 159.230 9.19377   3
   2   1  -5 125.978 6.71222  10
   2   1  -5 118.317 8.44432   1
  -2   1   5 167.542 9.09744   1
  -2   1   5 175.852 9.25068   8
  -2   1   4 50.0670 4.67259   3
  -2   1   4 49.0664 4.48351   1
   2   1  -4 38.8409 4.09546   1
  -2   1   4 49.9188 4.45474   8
   2   1  -4 38.5940 4.59301   9
   2  -1  -4 50.6299 2.92825   9
   2   1  -3 1145.76 49.8897   9
  -2   1   3 1128.34 49.1443  10
  -2  -1   3 1140.90 49.5425   5
   2   1  -3 1134.84 49.1588   1
  -2   1   3 1113.48 49.0285   1
  -2   1   2 216.004 10.8306   1
  -2   1   2 223.524 11.2120  10
  -2  -1   2 222.404 11.0206   4
   2   1  -2 200.433 11.1706   5
  -2  -1   2 236.276 11.5633   5
   2   1  -2 231.456 11.7042   9
  -2   1   1 46.9825 3.39679   2
   2   1  -1 44.0816 3.91572   6
  -2   1   1 42.8384 3.32685   4
  -2  -1   1 41.8210 3.67463   4
  -2  -1   1 54.1924 4.21201   5
  -2   1   1 48.0346 4.05478  10
   2   1  -1 48.0332 3.96819   9
  -2   1   0 1726.46 72.2869   4
   2  -1   0 1735.79 73.0593  10
  -2   1   0 1803.39 72.4066   2
   2   1   0 1690.88 72.3258   2
  -2  -1   0 1588.15 72.7679   6
   2   1   0 1630.79 72.8882   6
   2   1   1 1945.72 83.0159   2
  -2   1  -1 1920.23 82.9972   2
   2  -1   1 2030.12 83.6903  10
   2   1   1 1924.04 83.4720   6
   2  -1   2 2557.57 104.074  10
  -2   1  -2 2370.06 103.577   2
   2   1   2 2403.33 103.568   2
  -2   1  -3 30010.3 1240.36   8
   2  -1   3 29452.7 1241.25  10
  -2   1  -3 29719.9 1241.28   2
   2   1   3 29686.1 1241.14   2
  -2   1  -4 6182.30 265.106   8
   2   1   4 6206.44 265.860   2
  -2   1  -4 6383.04 266.090   2
   2  -1   4 6514.03 265.782  10
  -2   1  -5 155.099 9.76026   2
   2   1   5 145.657 9.72894   2
  -2   1  -5 131.331 8.83890   8
  -2   1  -5 141.156 9.60977   1
   2  -1   5 153.379 9.24701  10
  -2   1  -6 41.7152 4.98699   8
   2  -1   6 46.6201 5.31995  10
  -2   1  -6 32.1746 5.44357   1
   2   1   6 49.5475 6.11005   2
  -2   1  -7 32.6274 5.10589   8
   2   1   7 24.8463 6.14787   2
   2  -1   7 27.1507 4.82503  10
  -2   1  -8 103.247 8.24721   8
   2   1   8 99.2842 9.22132   2
  -2   1  -8 96.1911 8.95688   1
   2  -1   8 91.9356 7.77134  10
  -2   1  -8 77.1759 4.79115   7
   2  -1   9 2992.84 126.341  10
  -2   1  -9 3078.88 126.333   3
  -2   1  -9 3027.98 128.138   1
  -2   1  -9 2849.45 126.494   8
   2   1   9 2717.58 127.155   8
   2   1   9 2858.60 127.480   2
   2  -1  10 32.8176 6.20426  10
  -2   1 -10 37.1545 6.91711   3
  -2  -1 -10 26.6816 7.79889   3
   2   1  10 37.5186 7.78236   2
   2   1  10 36.1026 7.35093   8
  -2   1 -10 38.2931 7.51372   8
  -2   1 -10 31.1209 7.44386   1
   2  -1  11 1244.69 59.2834  10
  -2  -1 -11 1345.22 61.1493   3
  -2   1 -11 1361.04 59.9922   3
   2   1  11 1437.61 62.0470   2
  -2   1 -11 1195.42 61.1634   1
   2   1  11 1320.63 61.5813   8
  -2   1 -11 1285.92 60.1891   8
  -2  -1 -11 1294.86 58.6453   7
   2  -1  12 171.334 12.3394  10
  -2   1 -12 137.600 12.5271   3
  -2  -1 -12 175.227 14.4047   3
   2  -1  12 132.744 13.8818   2
   2   1  12 180.551 14.8756   2
  -2   1 -12 189.366 15.0281   1
  -2   1 -12 143.112 12.7767   8
   2   1  12 179.692 14.4352   8
  -2  -1 -12 140.234 10.8007   7
   2  -1  13 208.227 14.0359  10
  -2  -1 -13 185.164 15.6876   3
  -2   1 -13 167.008 14.3761   3
   2   1  13 170.195 16.2118   2
   2  -1  13 186.392 16.4491   2
  -2   1 -13 195.639 16.6287   1
   2   1  13 204.753 16.0814   8
  -2   1 -13 214.732 15.7123   8
  -2  -1 -13 200.970 12.5754   7
   2  -1  14 30.1908 7.95268  10
  -2  -1 -14 14.2126 9.34562   3
  -2   1 -14 25.4680 9.09766   3
   2   1  14 19.7185 9.00234   8
   2   1  14 18.1841 10.4359   2
   2  -1  14 20.7596 10.9807   2
  -2  -1 -14 17.0578 5.58913   7
  -2   1 -14 7.62330 8.46875   1
  -2   1 -15 1.63344 10.0551   1
  -2   1 -15 2.35388 8.94964   3
  -2  -1 -15 3.57827 5.34434   7
   2   1  15 18.0212 9.88924   8
   2  -1  15 12.2176 7.54572  10
   2   1  16 92.0454 14.1783   8
  -2   1 -16 98.7560 12.8710   3
  -2   1 -16 101.372 14.0147   1
   2  -1  16 101.913 11.6018  10
  -2   1 -17 70.6667 14.3542   1
   2  -1  17 88.0828 11.3095  10
   2   1  17 57.2089 13.7726   8
  -2   1 -18 116.337 16.9176   1
   2  -1  18 62.8849 11.0017  10
   2   1  18 107.855 16.4271   8
  -2   1 -19 18.7399 13.9468   1
   2  -1  19 24.8038 10.0215  10
   2   1  19 21.5269 13.2796   8
  -2   1 -20 2.19270 14.5741   1
   2  -1  20 2.41105 9.97397  10
   2   1  20-6.79421 14.5482   8
  -2   1 -21-16.1307 15.4846   1
   2  -1  21 6.11398 10.8786  10
   2   1  21-4.75884 15.2857   8
  -2   1 -22 40.8545 16.9408   1
  -2  -1 -22 21.7532 18.3976   1
   2  -1  22 74.0048 13.0377  10
   2   1  22 25.0873 18.1020   8
   2   1  23 173.912 25.1632   8
  -2  -1 -23 196.809 25.1997   1
  -2   1 -23 188.141 25.1283   1
   2   1  24-16.5442 20.7835   8
  -2  -1 -24-2.62073 18.8025   1
  -2   1 -24-2.60523 19.8871   1
   2   2 -25-10.2436 19.2197   1
   2  -2 -25-2.57924 20.0135   1
   2   2 -24 148.014 23.7059   1
   2  -2 -24 129.009 23.1331   1
   2   2 -23 7.08616 17.1893   1
   2  -2 -23 16.6137 17.5076   1
   2  -2 -22 20.3414 16.8174   1
   2   2 -22-2.25281 16.8361   1
  -2   2  21 53.1428 17.4724   8
   2  -2 -21 23.6273 13.8768   1
   2   2 -21 36.4007 15.2861   1
  -2   2  20 11.4776 14.4858   8
   2  -2 -20-4.06358 13.5812   1
   2   2 -20-20.2866 13.8518   1
  -2   2  19 58.6664 15.1169   8
  -2  -2  19 45.6938 7.32369  10
   2  -2 -19 69.0509 14.6513   1
   2   2 -19 26.8375 13.4357   1
  -2   2  18 133.724 17.5360   8
  -2  -2  18 106.425 9.21809  10
   2   2 -18 117.452 15.2755   1
   2  -2 -18 122.759 16.3634   1
  -2   2  17-3.79077 11.6635   8
  -2  -2  17 1.67679 5.29697  10
   2  -2 -17-10.1601 10.6187   1
   2   2 -17 5.08878 10.7024   1
  -2   2  16 65.1991 12.5543   8
  -2  -2  16 86.3351 7.57046  10
   2   2 -16 84.1220 13.1819   1
   2  -2 -16 49.0195 11.6150   1
  -2  -2  15 193.414 16.7123   1
  -2   2  15 165.310 16.5143   1
  -2   2  15 161.446 16.6748   8
  -2  -2  15 165.433 10.8542  10
   2  -2 -15 169.209 16.1995   1
   2   2 -15 176.004 16.0705   1
  -2  -2  14 1288.98 55.9284  10
  -2  -2  14 1235.23 60.2760   1
   2  -2 -14 1204.38 60.5475   1
   2   2 -14 1285.67 61.0180   1
  -2   2  14 1354.15 60.9557   1
  -2   2  14 1219.88 61.4705   8
   2   2 -14 1216.95 60.6634   8
   2  -2 -13 49.0270 9.60697   1
   2   2 -13 36.6847 8.91239   1
  -2  -2  13 35.6203 9.54525   1
  -2   2  13 40.4559 9.15032   1
  -2  -2  13 52.3074 6.13536  10
  -2   2  13 40.7495 8.72633   8
   2   2 -13 38.5397 10.0919   8
  -2   2  12 1491.80 60.2203   1
  -2  -2  12 1374.35 59.7592   1
   2   2 -12 1323.60 60.0746   1
   2  -2 -12 1443.94 60.4568   1
  -2  -2  12 1300.82 55.7874  10
   2   2 -12 1339.15 60.4764   8
  -2   2  12 1390.66 61.0942   8
  -2  -2  11 170.460 13.8726   1
  -2   2  11 171.642 13.9370   1
   2  -2 -11 170.618 13.8803   1
   2   2 -11 227.087 14.9025   1
  -2   2  11 200.559 14.9871   8
   2   2 -11 215.828 15.6324   8
  -2  -2  11 197.390 11.2239  10
   2   2 -10 848.495 38.8732   8
  -2   2  10 724.233 37.8208   8
  -2  -2  10 749.040 35.8393   3
   2  -2 -10 761.384 37.2241   1
   2   2 -10 766.476 37.2571   1
  -2   2  10 709.187 36.7136   1
  -2   2   9 4.79646 5.25469   1
   2   2  -9 3.08530 5.73257   8
  -2   2   9 6.90083 5.49510   8
   2  -2  -9-0.84709 5.07723   1
   2   2  -9-4.27596 5.42857   1
  -2   2   9 5.12966 5.44396   3
  -2  -2   9-5.15998 4.26345   3
   2   2  -8 743.237 32.7575  10
  -2   2   8 692.828 34.6372   1
  -2  -2   8 774.385 34.9638   1
   2  -2  -8 724.920 34.9138   1
   2   2  -8 680.929 34.8046   1
   2  -2  -8 759.717 36.0156   7
  -2   2   8 717.862 35.8429   7
  -2   2   8 758.683 36.1207   3
  -2  -2   8 723.335 33.8387   3
  -2   2   7 51.3024 7.24427   7
   2  -2  -7 35.6408 2.79745   6
  -2   2   7 51.2842 5.88651   1
  -2  -2   7 44.6992 5.50017   1
   2   2  -7 31.6777 4.15434  10
   2  -2  -7 43.8278 6.63052   7
  -2   2   7 26.5192 5.58867   3
   2  -2  -7 46.9558 5.53064   1
   2   2  -7 40.6552 5.41288   1
   2   2  -6 2656.87 113.467   1
   2  -2  -6 2674.19 113.446   1
   2   2  -6 2532.66 112.251  10
  -2   2   6 2672.85 115.166   7
   2  -2  -6 2676.92 115.137   7
  -2   2   6 2644.87 113.292   1
  -2  -2   6 2689.77 113.216   1
  -2   2   6 2653.03 114.386   3
  -2  -2   5 163.319 10.9639   5
   2   2  -5 199.806 11.8531   9
  -2   2   5 184.399 11.0716   3
  -2  -2   5 159.057 10.8303   4
   2  -2  -5 166.038 11.8089   7
   2   2  -5 178.076 9.84329  10
  -2  -2   5 165.837 9.92607   1
  -2   2   5 176.603 10.0640   1
   2  -2  -5 172.678 10.2275   1
   2   2  -5 148.974 9.83836   1
   2   2  -4 4215.37 180.725   9
  -2   2   4 4078.25 179.755   3
   2  -2  -4 4242.49 181.278   7
  -2  -2   4 4362.54 180.145   4
   2   2  -4 4262.54 178.966   1
   2  -2  -4 4114.76 178.887   1
  -2   2   4 4241.20 178.802   1
  -2  -2   4 4302.62 178.793   1
  -2  -2   4 4361.90 180.532   5
   2   2  -3 7.49471 2.50024   1
   2  -2  -3 21.6472 2.94429   1
  -2   2   3 14.8591 4.32246  10
   2  -2  -3 20.5958 4.47167   7
  -2  -2   3 14.3924 4.31892   4
  -2   2   3 23.1513 5.27745   7
  -2   2   3 23.9866 2.99198   5
  -2  -2   3 14.4930 3.99068   5
  -2   2   3 23.0920 3.04910   1
  -2  -2   3 15.5602 2.86621   1
  -2   2   3 19.6852 3.61783   3
   2   2  -3 10.9821 4.01306   9
  -2   2   2 1267.17 55.9325   5
  -2  -2   2 1346.27 57.8696   5
  -2  -2   2 1358.55 57.5835   4
  -2   2   2 1265.34 57.2829   4
  -2   2   2 1245.56 57.5671  10
  -2  -2   2 1335.81 55.8319   2
   2   2  -2 1347.88 57.8993   9
  -2   2   2 1287.02 56.5103   3
   2  -2  -2 1255.98 58.3569   7
  -2   2   2 1276.02 55.7810   1
  -2  -2   2 1334.51 55.8059   1
  -2   2   1 325.847 7.16198   2
  -2  -2   1 371.049 7.73591   2
  -2  -2   1 365.613 11.1724   5
  -2   2   1 345.015 8.18696   5
   2  -2  -1 339.295 8.23369   5
  -2   2   1 322.067 9.91228   4
  -2  -2   1 353.528 10.8097   4
  -2   2   1 313.299 7.82528   3
   2   2  -1 356.671 10.7227   9
  -2   2   1 316.608 11.7021   7
   2  -2  -1 287.095 11.4840   7
  -2  -2   1 367.369 7.55702   1
  -2   2   1 336.745 7.45059   1
   2   2   0 284.485 15.5343   5
   2  -2   0 311.042 14.6503   5
   2  -2   0 285.378 13.9022   2
   2  -2   0 317.058 16.3130  10
  -2  -2   0 297.928 14.1273   2
  -2   2   0 288.093 14.0022   2
  -2   2   0 311.980 16.6758   7
   2   2   0 315.311 14.0861   2
   2   2   0 315.210 15.8085   6
  -2   2   0 290.898 15.3678   4
   2   2   1 504.337 25.0777   6
   2  -2   1 564.094 26.1733  10
  -2   2  -1 518.129 25.4459  10
  -2  -2  -1 545.681 24.0330   2
  -2   2  -1 543.320 23.9137   2
  -2  -2  -1 513.455 24.8952   9
  -2   2  -1 529.059 25.1591   4
   2  -2   1 531.195 24.5205   5
   2  -2   1 509.557 23.7860   2
   2   2   1 534.658 23.9050   2
  -2   2  -1 549.194 26.0407   7
  -2   2  -2 956.998 43.2710   7
  -2   2  -2 916.756 41.6905   2
   2  -2   2 902.975 41.6014   2
   2   2   2 980.633 41.8519   2
  -2  -2  -2 958.334 41.9271   2
   2  -2   2 909.227 43.3055  10
  -2  -2  -2 1015.22 42.8034   6
   2   2   2 986.142 42.8272   6
   2  -2   3 47.5884 5.85959  10
  -2   2  -3 59.2963 6.12430   7
   2  -2   3 60.5605 5.07316   2
  -2   2  -3 68.5529 5.36662   2
  -2  -2  -3 60.8495 5.24955   2
  -2  -2  -3 46.3679 5.24324   6
   2   2   3 56.4471 5.56683   6
   2   2   3 45.9397 4.81932   2
  -2   2  -4 1835.79 78.8334   2
  -2  -2  -4 1935.49 79.1500   2
  -2   2  -4 1698.82 78.7043   7
  -2   2  -4 1813.70 78.7722   1
  -2  -2  -4 1801.32 78.7585   1
  -2  -2  -4 1806.82 78.8095   6
   2   2   4 1875.97 78.8078   2
   2  -2   4 1790.37 78.5659   2
   2  -2   4 1780.62 79.7067  10
  -2   2  -5 1087.07 48.3774   7
  -2  -2  -5 1114.93 49.0614   1
  -2   2  -5 1026.95 48.7810   1
  -2  -2  -5 1145.59 48.8294   6
   2   2   5 1086.31 48.9854   2
   2  -2   5 1050.54 48.7248   2
  -2   2  -5 1110.85 49.0605  10
   2  -2   5 1064.27 49.5240  10
   2  -2   6 145.490 10.2321  10
   2  -2   6 126.275 9.83923   2
   2   2   6 145.788 10.2899   2
  -2   2  -6 135.787 8.73629   7
  -2   2  -6 112.180 9.45962   1
  -2   2  -6 115.903 9.45818   8
  -2  -2  -6 153.806 10.1180   1
  -2  -2  -6 155.779 9.77725   6
  -2  -2  -7 2374.40 103.678   6
  -2   2  -7 2409.60 104.121   8
   2  -2   7 2439.57 104.518  10
   2  -2   7 2347.81 104.226   2
   2   2   7 2386.51 104.472   2
  -2   2  -7 2423.36 102.339   7
  -2   2  -7 2418.63 102.519   3
  -2  -2  -7 2414.84 104.626   1
  -2   2  -7 2295.63 104.415   1
   2  -2   8 1919.60 82.1059  10
   2   2   8 1778.64 82.0334   2
  -2   2  -8 1795.36 80.1126   3
  -2  -2  -8 1828.75 82.3986   1
  -2   2  -8 1946.08 82.6858   1
  -2   2  -8 1854.41 81.8682   8
   2  -2   9 302.655 17.6282  10
   2  -2   9 298.643 18.4026   2
   2   2   9 284.007 18.2127   2
  -2   2  -9 291.261 16.3621   3
  -2  -2  -9 280.303 18.1406   1
  -2   2  -9 302.687 18.4372   1
  -2   2  -9 325.694 18.1527   8
   2  -2  10 692.912 35.8175  10
  -2   2 -10 764.548 36.5393   8
   2   2  10 728.651 37.0989   2
   2  -2  10 705.007 36.7489   2
  -2  -2 -10 732.145 37.4217   3
  -2   2 -10 799.939 35.2971   3
  -2   2 -10 688.428 36.9741   1
  -2  -2 -10 743.371 37.3648   1
   2  -2  11 239.870 15.2358  10
  -2   2 -11 241.332 15.9115   8
   2   2  11 198.420 16.1514   2
   2  -2  11 217.253 16.2752   2
  -2  -2 -11 206.817 14.9982   7
  -2   2 -11 225.607 14.4836   3
  -2  -2 -11 224.443 16.8798   3
  -2   2 -11 197.731 16.1238   1
  -2  -2 -11 211.719 16.2929   1
   2  -2  12 268.514 16.1761  10
  -2  -2 -12 248.130 16.5660   7
   2  -2  12 207.760 16.9764   2
   2   2  12 242.293 18.1009   2
  -2   2 -12 224.328 16.6910   8
  -2   2 -12 227.786 15.3890   3
  -2  -2 -12 211.268 17.4307   3
  -2  -2 -12 223.298 16.9835   1
  -2   2 -12 240.424 17.8300   1
   2   2  13 25.2208 9.77997   8
   2  -2  13 32.3748 10.1804   2
   2   2  13 38.2273 9.98479   2
   2  -2  13 65.0528 8.96832  10
  -2   2 -13 29.5778 9.61924   8
  -2  -2 -13 54.1601 8.80171   7
  -2   2 -13 31.0675 9.00582   1
  -2  -2 -13 17.0435 8.49810   1
  -2  -2 -13 50.9930 10.5944   3
  -2   2 -13 49.6508 8.88959   3
   2  -2  14 192.062 14.8474  10
  -2   2 -14 200.831 15.1296   3
  -2   2 -14 164.401 15.2035   8
   2   2  14 151.105 16.3672   8
   2  -2  14 164.599 16.4112   2
   2   2  14 212.433 17.7240   2
  -2  -2 -14 182.855 14.2172   7
  -2   2 -14 162.617 16.5241   1
  -2  -2 -14 195.758 16.4003   1
  -2   2 -15 8.50294 8.95836   3
   2  -2  15 22.9731 8.39527  10
  -2   2 -15 8.97285 10.0741   8
  -2  -2 -15 6.02863 7.74438   7
   2   2  15 1.70249 10.3500   8
  -2  -2 -15 9.85936 10.3132   1
  -2   2 -15 13.0392 9.57857   1
  -2  -2 -16 698.763 40.2442   1
  -2   2 -16 750.707 41.2608   1
   2  -2  16 738.563 37.2601  10
  -2  -2 -16 716.229 36.1539   7
   2   2  16 673.789 40.6141   8
  -2   2 -16 728.768 37.6386   3
   2   2  17 44.8457 13.0201   8
   2  -2  17 33.7709 10.0096  10
  -2   2 -17 68.5357 13.6006   1
  -2  -2 -17 35.4716 12.8126   1
  -2  -2 -17 46.8287 9.27517   7
   2   2  18 917.731 50.4014   8
  -2  -2 -18 895.719 49.6839   1
  -2   2 -18 858.754 49.1421   1
   2  -2  18 908.131 45.1357  10
   2   2  19 2.19532 13.5110   8
  -2  -2 -19-4.17896 13.8899   1
  -2   2 -19-12.4222 14.4272   1
   2  -2  19-6.10381 10.4545  10
  -2  -2 -20 222.462 23.5638   1
  -2   2 -20 246.454 24.2029   1
   2  -2  20 235.205 18.7359  10
  -2   2 -21 20.5315 16.4583   1
  -2  -2 -21 9.21923 16.3146   1
   2   2  21-4.93154 17.5361   8
   2  -2  21 34.9158 12.0928  10
  -2   2 -22 43.0103 17.6439   1
  -2  -2 -22 94.1631 20.2059   1
   2   2  22 51.5093 19.5746   8
  -2  -2 -23-10.0581 18.5441   1
  -2   2 -23 22.3748 18.0042   1
   2   2  23 13.3621 19.9705   8
   2  -3 -24-4.91362 18.9080   1
   2   3 -24-2.43549 18.4341   1
  -2   3  24-2.82547 19.4893   8
   2  -3 -23 87.3074 20.3778   1
   2   3 -23 93.6476 20.6785   1
  -2   3  23 73.4950 20.8171   8
   2  -3 -22-4.51107 17.1449   1
   2   3 -22-2.24192 16.5327   1
  -2   3  22-7.83540 17.3609   8
  -2   3  21 489.387 36.2614   8
   2  -3 -21 493.827 34.7629   1
   2   3 -21 501.776 34.5746   1
   2  -3 -20-6.10022 14.8686   1
   2   3 -20 34.3960 15.2576   1
  -2   3  20 14.0152 15.1021   8
  -2   3  19 829.571 47.3973   8
   2  -3 -19 745.946 44.6958   1
   2   3 -19 843.364 46.3017   1
   2   3 -18 18.0166 12.5149   1
   2  -3 -18 18.0549 12.2219   1
  -2   3  18 20.8553 13.6540   8
   2  -3 -17 417.600 22.3070   6
  -2   3  17 462.060 30.4131   8
   2   3 -17 419.443 28.1795   1
   2  -3 -17 427.948 28.2061   1
   2  -3 -16-4.73984 10.7861   1
   2   3 -16 3.16250 10.6820   1
   2  -3 -16-1.80422 5.77620   6
  -2   3  16 1.83666 10.3174   8
   2   3 -15 123.668 13.9378   1
   2  -3 -15 105.795 13.3370   1
  -2   3  15 122.436 15.4565   8
  -2  -3  15 105.904 13.8346   1
  -2   3  15 119.561 14.0002   1
   2  -3 -15 120.962 9.07789   6
  -2   3  14 137.153 15.0042   8
   2  -3 -14 125.825 9.03508   6
  -2  -3  14 135.970 13.9773   1
  -2   3  14 125.148 14.0328   1
   2  -3 -14 136.079 13.7560   1
   2   3 -14 128.343 13.5968   1
  -2  -3  13 168.988 9.92048   7
   2   3 -13 172.452 14.6180   1
   2  -3 -13 196.729 15.1820   1
   2  -3 -13 161.399 10.0574   6
  -2   3  13 183.093 15.2322   1
  -2  -3  13 150.371 14.1929   1
   2   3 -13 172.736 16.4403   8
  -2   3  13 178.343 16.1412   8
   2  -3 -12 4.39137 3.79175   6
  -2   3  12 8.45591 7.85624   8
   2   3 -12 1.34198 8.92021   8
  -2  -3  12 2.08049 4.61363   7
   2  -3 -12-2.29632 7.20058   1
   2   3 -12-4.61453 7.41134   1
  -2   3  12-1.06456 8.42515   1
  -2  -3  12 6.35753 7.88325   1
   2   3 -11 1298.11 61.2106   8
   2   3 -11 1262.77 56.4602  10
  -2   3  11 1281.23 60.9490   8
   2  -3 -11 1209.68 60.6141   7
  -2  -3  11 1208.27 56.6344   7
   2  -3 -11 1300.20 54.9240   6
  -2  -3  11 1290.71 57.2479   3
   2   3 -11 1276.34 59.4278   1
   2  -3 -11 1247.27 59.2925   1
  -2   3  11 1314.46 59.2764   1
  -2  -3  11 1275.77 59.0373   1
   2   3 -10 115.881 8.35382  10
   2  -3 -10 99.3702 11.5044   7
  -2   3  10 90.5215 9.93641   1
   2  -3 -10 90.3843 5.92389   6
  -2  -3  10 118.526 8.55330   3
   2   3 -10 82.7246 9.61565   1
   2  -3 -10 93.5449 9.76795   1
   2   3  -9 314.008 19.0670   1
   2  -3  -9 330.671 19.1966   1
  -2  -3   9 359.498 17.8468   3
   2   3  -9 329.134 17.7996  10
   2  -3  -9 354.464 21.8020   7
  -2   3   9 375.710 19.7217   1
  -2  -3   8 42.3990 8.39455   4
  -2  -3   8 41.3585 5.02340   3
  -2  -3   8 39.7193 7.82762   5
   2   3  -8 36.0714 5.53905  10
   2  -3  -8 59.9943 8.75976   7
  -2  -3   8 19.0969 5.68975   1
  -2   3   8 52.5942 6.91874   1
   2  -3  -8 38.2149 6.02501   1
   2   3  -8 32.4444 5.97217   1
  -2  -3   7 1658.82 77.2045   5
  -2  -3   7 1710.26 76.7986   4
   2  -3  -7 1726.56 75.0306   1
   2   3  -7 1679.44 74.9363   1
  -2   3   7 1744.63 74.8550   1
  -2  -3   7 1714.22 74.7792   1
   2  -3  -7 1756.72 78.4109   7
   2   3  -7 1668.83 74.6573  10
   2   3  -7 1680.46 77.6933   9
  -2  -3   6 414.612 22.9090   5
  -2   3   6 418.932 20.3264   1
  -2  -3   6 404.292 20.2227   1
  -2  -3   6 456.524 22.9161   4
   2  -3  -6 414.671 20.4624   1
   2   3  -6 381.853 20.2153   1
   2  -3  -6 349.618 22.8621   7
   2   3  -6 418.765 23.1394   9
   2   3  -6 406.539 20.8587  10
   2   3  -5 21.0093 5.32439  10
  -2  -3   5 25.6143 6.24050   5
   2   3  -5 14.3765 4.06583   1
   2  -3  -5 29.0323 4.34208   1
  -2   3   5 35.9486 4.33793   1
  -2  -3   5 24.5294 4.28530   1
   2   3  -5 26.4863 6.07240   9
  -2   3   5 35.9202 3.08642   6
   2  -3  -5 35.0103 7.43231   7
  -2  -3   5 23.9130 6.56897   4
  -2  -3   4 138.007 10.7507   4
  -2   3   4 146.438 8.27440   1
  -2  -3   4 136.826 8.20038   1
   2  -3  -4 125.772 8.16201   1
   2   3  -4 139.392 8.36545   1
   2   3  -4 151.598 11.0999   9
  -2   3   4 160.900 9.37435   5
   2  -3  -4 151.418 11.9215   7
  -2   3   4 134.530 7.61829   6
  -2   3   3 16.4067 4.22657   3
  -2   3   3 22.3794 4.26214   5
  -2   3   3 19.9757 3.15246   1
  -2  -3   3 28.7630 3.33489   1
  -2   3   3 19.9112 5.09281   4
  -2  -3   3 27.9515 6.21692   4
   2   3  -3 25.1475 5.11066   9
   2  -3  -3 18.1174 6.01370   7
  -2   3   2 281.295 13.1964   2
  -2  -3   2 294.540 13.3379   2
  -2   3   2 276.116 14.6520   5
  -2   3   2 264.184 16.0947   4
  -2  -3   2 295.809 16.7387   4
  -2   3   2 279.966 13.6644   9
   2   3  -2 267.820 16.0666   9
  -2  -3   2 296.359 13.2419   1
  -2   3   2 266.815 13.1269   1
   2  -3  -2 303.867 18.0202   7
  -2   3   2 254.201 14.2826   3
  -2   3   1 334.225 16.2354   2
   2  -3  -1 359.032 18.3057   5
   2   3  -1 391.025 19.7795   5
  -2   3   1 348.646 18.0634   5
  -2  -3   1 374.125 19.8732   4
  -2   3   1 355.339 19.4553   4
  -2   3   1 344.264 17.1735   3
  -2  -3   1 369.115 16.2590   1
  -2   3   1 380.230 16.3670   1
   2   3  -1 341.327 19.0969   9
  -2  -3   1 349.511 18.9078   9
  -2  -3   1 371.845 16.4971   2
  -2   3   0 0.94714 5.56772   7
   2   3   0 10.2594 4.66019   6
   2  -3   0 10.8137 3.58001   5
   2   3   0 14.8543 5.02513   5
  -2   3   0 5.28222 2.37329   3
  -2  -3   0 8.31878 4.46743   9
  -2   3   0 7.03421 2.07169   2
  -2  -3   0 7.01515 2.15697   2
   2  -3   0-2.99762 5.33234   4
  -2   3   0 5.35696 4.27495   4
  -2   3  -1 6288.08 252.578   7
   2  -3   1 5436.75 251.739   7
  -2  -3  -1 6041.76 250.387   9
   2   3   1 5826.07 250.794   6
   2   3   1 5843.43 251.098   5
   2  -3   1 6046.09 250.361   5
   2  -3   1 5341.47 250.887   4
  -2   3  -1 6048.23 251.333   4
  -2   3  -1 5845.93 248.131   2
  -2  -3  -1 6082.70 248.366   2
   2  -3   1 5934.40 248.021   2
   2   3   1 6029.49 248.177   2
  -2   3  -2 34.5348 6.63130   7
   2   3   2 30.8958 5.42309   6
   2  -3   2 25.9634 4.99568   5
   2   3   2 48.0057 6.84342   5
   2  -3   2 31.7428 5.87059   7
  -2   3  -2 33.5215 3.74814   2
  -2  -3  -2 33.2591 4.00502   2
  -2  -3  -2 41.0232 5.37863   9
   2  -3   2 24.5440 3.60736   2
   2   3   2 30.2909 3.75388   2
  -2   3  -2 26.1011 3.62141   1
  -2  -3  -2 36.1469 3.80297   1
  -2  -3  -3 1660.78 73.4769   1
  -2   3  -3 1640.84 73.4587   1
   2  -3   3 1761.34 77.0069  10
   2   3   3 1677.39 73.5156   2
   2  -3   3 1744.02 73.4799   2
   2   3   3 1719.78 75.2259   6
   2  -3   3 1744.28 76.3703   7
  -2  -3  -3 1758.03 74.7842   9
   2  -3   3 1718.14 75.4462   5
  -2  -3  -4 228.931 13.8106   1
   2  -3   4 266.622 15.8858   7
   2  -3   4 262.626 14.0517   2
   2   3   4 258.588 14.0727   2
  -2  -3  -4 233.168 14.5823   6
   2   3   4 274.049 15.3470   6
   2  -3   4 264.206 16.5274  10
  -2  -3  -5 927.877 41.9124   6
   2   3   5 937.804 41.5730   2
   2  -3   5 871.483 41.2150   2
   2  -3   5 867.087 43.4768  10
  -2  -3  -5 927.912 41.5632   1
  -2   3  -5 904.634 41.4988   1
   2  -3   6 49.7508 6.50341   2
   2   3   6 38.7693 6.39703   2
   2  -3   6 37.9411 6.71094  10
  -2   3  -6 39.0974 5.80560   1
  -2  -3  -6 48.7098 6.42355   1
  -2  -3  -6 53.0699 6.45139   6
   2  -3   7 914.066 41.7438  10
   2  -3   7 808.140 39.6455   2
   2   3   7 832.781 39.9123   2
  -2  -3  -7 816.599 39.9190   1
  -2   3  -7 859.252 40.0650   1
  -2  -3  -7 854.071 39.6475   6
  -2  -3  -8 158.374 12.1495   1
  -2   3  -8 156.984 11.6854   1
  -2   3  -8 170.158 9.29858   3
  -2   3  -8 136.057 11.4764  10
   2  -3   8 161.795 12.6444  10
   2   3   8 143.105 12.0610   2
  -2  -3  -8 148.804 10.9017   6
   2  -3   9 804.582 39.7755  10
  -2  -3  -9 855.679 40.5757   3
  -2   3  -9 771.390 39.2322   8
  -2   3  -9 744.518 39.1372   1
  -2  -3  -9 832.526 39.4823   1
   2   3   9 830.651 39.5060   2
   2  -3   9 759.284 39.0276   2
  -2  -3  -9 812.825 41.5623   7
   2  -3  10 42.7618 8.25250  10
  -2  -3 -10 35.4274 9.23754   3
   2  -3  10 52.0976 8.95794   2
   2   3  10 32.3049 8.05889   2
  -2   3 -10 49.3179 9.25144   8
  -2  -3 -10 59.3514 10.0846   7
  -2   3 -10 25.0578 7.69456   1
  -2  -3 -10 33.8891 8.26412   1
  -2  -3 -11 2178.26 103.464   3
  -2  -3 -11 2438.08 105.058   7
   2  -3  11 2406.81 103.142  10
  -2  -3 -11 2255.73 103.164   1
  -2   3 -11 2230.38 102.946   1
   2  -3  11 2235.73 102.796   2
   2   3  11 2317.93 103.158   2
  -2   3 -11 2400.77 103.078   8
  -2  -3 -12 6.52425 7.73681   1
  -2   3 -12 7.78229 8.35261   1
  -2  -3 -12 22.6742 9.43747   7
  -2  -3 -12 22.8561 7.71933   6
   2  -3  12 19.7514 8.15676  10
   2  -3  12 7.18215 8.84611   2
   2   3  12 9.77734 9.11104   2
  -2   3 -12 17.5197 9.11744   8
  -2   3 -13 186.848 16.4193   1
  -2  -3 -13 172.611 15.6053   1
  -2  -3 -13 158.986 13.7702   6
   2  -3  13 197.110 15.5846  10
   2   3  13 174.237 16.4472   2
   2  -3  13 173.494 16.1715   2
  -2  -3 -13 167.778 16.0811   7
  -2   3 -13 175.487 15.6701   8
  -2  -3 -14-3.05025 9.97123   1
  -2   3 -14-16.6526 9.78463   1
  -2  -3 -14-1.01142 7.56086   6
   2  -3  14-9.79490 8.74466  10
   2  -3  14-10.9644 11.1797   2
  -2   3 -14 2.57175 9.52690   8
  -2  -3 -14 1.40457 9.69090   7
  -2  -3 -15 138.960 13.7282   6
  -2  -3 -15 168.477 16.8220   1
  -2   3 -15 157.215 16.7277   1
  -2  -3 -15 162.248 15.7154   7
   2  -3  15 133.939 14.0632  10
  -2  -3 -16 75.3840 11.5967   6
  -2  -3 -16 92.4388 14.2465   1
  -2   3 -16 98.5317 15.0708   1
   2  -3  16 61.2044 11.2347  10
   2   3  16 71.8514 14.9448   8
  -2  -3 -16 91.4272 12.9372   7
   2   3  17 6.15769 12.7925   8
  -2  -3 -17-7.41478 11.6967   1
  -2   3 -17 9.17565 11.9957   1
  -2  -3 -17 1.15573 9.49516   6
   2  -3  17 7.77102 9.76237  10
  -2  -3 -17 5.34639 10.4548   7
   2   3  18 134.534 18.7263   8
  -2  -3 -18 108.348 17.1900   1
  -2   3 -18 83.7725 16.9626   1
  -2  -3 -18 126.193 14.3630   6
  -2  -3 -18 106.555 14.1955   7
   2   3  19 100.906 18.4903   8
  -2  -3 -19 105.658 18.0168   1
  -2   3 -19 61.5487 16.2911   1
   2  -3  19 58.3157 12.7855  10
   2   3  20 45.6866 17.2025   8
  -2  -3 -20 15.2784 15.4728   1
  -2   3 -20 17.2411 14.9808   1
   2  -3  20 29.3425 12.2719  10
  -2   3 -21 38.4294 17.5178   1
  -2  -3 -21 41.1607 17.3558   1
   2   3  21 70.5880 18.4532   8
  -2  -3 -22 7.16893 17.3056   1
  -2   3 -22-7.07927 18.7487   1
   2   3  22 26.5291 18.6705   8
  -2  -3 -23 218.380 27.0923   1
  -2   3 -23 242.729 27.3506   1
   2   3  23 264.332 29.4436   8
   2  -4 -24 158.747 24.7057   1
   2   4 -24 116.626 22.3457   1
   2  -4 -23-2.31659 18.3330   1
   2   4 -23-6.87933 18.0060   1
   2   4 -23 2.81251 19.8884   9
  -2   4  22-8.02257 18.1609   8
   2  -4 -22-2.21908 16.5808   1
   2   4 -22 6.59285 16.3489   1
  -2   4  21 71.1566 19.2843   8
   2  -4 -21 40.2151 16.0419   1
   2   4 -21 56.6242 18.2724   1
  -2   4  20 4.87885 15.3942   8
   2  -4 -20-6.03271 15.3514   1
   2   4 -20-17.9541 16.3902   1
  -2   4  19-4.63642 14.6298   8
   2   4 -19 7.55976 13.6884   1
   2  -4 -19 19.0323 14.1621   1
  -2   4  18 81.2824 16.2575   8
   2  -4 -18 78.9803 7.57356   6
   2   4 -18 99.7629 15.9113   1
   2  -4 -18 69.9751 15.7247   1
   2  -4 -17-16.8371 12.9099   1
   2   4 -17-5.02307 12.5162   1
  -2   4  17-2.08321 13.1491   8
   2  -4 -16 165.344 17.2292   1
   2   4 -16 128.446 15.9261   1
  -2   4  16 163.896 18.4448   8
  -2  -4  15 1.34652 11.8474   2
   2  -4 -15 20.5004 10.5730   1
   2   4 -15 10.2025 10.1753   1
  -2   4  15 37.4935 12.7472   8
  -2  -4  14 974.815 43.5206   7
   2   4 -14 896.886 47.9253   1
   2  -4 -14 943.352 48.0614   1
  -2  -4  14 989.541 47.8541   1
  -2   4  14 922.003 47.5181   1
  -2   4  14 958.154 48.0692   2
  -2   4  14 977.999 50.7047   8
  -2  -4  13 74.7638 8.50920   7
   2  -4 -13 90.1880 13.2626   7
  -2   4  13 79.0923 12.7246   8
  -2  -4  13 70.0701 13.7643   5
  -2   4  13 72.7618 11.2594   1
  -2  -4  13 91.4632 11.5943   1
   2  -4 -13 69.7024 11.0113   1
   2   4 -13 85.6845 11.5202   1
   2  -4 -12 1149.80 51.0175   9
   2  -4 -12 1170.12 56.5675   1
   2   4 -12 1254.36 56.8696   1
  -2  -4  12 1218.09 54.6844   7
   2  -4 -12 1161.14 59.2981   7
  -2  -4  12 1169.74 59.5578   5
  -2   4  12 1230.97 56.3632   1
  -2  -4  12 1239.31 56.3629   1
   2   4 -11 15.0808 9.48680   9
   2  -4 -11 6.59635 2.51593   9
  -2  -4  11 2.67975 8.85857   4
  -2  -4  11 8.30999 6.90155   7
  -2  -4  11-8.67423 7.68834   1
  -2   4  11 0.95925 7.50465   1
   2   4 -11-5.15183 7.03656   1
   2  -4 -11 9.28066 6.70417   1
   2  -4 -11 3.27834 9.55733   7
   2   4 -10 158.529 14.9124   9
  -2  -4  10 96.6781 12.5803   4
  -2  -4  10 145.104 12.0040   7
   2  -4 -10 135.863 14.2260   7
  -2   4  10 124.215 11.2498   1
   2   4 -10 130.548 11.5979   1
   2  -4 -10 119.488 10.8601   1
   2   4  -9 103.657 9.85646   1
   2   4  -9 142.469 14.3181   9
  -2  -4   9 113.173 7.56911   3
  -2  -4   9 106.954 11.1322   7
  -2   4   9 121.486 10.4695   1
   2  -4  -9 133.672 14.3523   7
   2  -4  -9 118.281 9.94388   1
   2   4  -8 407.704 25.5086   9
  -2  -4   8 400.844 19.4220   3
  -2  -4   8 427.340 25.0672   4
  -2  -4   8 464.652 24.4864   7
   2  -4  -8 417.570 26.4726   7
  -2  -4   8 437.151 21.9653   1
  -2   4   8 408.895 21.7167   1
   2  -4  -8 395.053 21.7587   1
   2   4  -8 406.835 21.7309   1
   2   4  -7 8.03166 6.46279   9
  -2  -4   7 1.20998 2.88428   3
  -2  -4   7 3.45762 7.04752   4
  -2  -4   7-1.19939 4.72863   1
  -2   4   7 1.19705 4.84668   1
   2   4  -7 6.30070 4.56362   1
   2  -4  -7 5.01556 4.72632   1
   2  -4  -7 3.04776 6.71616   7
  -2   4   6 1704.34 75.9272   5
   2  -4  -6 1748.97 80.2993   7
   2  -4  -6 1630.60 74.5044   1
   2   4  -6 1656.47 74.5129   1
  -2  -4   6 1754.02 78.3641   4
  -2   4   6 1761.62 73.5774   6
   2   4  -6 1645.39 78.6972   9
  -2   4   6 1750.50 74.5096   1
  -2  -4   6 1746.37 74.4982   1
  -2   4   5 171.897 14.3932   4
  -2  -4   5 177.859 14.4377   4
   2   4  -5 208.528 15.1075   9
  -2   4   5 189.783 10.6008   6
   2   4  -5 176.007 10.6220   1
  -2   4   5 197.857 12.5968   5
  -2  -4   5 187.509 10.6171   1
  -2   4   5 202.194 10.8161   1
   2  -4  -5 167.791 15.3891   7
   2  -4  -4 1890.63 91.1290   7
   2   4  -4 2102.11 88.9956  10
  -2   4   4 1876.24 85.6121   6
  -2   4   4 2021.47 89.8570   4
  -2  -4   4 2185.04 90.0088   4
  -2   4   4 1960.62 84.7953   1
  -2  -4   4 1993.71 84.7578   1
   2   4  -4 1999.94 89.5521   9
  -2   4   4 1958.70 87.0292   5
  -2  -4   4 2021.32 84.7497   2
  -2  -4   3 19.1861 2.84290   1
  -2   4   3 22.1497 2.98610   1
  -2   4   3 20.5768 5.70633   5
   2   4  -3 15.3030 6.83913   5
  -2   4   3 15.4848 6.67360   4
  -2  -4   3 18.9115 6.75291   4
  -2   4   3 13.8520 3.43514   9
   2   4  -3 17.6730 6.95217   9
  -2   4   3 25.1159 7.53269  10
  -2  -4   3 16.3884 2.81067   2
  -2   4   3 18.8998 2.86614   2
   2  -4  -3 19.5102 7.92552   7
  -2   4   2 1020.48 45.9834   5
   2   4  -2 990.407 47.4787   5
  -2  -4   2 1127.09 48.6415   4
  -2   4   2 1004.45 48.0779   4
  -2  -4   2 985.292 42.4289   1
  -2   4   2 987.813 42.5544   1
  -2   4   2 963.782 42.4595   2
  -2  -4   2 1063.57 42.6495   2
  -2   4   2 1011.83 48.1855  10
   2   4  -2 990.127 47.5302   9
  -2   4   2 973.116 44.6533   9
  -2   4   1 66.8467 9.41994   4
  -2   4   1 96.5582 7.66518   9
   2   4  -1 104.849 9.51084   9
  -2   4   1 92.6460 8.32800   5
   2   4  -1 94.8718 9.92906   5
   2  -4   0 659.943 32.1697   5
   2   4   0 647.502 32.8505   5
  -2   4   0 615.726 33.1328   4
   2   4   0 710.315 33.2548   6
  -2   4   0 622.948 31.0113   9
   2  -4   0 657.338 33.2311   4
   2   4   1 657.469 30.6436   5
   2  -4   1 611.898 29.6427   5
   2  -4   1 678.336 31.3242   4
  -2  -4  -1 606.096 25.3198   1
   2  -4   1 663.290 32.3390   7
  -2   4  -1 612.351 30.7789   4
   2   4   1 663.988 30.4766   6
  -2   4  -1 639.388 25.5840   1
  -2  -4  -1 607.217 25.3316   1
   2  -4   2 48.6483 8.16000   4
  -2   4  -2 54.8760 7.97897   4
   2   4   2 37.7442 6.93995   6
   2   4   2 46.7591 8.25805   5
   2  -4   2 36.9136 6.64709   5
  -2   4  -2 54.4997 4.18838   1
  -2  -4  -2 49.8023 3.94990   1
   2  -4   2 50.2622 8.45594   7
   2   4   2 41.1842 4.09531   2
   2  -4   2 42.0015 3.73713   2
  -2  -4  -2 42.8779 6.59163   9
  -2  -4  -3 4.52872 3.08025   1
  -2   4  -3-0.72517 3.00031   1
   2   4   3 4.25217 4.88653   6
   2  -4   3 4.73588 5.75356   5
   2   4   3 1.95975 6.02998   5
  -2   4  -3 2.99467 6.41259  10
   2  -4   3 7.33757 6.92899   4
  -2  -4  -3 0.72045 4.76249   9
   2  -4   3 1.18777 6.67244   7
   2   4   3-1.82690 3.41595   2
   2  -4   3-0.97432 3.05322   2
   2   4   4 853.244 40.9195   6
   2  -4   4 827.310 41.6373   5
   2   4   4 893.585 42.1516   5
  -2   4  -4 846.557 38.4971   1
  -2  -4  -4 898.581 38.5438   1
   2  -4   4 794.501 41.8856   4
   2   4   4 831.278 38.4952   2
  -2   4  -4 840.038 41.7270  10
   2  -4   4 847.721 38.3315   2
   2  -4   4 928.651 42.8656   7
  -2  -4  -4 854.995 40.1166   9
   2   4   5 126.740 10.1843   6
   2  -4   5 74.5688 7.47343   2
   2  -4   5 105.819 10.8773   5
  -2   4  -5 93.2703 10.6094  10
  -2  -4  -5 105.018 8.99965   9
  -2  -4  -5 130.344 8.38300   1
  -2   4  -5 81.6565 7.58685   1
   2  -4   5 98.7676 11.4525   4
   2  -4   5 119.869 11.3371   7
   2   4   5 105.294 8.18921   2
   2  -4   6 44.9495 8.54381   5
  -2  -4  -6 52.0839 7.08727   9
   2  -4   6 45.3502 6.46842   2
   2   4   6 44.7872 6.71608   2
   2  -4   6 59.9967 9.38128   4
  -2   4  -6 50.0848 9.09131  10
  -2  -4  -6 38.2754 6.02291   1
  -2   4  -6 57.6190 6.69229   1
  -2   4  -7 29.5492 8.12242  10
  -2  -4  -7 56.7678 11.0220   7
   2  -4   7 22.3588 6.36584   2
   2   4   7 43.1733 7.09015   2
  -2  -4  -7 45.7857 6.60976   1
  -2   4  -7 27.1543 6.00726   1
   2  -4   7 29.8613 9.17170   4
   2  -4   7 44.5960 9.87948  10
  -2  -4  -7 43.4121 9.43024   3
  -2  -4  -7 46.2582 6.35148   9
  -2  -4  -8 1551.95 71.7017   1
  -2   4  -8 1650.47 71.9929   1
  -2  -4  -8 1552.43 73.4649   3
   2  -4   8 1598.33 74.3388   4
  -2   4  -8 1581.72 72.6893  10
   2  -4   8 1636.38 74.6959  10
   2   4   8 1635.72 71.9178   2
  -2  -4  -8 1576.58 76.7265   7
  -2  -4  -9 17.3867 10.4623   7
   2  -4   9 25.5923 9.33685  10
  -2   4  -9 30.6792 7.67254   1
  -2  -4  -9 14.4238 6.86257   1
   2  -4   9 23.3238 9.51427   4
  -2  -4  -9 28.9362 9.69600   3
  -2   4  -9 26.7976 8.05856  10
   2   4   9 15.8332 7.25646   2
   2   4  10 289.184 18.1773   2
   2  -4  10 251.880 17.5062   2
  -2   4 -10 225.605 16.6729   1
  -2  -4 -10 263.944 17.3332   1
   2  -4  10 288.267 19.7648   4
  -2   4 -10 219.099 17.8933   8
  -2  -4 -10 261.472 19.0846   3
  -2  -4 -10 229.226 20.5876   7
   2  -4  10 264.497 18.9622  10
   2  -4  11 1.37935 8.04925  10
  -2   4 -11 28.3225 9.67610   8
  -2  -4 -11 7.13620 10.0285   7
  -2   4 -11 4.67716 7.56422   1
  -2  -4 -11 9.40435 8.32073   1
   2  -4  11 15.3583 8.75616   2
   2   4  11 7.82971 8.89346   2
  -2  -4 -11 4.38494 7.10920   6
   2  -4  12 25.1552 9.95992  10
  -2   4 -12 20.6134 9.98527   8
  -2  -4 -12 1.77987 10.9094   7
  -2  -4 -12 28.2316 9.70197   1
  -2   4 -12 20.4101 9.05322   1
   2   4  12 15.7277 9.45595   2
   2  -4  12 30.8814 10.3319   2
  -2  -4 -12 10.0042 7.59033   6
   2  -4  13 41.1211 11.0884  10
  -2  -4 -13 88.9529 14.6223   7
  -2   4 -13 72.7807 12.8929   8
  -2  -4 -13 48.0717 9.24662   6
   2  -4  13 43.3305 11.5825   2
   2   4  13 31.1267 10.4969   2
  -2  -4 -13 75.0620 12.5221   1
  -2   4 -13 52.4700 11.8313   1
  -2  -4 -14 438.647 30.0676   7
   2  -4  14 486.100 28.6953  10
  -2   4 -14 445.996 28.3678   1
  -2  -4 -14 438.843 28.3508   1
  -2  -4 -14 464.849 25.8307   6
  -2  -4 -15 42.2737 13.1248   7
   2  -4  15 21.7922 11.2056  10
  -2  -4 -15 13.0246 8.97074   6
  -2  -4 -15 1.61236 11.0324   1
  -2   4 -15 20.7370 11.3589   1
  -2  -4 -16 817.370 39.9324   6
  -2  -4 -16 766.574 43.3759   7
  -2   4 -16 791.824 43.5393   1
   2  -4  16 772.025 41.8284  10
  -2  -4 -16 755.656 43.4233   1
  -2  -4 -17 45.6089 14.6355   1
  -2   4 -17 19.8448 13.0994   1
   2  -4  17 50.1705 12.7337  10
  -2  -4 -17 37.7721 13.2548   7
  -2  -4 -17 38.3052 10.2621   6
  -2  -4 -18 380.474 27.3595   7
  -2  -4 -18 396.444 28.9798   1
  -2   4 -18 361.594 28.5771   1
   2  -4  18 384.998 26.4320  10
  -2  -4 -19 22.4624 15.1258   1
  -2   4 -19-6.04595 14.8617   1
   2   4  19-7.27692 16.1234   8
  -2  -4 -19-14.7259 12.4900   7
   2  -4  19-10.3634 12.2936  10
   2   4  20 307.522 28.7376   8
  -2   4 -20 353.866 28.3997   1
   2   4  21-5.31074 18.1277   8
  -2  -4 -21 15.6722 17.0172   1
  -2   4 -21-8.85253 16.7506   1
  -2  -4 -22-20.9638 19.9544   1
  -2   4 -22-11.5008 18.8387   1
  -2  -4 -23 53.0501 20.7637   1
   2   5 -23 46.1374 19.4714   1
   2  -5 -23 20.0817 18.9626   1
   2  -5 -22 113.448 20.1545   1
   2   5 -22 120.296 20.9985   1
  -2   5  21 198.537 25.8893   8
  -2  -5  21 242.105 27.4424   5
   2   5 -21 195.787 23.5225   1
   2  -5 -21 192.509 23.5209   1
   2   5 -20 154.929 23.5229   9
  -2   5  20 97.5875 21.7462   8
   2  -5 -20 107.123 18.6521   1
   2   5 -20 90.3383 18.2733   1
  -2  -5  20 74.7965 21.6882   5
   2  -5 -19 489.434 31.3426   1
   2   5 -19 391.292 30.0350   1
  -2  -5  19 406.503 33.1754   5
   2   5 -19 441.425 35.2476   9
  -2   5  19 429.720 33.4339   8
   2   5 -18-25.7892 17.4243   9
  -2   5  18-11.7690 16.3211   8
   2  -5 -18 6.96746 13.0753   1
   2   5 -18-5.15326 13.0051   1
   2   5 -17 655.079 42.6165   9
  -2   5  17 626.927 40.4207   8
   2  -5 -17 710.611 38.4854   1
   2   5 -17 620.480 37.5788   1
  -2   5  16 131.337 18.7781   8
   2   5 -16 135.730 20.4374   9
   2   5 -16 93.1909 15.2818   1
   2  -5 -16 124.987 16.1175   1
  -2   5  15 28.8791 13.9823   8
   2   5 -15 18.2456 14.4359   9
   2  -5 -15 36.7291 11.5781   1
   2   5 -15 23.7259 11.6448   1
   2   5 -14 50.1794 14.8060   9
  -2   5  14 42.1033 12.2839   2
  -2  -5  14 20.8144 11.3418   2
  -2  -5  14 31.6341 9.08354   7
   2  -5 -14 35.1519 11.1261   1
   2   5 -14 33.4642 10.7424   1
   2   5 -13 101.340 12.3266   1
   2   5 -13 84.0190 10.9036  10
   2   5 -13 112.552 17.4754   9
   2  -5 -13 100.273 12.6899   1
  -2   5  13 98.8117 12.8506   2
  -2  -5  13 97.5226 12.6997   2
  -2  -5  13 108.501 11.6175   7
   2  -5 -13 80.9298 15.5246   7
   2   5 -12 11.2407 8.57825  10
   2  -5 -12 10.8694 8.38404   1
   2   5 -12 21.4848 8.99952   1
   2   5 -12 19.8765 11.5178   9
  -2  -5  12 5.65456 8.01693   7
   2  -5 -12 10.0529 12.6982   7
  -2   5  12 12.6896 9.42373   2
  -2  -5  12 20.8623 9.57618   2
  -2  -5  11 339.128 20.5773   2
  -2   5  11 339.502 20.6312   2
   2  -5 -11 351.718 20.4816   1
   2   5 -11 317.425 19.9625   1
   2   5 -11 261.899 23.8336   9
  -2  -5  11 367.051 22.2912   7
   2  -5 -11 305.208 24.8454   7
   2   5 -11 340.603 20.5938  10
  -2   5  10 30.4298 8.32080   2
   2   5 -10 35.6319 8.29546   1
   2  -5 -10 30.6314 7.84704   1
   2   5 -10 36.2564 9.17191  10
   2   5 -10 39.7480 11.6954   9
  -2   5  10 30.4333 7.90659   1
   2  -5 -10 49.2745 12.5191   7
  -2  -5  10 37.9671 10.0550   7
  -2   5   9 280.345 18.7096   5
  -2  -5   9 324.361 21.6970   7
   2  -5  -9 285.854 23.2574   7
   2   5  -9 297.145 17.4070   1
   2  -5  -9 280.560 17.1182   1
  -2   5   9 285.381 17.0696   1
  -2   5   9 332.889 17.8605   2
  -2  -5   9 255.632 16.6955   2
   2   5  -9 305.926 22.3791   9
   2   5  -9 308.774 19.0264  10
   2   5  -8 31.5344 8.46365  10
  -2   5   8 15.3560 7.44205   5
  -2   5   8 12.0087 6.45500   2
  -2  -5   8 11.6219 6.23509   2
   2  -5  -8 32.0355 6.27891   1
   2   5  -8 22.3970 5.94784   1
   2   5  -8 16.2849 10.1261   9
  -2   5   8 31.7336 10.2926   4
  -2  -5   8 29.0970 10.0250   7
   2  -5  -8 36.3506 11.5802   7
  -2  -5   7 421.550 25.7616   4
  -2   5   7 381.095 25.4717   4
   2   5  -7 380.152 19.9988   1
   2   5  -7 429.264 26.4708   9
  -2  -5   7 387.190 20.0175   2
  -2   5   7 387.138 20.1369   2
   2   5  -7 411.165 23.6197  10
  -2  -5   7 390.811 25.5588   7
   2  -5  -7 437.049 27.9162   7
  -2   5   7 380.595 22.4152   5
  -2  -5   7 392.438 25.7558   5
  -2   5   6-3.62160 6.61637   5
  -2  -5   6 12.0295 8.24964   5
  -2   5   6 10.5234 8.57390   4
  -2  -5   6-6.81870 9.40648   4
   2   5  -6-7.27017 8.47631   9
   2   5  -6-13.4670 8.42172  10
  -2  -5   6 4.68710 9.10784   7
  -2   5   6 2.07261 4.50926   6
  -2  -5   6 0.42007 4.19069   2
  -2   5   6 3.54588 4.38930   2
   2  -5  -6-1.83927 8.97072   7
  -2  -5   5 269.279 20.2667   7
   2  -5  -5 328.451 22.0538   7
   2   5  -5 239.121 18.1198  10
  -2   5   5 251.868 19.6378  10
  -2   5   5 271.317 14.8480   6
  -2  -5   5 244.754 19.0705   5
  -2   5   5 273.306 16.8776   5
  -2  -5   5 245.280 19.2401   4
  -2   5   5 288.271 19.9784   4
   2   5  -5 295.042 19.6194   9
  -2   5   5 244.880 12.9622   2
  -2  -5   5 237.969 12.8110   2
  -2   5   5 269.237 12.8489   2
  -2  -5   5 263.102 12.7264   2
  -2   5   4 3.26504 5.28716   6
  -2   5   4-7.86235 6.69606   5
  -2  -5   4-4.27009 7.80942   5
  -2   5   4 2.82768 7.75718   4
  -2  -5   4-7.90640 9.13579   4
   2  -5  -4-1.76945 9.14365   7
  -2   5   4 1.34994 9.59243  10
   2   5  -4-7.18573 8.46919  10
  -2  -5   4-4.93100 9.16230   7
   2   5  -4 3.91986 8.04086   9
  -2   5   4-2.07097 1.88941   2
  -2   5   3 185.435 15.3727   4
  -2  -5   3 119.819 14.9874   7
  -2   5   3 162.844 12.6772   5
  -2  -5   3 166.323 14.7767   5
  -2  -5   3 176.782 15.2983   4
   2   5  -3 152.775 14.3107  10
  -2   5   3 154.802 15.1987  10
   2   5  -3 169.134 14.1753   9
  -2   5   2 143.842 10.7567   9
   2   5  -2 173.436 13.9408   9
  -2   5   2 158.897 14.5923   4
   2   5  -2 184.427 14.7854   5
  -2   5   2 171.410 12.7235   5
  -2   5   2 175.957 15.4541  10
  -2  -5   2 209.274 17.7629   7
  -2  -5   1 572.218 32.9924   7
   2   5  -1 513.037 28.9512   5
   2   5  -1 497.500 28.4003   9
  -2   5   1 527.457 26.4634   9
  -2   5   1 553.486 30.4932   4
  -2   5   0 264.546 19.9132   4
   2   5   0 313.273 19.7624   6
   2   5   0 322.063 19.9871   5
  -2   5   0 297.914 17.6342   9
   2  -5   0 317.117 21.8823   7
  -2   5  -1 1850.33 85.8401   4
  -2   5  -1 1851.32 83.2728   9
   2   5   1 1859.08 84.6306   5
   2  -5   1 1888.09 84.4409   5
   2  -5   1 1929.12 87.5311   7
   2   5   1 1832.48 84.3646   6
   2  -5   1 1877.77 85.5133   4
  -2  -5  -2 7.54900 10.7871   7
   2   5   2 2.14374 6.80061   6
   2   5   2 12.5984 7.97223   5
   2  -5   2 13.6129 7.06167   5
   2  -5   2 24.3394 9.30332   4
  -2   5  -2 45.2600 9.20971   4
  -2   5  -2 22.0990 6.75117   9
   2  -5   2 17.1336 9.85358   7
  -2   5  -2 19.7918 8.98549  10
   2   5   3 1008.16 46.8646   6
   2  -5   3 940.641 47.4455   5
   2   5   3 945.591 47.5848   5
   2  -5   3 1003.85 48.8230   4
   2   5   3 972.567 41.6877   2
  -2  -5  -3 1029.70 52.5564   7
   2  -5   3 1107.05 50.4674   7
  -2  -5  -3 1002.47 45.8952   3
  -2   5  -3 1009.98 48.3658  10
  -2   5  -3 957.372 41.4667   1
  -2  -5  -3 951.094 41.2575   1
   2   5   4 88.3493 6.32182   2
   2  -5   4 68.2795 5.46381   2
   2   5   4 84.2351 11.0831   5
   2  -5   4 90.0116 11.1511   5
  -2   5  -4 92.4181 11.2218  10
  -2  -5  -4 50.2741 8.98385   3
   2   5   4 106.034 10.2758   6
  -2  -5  -4 60.7553 13.0729   7
   2  -5   4 79.5878 11.5723   7
   2  -5   4 67.9330 11.8938   4
   2   5   4 59.0254 11.7563   4
  -2  -5  -4 79.9642 5.77495   1
  -2   5  -4 82.7265 5.93419   1
   2   5   5 1562.63 70.3549   6
   2  -5   5 1575.69 72.1300   5
   2   5   5 1580.92 71.6480   5
   2  -5   5 1593.54 72.6872   4
   2   5   5 1454.83 73.4436   4
  -2   5  -5 1486.81 71.2685  10
  -2  -5  -5 1538.55 70.3389   3
   2   5   5 1579.08 67.0541   2
   2  -5   5 1492.21 66.5584   2
  -2  -5  -5 1405.97 75.2458   7
   2  -5   5 1457.33 72.4181   7
  -2  -5  -5 1540.33 66.7828   1
  -2   5  -5 1599.15 66.9534   1
  -2  -5  -6 606.969 37.1314   7
  -2   5  -6 580.685 28.3593   1
  -2  -5  -6 590.772 28.2926   1
   2   5   6 644.907 33.1768   5
   2  -5   6 591.808 33.0219   5
   2   5   6 577.941 34.4989   4
   2  -5   6 562.906 33.2802   4
   2   5   6 573.279 28.5561   2
  -2  -5  -6 600.662 31.8548   3
   2  -5   6 624.094 28.3873   2
  -2   5  -6 610.123 32.3843  10
  -2  -5  -7 421.015 25.7211   3
  -2   5  -7 425.832 25.8048  10
  -2  -5  -7 431.027 30.3149   7
  -2  -5  -7 468.973 22.7971   1
  -2   5  -7 467.880 22.8536   1
   2  -5   7 420.254 26.5377   5
   2   5   7 415.131 26.0925   5
   2  -5   7 415.601 22.4706   2
   2   5   7 445.084 23.0299   2
   2  -5   8 2.21016 3.51604   2
   2   5   8 44.2255 7.92002   2
  -2   5  -8 43.3142 10.2578  10
  -2   5  -8 33.7021 7.21548   1
  -2  -5  -8 36.7969 6.97695   1
   2  -5   8 42.5496 10.7294   5
  -2  -5  -8 37.8586 12.5516   7
  -2  -5  -8 39.0854 10.3204   3
   2   5   9 130.484 12.2728   2
  -2   5  -9 104.625 13.4428  10
  -2   5  -9 121.414 11.1908   1
   2  -5   9 142.588 14.9296   5
  -2  -5  -9 141.205 11.6413   1
  -2  -5  -9 127.788 17.2384   7
  -2  -5  -9 131.107 15.1572   3
  -2   5 -10 5.80418 9.04484  10
  -2   5 -10 13.9894 8.09163   1
  -2  -5 -10 16.0506 7.91006   1
   2  -5  10 1.88482 8.17715   2
   2   5  10-4.86472 8.81478   2
   2  -5  10-1.68529 10.3056   5
  -2  -5 -10-10.6773 13.3095   7
   2   5  11 694.572 37.2300   2
   2  -5  11 694.215 37.0430   2
  -2  -5 -11 701.491 35.8073   9
  -2   5 -11 757.177 37.4711   1
  -2  -5 -11 768.381 37.7685   1
  -2  -5 -11 807.594 44.2851   7
   2  -5  11 712.232 40.9027   5
  -2  -5 -12 9.80592 9.62520   1
  -2   5 -12 8.49004 9.29642   1
  -2  -5 -12-0.86934 7.68649   9
  -2  -5 -12-4.30359 14.2238   7
   2   5  12 10.4022 10.3763   2
   2  -5  12-5.66242 10.1056   2
   2  -5  13 506.024 29.7243   2
   2   5  13 511.603 29.7734   2
  -2  -5 -13 473.167 33.5793   7
  -2  -5 -13 536.865 30.2183   1
  -2   5 -13 485.036 29.2412   1
  -2  -5 -14 2.14280 14.5522   7
  -2  -5 -14-2.88889 10.9328   1
  -2   5 -14 5.71362 10.8114   1
  -2  -5 -15 17.0550 13.8711   7
  -2  -5 -15 9.32589 11.8329   1
  -2   5 -15 23.0313 12.6759   1
  -2  -5 -16-6.34312 14.8832   7
  -2   5 -16-8.20566 13.3890   1
  -2  -5 -16-11.6221 13.5946   1
  -2  -5 -17 18.8034 15.5059   7
  -2  -5 -17 14.1147 13.6694   1
  -2   5 -17 40.1246 15.1166   1
  -2  -5 -18-6.19532 15.8278   7
  -2  -5 -18 1.86382 14.5773   1
  -2   5 -18 9.22895 15.2171   1
  -2  -5 -19 80.4404 18.0072   7
  -2  -5 -19 62.7318 17.1895   1
  -2   5 -19 63.9947 16.7933   1
  -2   5 -20 34.5228 17.0861   1
  -2  -5 -20 26.7011 17.5155   1
  -2   5 -21-10.5899 17.9530   1
  -2  -5 -21 15.0001 17.6030   1
  -2  -5 -22 71.1745 20.1899   1
  -2   5 -22 72.5582 20.1393   1
   2  -6 -21 3.87852 16.2152   1
   2  -6 -20 40.5723 16.0865   1
   2   6 -19 34.6325 19.0811   9
  -2   6  19 10.4748 18.8781   8
   2  -6 -19-3.49326 16.0119   1
   2   6 -18 30.7269 19.7833   9
  -2   6  18 12.6497 16.2890   8
   2   6 -18 20.8884 14.0264   1
   2  -6 -18 41.1132 14.5807   1
   2   6 -17 5.39424 17.7292   9
  -2   6  17 2.44319 16.2395   8
   2  -6 -17-4.61906 13.7391   1
   2   6 -17-9.02214 13.4587   1
   2   6 -16 7.79742 16.9937   9
  -2   6  16 16.4718 16.2363   8
   2   6 -16 2.79915 12.2261   1
   2  -6 -16 15.7213 12.8757   1
   2  -6 -15-2.63611 11.2477   1
   2   6 -15 2.58684 10.9636   1
   2   6 -15 5.00331 16.5360   9
  -2  -6  15-7.09136 15.3621   5
   2   6 -14 269.216 20.2556   1
   2  -6 -14 317.935 21.0539   1
  -2  -6  14 281.500 26.3516   5
   2   6 -14 232.896 26.1296   9
  -2  -6  14 307.415 20.7040   7
  -2  -6  13-14.3888 10.7655   2
   2   6 -13 10.7623 9.66147   1
   2  -6 -13-9.80778 9.98697   1
  -2  -6  13 14.4579 10.4416   7
   2  -6 -13 7.14982 15.3995   7
   2   6 -13 9.20481 14.2512   9
  -2  -6  13-6.64337 15.4294   5
  -2  -6  12 582.130 31.1073   2
  -2  -6  12 649.282 38.5804   5
   2  -6 -12 541.863 30.6349   1
   2   6 -12 605.773 31.1607   1
   2   6 -12 640.495 38.4647   9
   2  -6 -12 528.582 38.1678   7
  -2  -6  12 606.121 33.7798   7
  -2   6  11 10.0742 12.9436   4
   2   6 -11-12.8156 8.83050   1
   2  -6 -11-9.39964 8.05526   1
  -2   6  11 9.48973 10.0217   5
  -2  -6  11 18.7643 13.7820   5
   2   6 -11 2.10232 12.2561   9
  -2  -6  11-6.09899 11.2439   7
   2  -6 -11-4.71142 14.8637   7
  -2  -6  10 161.397 16.7220   7
   2  -6 -10 182.284 21.1253   7
   2   6 -10 153.151 12.0896   1
   2  -6 -10 151.187 11.9111   1
  -2  -6  10 129.534 11.4070   2
  -2   6  10 166.869 18.9885   4
   2   6 -10 162.372 18.9882   9
  -2   6  10 154.301 14.4662   5
  -2  -6  10 185.629 19.5080   5
   2   6  -9 299.885 23.6965   9
  -2   6   9 275.850 16.3737   2
  -2  -6   9 261.813 16.0198   2
  -2  -6   9 271.391 22.5380   7
   2  -6  -9 288.653 25.4248   7
  -2   6   9 294.660 19.7136   5
  -2  -6   9 320.298 24.3300   5
  -2   6   9 285.805 23.8472   4
   2   6  -8 316.570 24.2800   9
  -2  -6   8 300.854 16.4688   2
  -2   6   8 354.383 17.2082   2
  -2  -6   8 309.347 16.2325   2
  -2   6   8 331.322 25.1140   4
  -2  -6   8 297.699 24.6049   5
  -2   6   8 327.967 20.9894   5
  -2  -6   8 350.893 25.3291   7
   2  -6  -8 287.057 26.3743   7
   2   6  -7 231.095 19.9535   9
  -2   6   7 203.878 11.2389   2
  -2  -6   7 187.439 10.5788   2
  -2  -6   7 247.752 20.5088   5
  -2   6   7 242.991 16.9334   5
  -2  -6   7 202.462 10.5693   2
  -2   6   7 210.602 10.9590   2
  -2   6   7 244.714 20.7857   4
  -2  -6   7 237.630 20.4981   7
   2  -6  -7 233.818 22.8218   7
   2   6  -6 944.352 47.0751   9
  -2   6   6 801.361 46.5130   4
  -2  -6   6 879.851 47.0829   5
  -2   6   6 884.645 43.1808   5
  -2  -6   6 913.682 48.1536   7
   2  -6  -6 935.930 49.8532   7
  -2   6   6 826.486 40.2552   6
  -2   6   5 123.522 10.0050   6
  -2   6   5 89.7567 14.2558   4
  -2  -6   5 94.9258 16.1620   7
  -2   6   5 127.582 13.1754   5
  -2  -6   5 124.810 15.3903   5
   2   6  -5 124.206 15.1355   9
   2  -6  -5 125.952 17.4121   7
  -2   6   4 1167.55 55.8299   6
  -2   6   4 1260.40 61.4920   4
   2   6  -4 1160.16 59.5915   9
  -2  -6   4 1183.41 60.9449   5
  -2   6   4 1276.42 57.8129   5
  -2  -6   4 1375.20 64.6110   7
  -2  -6   3 295.551 25.1869   7
   2   6  -3 350.138 22.7419   9
  -2   6   3 369.762 20.0699   6
  -2  -6   3 316.064 15.7885   3
  -2   6   3 393.906 21.7046   5
  -2   6   3 315.597 23.7436   4
  -2   6   2 971.020 50.6414   4
   2   6  -2 978.023 49.0662   9
  -2  -6   2 970.455 43.5298   3
  -2  -6   2 1074.94 54.7546   7
   2  -6  -1 16.1595 11.0627   7
  -2   6   1 38.9827 10.6294   4
  -2  -6   1 34.8404 5.99571   3
   2   6  -1 26.8104 9.30693   6
  -2   6   1 24.7305 6.57376   9
  -2  -6   1 39.1437 13.2680   7
   2  -6   0 15.8697 11.3226   7
  -2   6   0-1.61825 10.6467   4
  -2  -6   0-0.61844 5.98789   3
   2   6   0 17.5756 9.47776   6
  -2   6   0 29.7772 7.90359   9
  -2  -6   0 28.8524 12.9460   7
  -2   6  -1 14.4839 10.0522   4
  -2  -6  -1 26.4220 7.19078   3
   2   6   1 5.21782 8.69681   6
   2   6   1 29.1259 11.8370   4
  -2   6  -1 14.8467 7.56584   9
   2  -6   1 3.88696 11.2688   7
   2  -6   2 9.49920 11.8408   7
   2   6   2-6.95395 10.5610   4
  -2  -6  -2 2.41078 7.12810   3
   2   6   2 11.3539 8.65838   6
  -2   6  -2 4.63838 8.12128   9
   2  -6   2 1.38068 8.60573   5
   2  -6   3-2.86719 8.87829   5
   2  -6   3-12.9789 10.6532   7
   2   6   3-1.77871 10.5890   4
   2   6   3 2.42039 8.21878   6
  -2   6  -3-3.79577 8.31693   9
  -2  -6  -3 1.78356 7.37833   3
  -2  -6  -3 9.36903 12.9536   7
   2   6   4 233.839 21.3326   4
  -2  -6  -4 287.825 25.4729   7
   2  -6   4 275.803 22.0344   7
  -2  -6  -4 242.630 17.3477   3
   2  -6   4 260.298 19.9183   5
  -2   6  -4 225.562 18.7569   9
   2   6   4 284.946 18.5493   6
  -2   6  -5-5.85421 9.83712   9
  -2  -6  -5 10.6433 8.61989   3
   2  -6   5 10.7522 10.2124   5
   2   6   5 5.94841 2.75977   2
   2   6   5-1.88858 11.7722   4
  -2  -6  -5 26.5568 14.7629   7
   2   6   5 10.4939 8.71566   6
   2  -6   5 1.74754 11.4249   7
  -2  -6  -6 12.2131 13.3034   7
   2  -6   6 22.5848 11.3648   5
   2   6   6 20.8756 5.19686   2
   2  -6   6 9.38503 3.92352   2
  -2  -6  -6 35.6000 10.2923   3
  -2   6  -6 34.3699 11.4293   9
  -2  -6  -6 13.8835 4.32777   1
   2   6   6 19.3419 11.9904   4
  -2   6  -6 3.32317 4.55763   1
  -2  -6  -7 58.9731 16.1924   7
  -2  -6  -7 84.3643 9.74480   9
  -2  -6  -7 74.0263 12.2995   3
   2  -6   7 46.9330 6.44558   2
   2   6   7 70.4282 7.73973   2
  -2  -6  -7 65.5888 6.89440   1
  -2   6  -7 62.1395 6.96274   1
   2   6   7 71.4372 15.0671   4
   2  -6   7 84.0951 13.8275   5
   2   6   8 317.195 24.9429   4
  -2  -6  -8 327.762 18.6513   9
  -2  -6  -8 295.243 16.5734   1
  -2   6  -8 279.883 16.5281   1
   2  -6   8 289.939 22.7547   5
   2  -6   8 285.251 16.4172   2
   2   6   8 292.293 17.1243   2
  -2  -6  -8 299.557 27.4139   7
  -2  -6  -9 17.4612 15.9294   7
  -2  -6  -9-1.68351 7.46502   9
  -2   6  -9-2.95187 6.97483   1
  -2  -6  -9-14.0503 7.71159   1
   2  -6   9-1.81456 11.7928   5
   2  -6   9 1.37633 3.25222   2
   2   6   9 20.8398 13.2287   4
   2   6  10 395.699 29.7361   4
  -2  -6 -10 366.444 31.2460   7
  -2  -6 -10 409.485 22.4241   1
  -2   6 -10 406.250 22.3948   1
   2  -6  10 341.979 27.4235   5
  -2  -6 -10 392.946 22.2469   9
  -2  -6 -11-7.54899 15.3851   7
  -2  -6 -11 4.96403 7.96701   9
  -2  -6 -11 2.93631 8.49066   1
  -2   6 -11-9.69328 9.45564   1
   2  -6  11 5.91088 13.5209   5
   2  -6  11-5.48877 9.32445   2
  -2  -6 -12 32.8344 17.3598   7
  -2  -6 -12 53.6804 9.78639   9
   2  -6  12 53.4070 14.9411   5
   2  -6  12 46.6035 10.8245   2
  -2  -6 -12 54.7615 11.3692   1
  -2   6 -12 41.1644 10.8100   1
  -2  -6 -13 160.671 15.9800   1
  -2   6 -13 156.128 15.9167   1
  -2  -6 -13 186.434 22.8488   7
   2  -6  13 211.981 22.5637   5
  -2  -6 -14 72.4463 13.6240   1
  -2   6 -14 66.2815 13.4839   1
  -2  -6 -14 75.3990 19.4742   7
  -2  -6 -15 38.4403 13.1255   1
  -2   6 -15 25.2907 12.6570   1
  -2  -6 -15 67.3724 19.2035   7
   2  -6  15 60.3371 18.5178   5
  -2  -6 -16 348.954 29.4988   7
   2  -6  16 298.609 28.6470   5
  -2   6 -16 239.728 22.6402   1
  -2  -6 -16 325.768 24.2213   1
   2   6  17-7.90309 16.6229   8
  -2  -6 -17 19.6927 18.7113   7
   2  -6  17 2.49365 18.0578   5
  -2  -6 -17 9.79539 14.0260   1
  -2   6 -17 4.82463 14.1313   1
   2  -6  18 397.128 33.5123   5
  -2  -6 -18 341.150 32.0893   7
  -2  -6 -18 393.247 28.5216   1
  -2  -6 -19 27.4066 16.0348   1
  -2  -6 -19 21.1853 17.8457   7
  -2  -6 -20 157.360 22.0927   1
   2   7 -16 140.746 24.7377   9
  -2   7  16 131.102 23.4399   4
  -2  -7  16 152.380 23.5069   5
  -2   7  16 208.596 25.2875   8
   2   7 -15 15.9923 17.8135   9
  -2  -7  15 5.21382 18.4349   5
  -2   7  15-10.0150 17.2704   4
   2   7 -14 82.2035 21.6212   9
  -2   7  14 63.4936 17.9367   4
  -2  -7  14 40.5674 17.7516   5
   2   7 -13 219.940 24.4055   9
  -2   7  13 150.733 21.9286   4
  -2  -7  13 149.869 23.3526   5
  -2  -7  13 168.193 18.8594   7
   2   7 -12-18.9925 16.2925   9
  -2  -7  12 22.1354 13.7858   7
   2  -7 -12 24.5793 19.3129   7
  -2   7  12-11.6428 15.8147   4
  -2  -7  12 9.52551 16.0022   5
  -2  -7  11 387.556 20.5808   2
   2   7 -11 421.815 32.1607   9
  -2  -7  11 484.974 33.5928   5
  -2   7  11 428.469 31.7959   4
   2  -7 -11 415.549 34.2221   7
  -2  -7  11 471.574 30.0986   7
  -2  -7  10 1.30405 4.94062   2
   2   7 -10 35.0808 15.8057   9
  -2  -7  10 24.7637 14.0335   5
  -2   7  10 8.91265 14.4843   4
   2  -7 -10 26.9877 17.2371   7
  -2  -7  10 24.7582 15.0163   7
   2   7  -9 21.0315 14.3658   9
  -2   7   9 28.3319 15.4880   4
  -2  -7   9 35.9161 15.1806   7
   2  -7  -9 56.1892 18.4258   7
  -2  -7   9 52.9006 15.9609   5
   2  -7  -8 275.480 27.3466   7
  -2  -7   8 236.951 23.8071   7
  -2  -7   8 223.884 23.0308   5
  -2   7   8 250.423 23.2462   4
   2   7  -8 268.115 23.9798   9
   2   7  -7 11.5016 13.4238   9
  -2  -7   7 27.2686 14.0191   5
  -2   7   7-10.3626 13.1567   4
  -2  -7   7-6.48040 14.6706   7
   2  -7  -7-2.62024 15.8115   7
  -2  -7   6 46.8521 16.4302   7
   2  -7  -6 64.6619 18.4906   7
   2   7  -6 36.4986 13.7278   9
  -2  -7   6 38.8146 14.2369   5
  -2   7   6 38.6292 14.3811   4
  -2   7   6 58.4114 8.85119   6
   2   7  -5 45.1530 13.3319   9
  -2   7   5 54.0271 15.0679   4
  -2  -7   5 27.6316 15.1663   7
   2  -7  -5 48.4626 17.1487   7
  -2   7   5 46.6816 8.96748   6
  -2   7   4-0.96954 8.13466   6
  -2   7   4-1.97983 13.4454   4
  -2  -7   4 7.09907 14.9304   7
   2   7  -4-4.96161 11.2318   9
  -2   7   3 168.311 19.3880   4
  -2  -7   3 140.671 19.6622   7
  -2   7   3 171.177 14.8580   6
   2   7  -3 168.976 17.8581   9
   2   7  -2 3.92441 13.3998   4
  -2   7   2-3.86583 12.7099   4
   2  -7  -2 21.8756 14.0717   7
  -2  -7   2 9.93044 14.4762   7
  -2   7   2 10.3192 9.18464   6
   2   7  -2 10.0626 11.8063   6
   2   7  -1 47.4444 14.5441   4
   2   7  -1 53.0845 12.5441   6
  -2   7   1 48.0144 13.9444   4
  -2  -7   1 32.9359 16.3618   7
   2  -7  -1 14.3184 14.4980   7
  -2  -7   0 158.106 11.3199   3
  -2   7   0 139.067 17.7720   4
   2   7   0 119.329 17.7693   4
   2   7   0 182.791 16.9520   6
  -2   7   0 133.750 13.6981   9
   2  -7   0 147.589 19.9730   7
  -2  -7   0 175.908 21.9332   7
   2   7   1 663.031 39.5060   4
  -2  -7  -1 589.816 41.3524   7
   2  -7   1 665.337 40.7760   7
  -2  -7  -1 666.133 31.6575   3
   2   7   1 622.522 36.0181   6
  -2   7  -1 605.803 33.9478   9
   2   7   2 10.2132 13.1995   4
   2   7   2 21.4335 10.3480   6
  -2   7  -2 2.60329 9.47023   9
  -2  -7  -2-5.69228 8.44379   3
   2  -7   2 4.48181 13.4325   7
   2   7   3 1104.64 59.3924   4
   2  -7   3 1133.35 60.3642   7
  -2  -7  -3 1106.51 52.5143   3
   2   7   3 1090.21 54.9728   6
  -2   7  -3 1150.71 55.5213   9
   2  -7   4 8.61756 11.5190   5
   2   7   4 2.09901 13.6419   4
   2  -7   4 2.12855 14.4558   7
  -2   7  -4 16.5546 11.0980   9
   2   7   4 1.33968 9.70122   6
  -2  -7  -4 8.24416 16.2474   7
  -2  -7  -4-9.11024 9.95009   3
  -2   7  -5 329.046 24.4190   9
   2   7   5 346.915 27.5298   4
   2   7   5 354.833 22.8972   6
   2  -7   5 320.788 25.2115   5
  -2  -7  -5 325.174 30.4898   7
  -2  -7  -5 329.395 22.0022   3
  -2   7  -6 398.126 28.3934   9
  -2  -7  -6 383.437 25.7318   3
   2  -7   6 454.497 29.9147   5
   2   7   6 458.361 32.0184   4
  -2  -7  -6 499.995 36.0201   7
  -2   7  -7 51.3533 14.9471   9
   2   7   7 49.5814 15.6921   4
   2  -7   7 49.2615 14.6788   5
  -2  -7  -7 59.5001 20.6277   7
  -2   7  -8 31.0314 14.2531   9
  -2  -7  -8 57.0314 19.1170   7
   2   7   8 25.3967 15.5867   4
   2  -7   8 39.2769 14.7511   5
  -2  -7  -9 358.702 18.6030   1
  -2   7  -9 423.130 29.9056   9
   2  -7   9 376.278 29.1936   5
   2   7   9 460.061 32.4740   4
  -2  -7  -9 421.929 33.4243   7
  -2  -7 -10 80.9732 8.83102   1
  -2   7 -10 90.2170 18.4897   9
  -2  -7 -10 109.463 21.4416   7
   2   7  10 77.1946 18.5239   4
   2  -7  10 91.4073 17.7576   5
  -2  -7 -11 287.713 17.8090   1
  -2   7 -11 315.523 27.1386   9
   2  -7  11 281.376 26.9602   5
  -2  -7 -11 325.666 31.4130   7
   2   7  11 301.778 27.4789   4
  -2   7 -12-2.36094 16.8583   9
   2  -7  12 20.3816 17.2869   5
  -2  -7 -12 11.5366 19.0660   7
   2   7  12-2.52191 17.0383   4
  -2   7 -13 14.8028 16.8555   9
   2  -7  13 23.3451 17.4556   5
  -2  -7 -13 11.5046 19.3368   7
   2   7  13 12.8810 17.9619   4
  -2   7 -14 95.1865 21.3321   9
   2  -7  14 151.706 23.1702   5
  -2  -7 -14 114.543 23.3670   7
   2   7  14 118.750 22.2359   4
  -2   7 -15 21.4198 18.8867   9
   2  -7  15 29.7779 18.7479   5
  -2  -7 -15 22.7499 19.9559   7
   2   7  15 56.7766 21.4359   4
  -2  -7 -16 14.1595 20.8075   7
  -2   7 -16 19.4664 20.3416   9
   2  -7  16 30.6320 20.5311   5
  -2  -7 -17 16.7402 20.4005   7
   2   8 -13 44.6441 19.8916   9
  -2  -8  13-2.66443 18.5809   5
   2   8 -12 185.386 25.5774   9
  -2  -8  12 243.244 26.6330   5
  -2  -8  12 208.383 22.4501   7
  -2   8  12 197.810 25.6681   4
   2   8 -11 26.8941 19.4556   9
  -2  -8  11 43.4688 19.4605   5
  -2  -8  11 62.1847 18.7195   7
  -2   8  11 62.0055 19.1185   4
   2   8 -10 56.1381 18.4029   9
  -2  -8  10 67.5677 19.3624   5
  -2  -8  10 37.0287 16.8132   7
  -2   8  10 36.4967 17.4860   4
   2   8  -9 121.324 20.7020   9
  -2  -8   9 110.060 21.1816   5
  -2   8   9 131.448 21.8298   4
  -2  -8   9 113.786 20.5312   7
   2  -8  -9 81.7438 22.1135   7
   2   8  -8 34.4282 16.7279   9
  -2   8   8 14.1138 16.7473   4
  -2  -8   8 19.0840 16.9827   5
  -2  -8   8 35.5491 18.3435   7
   2  -8  -8 24.0125 18.5001   7
   2  -8  -7 11.8917 17.4755   7
  -2  -8   7 78.6249 19.8705   7
   2   8  -7 57.6836 16.8895   9
  -2   8   7 76.6465 18.5170   4
  -2   8   6 508.667 37.3169   4
   2   8  -6 555.478 36.0959   9
   2  -8  -6 608.516 42.6650   7
  -2  -8   6 526.210 38.8189   7
  -2  -8   5 7.85730 16.9243   7
   2   8  -5 3.74446 13.9904   9
  -2   8   5 2.27923 16.5048   4
   2   8  -4 888.971 50.1304   6
  -2   8   4 936.534 51.6218   4
  -2  -8   4 853.494 53.7635   7
  -2   8   3 24.5317 15.5674   4
  -2   8   3 27.0663 11.1320   6
   2   8  -3 19.3135 15.0747   6
  -2  -8   3 16.5750 17.4552   7
   2  -8  -3 19.7832 17.6379   7
  -2  -8   2 104.627 21.5218   7
   2  -8  -2 97.3028 20.8986   7
   2   8  -2 74.3332 16.0353   6
  -2   8   2 58.5997 12.7529   6
  -2   8   2 57.6277 16.9719   4
  -2  -8   1 129.792 22.6487   7
   2  -8  -1 117.354 22.2248   7
  -2   8   1 101.644 14.6121   6
   2   8  -1 82.4350 16.0870   6
  -2   8   1 129.676 20.0628   4
   2   8  -1 115.351 19.1819   4
  -2  -8   0 85.2745 21.0047   7
   2  -8   0 91.0465 19.1678   7
   2   8   0 41.0664 18.4354   4
  -2   8   0 60.6933 14.0026   6
   2   8   0 86.2912 15.7755   6
  -2  -8  -1 5.98275 17.0634   7
   2  -8   1 2.62445 16.3586   7
   2   8   1 1.64486 12.4535   6
  -2   8  -1 23.7870 11.1754   9
   2   8   1-6.89975 16.2665   4
  -2  -8  -2 51.6191 18.9132   7
   2  -8   2 79.6418 19.2195   7
   2   8   2 48.8008 14.5271   6
  -2   8  -2 41.3575 12.2050   9
   2   8   2 37.1623 16.4694   4
   2   8   3 46.8152 13.5941   6
  -2   8  -3 38.9184 12.7719   9
   2   8   3 44.7524 16.5907   4
   2   8   4 44.1747 13.1989   6
   2   8   4 59.6209 17.9993   4
  -2   8  -4 40.4251 13.7482   9
   2   8   5 8.46057 11.4723   6
   2   8   5 26.4577 15.0006   4
  -2  -8  -5 9.43491 18.3427   7
  -2   8  -5 13.8592 13.6686   9
   2   8   6-7.32230 15.9582   4
   2  -8   6 18.4711 15.9927   5
  -2   8  -6-3.68501 13.6526   9
   2   8   7 9.92098 16.0383   4
   2  -8   7 12.7076 15.6993   5
  -2  -8  -7 22.3439 19.7777   7
  -2   8  -7 17.4851 14.9034   9
   2   8   8 212.014 25.7923   4
   2  -8   8 187.377 22.6862   5
  -2  -8  -8 198.853 28.3614   7
  -2   8  -8 184.714 22.2878   9
   2   8   9-5.15333 17.7780   4
   2  -8   9 13.4575 16.9816   5
  -2  -8  -9 6.43708 21.5141   7
  -2   8  -9 25.9441 16.5760   9
   2   8  10 73.7263 20.8533   4
   2  -8  10 68.8829 18.7395   5
  -2  -8 -10 83.8937 24.7436   7
  -2   8 -10 90.7910 19.4531   9
   2   8  11 2.69566 19.6114   4
   2  -8  11 2.35704 17.4602   5
  -2   8 -11 11.8915 18.3056   9
  -2  -8 -11 12.9037 22.3661   7
   2  -8  12-16.9621 19.5465   5
  -2   8 -12-9.93679 18.5641   9
  -2  -8 -12 12.8705 21.5058   7
  -2   8 -13 188.920 25.6772   9
   2  -8  13 127.508 23.1556   5
  -2  -9  11 95.0004 21.2205   7
  -2  -9  10 4.79944 18.4698   7
   2   9 -10 7.27483 20.2767   9
  -2  -9   9 15.1412 19.4611   7
   2   9  -9 44.4478 19.1885   9
  -2  -9   8 31.5935 19.5348   7
   2   9  -8 24.6594 18.4520   9
  -2  -9   7 21.8009 19.8354   7
   2   9  -7 4.80688 17.9714   6
   2   9  -7 23.5605 17.5448   9
  -2  -9   6 56.2542 21.4425   7
   2   9  -6 27.8502 18.1548   6
  -2  -9   5 14.4984 20.1208   7
   2   9  -5 13.4148 16.8721   6
  -2   9   5 35.1018 18.8349   4
  -2  -9   4 53.6310 22.3302   7
  -2   9   4 29.9571 18.3255   4
   2   9  -4 45.2711 17.8571   6
  -2  -9   3 51.9627 23.8403   7
  -2   9   3 94.0117 21.0409   4
   2   9  -3 37.4650 17.5121   6
  -2  -9   2 46.8953 20.8825   7
  -2   9   2 49.2055 18.4990   4
   2   9  -2 52.2304 18.0438   6
  -2  -9   1 22.3305 22.2363   7
   2   9  -1 11.5766 16.3672   6
  -2  -9   0 3.25095 21.0073   7
   2   9   0 15.2306 20.0117   4
   2   9   0 1.83356 14.9005   6
  -2  -9  -1 264.538 32.0191   7
   2   9   1 263.111 28.1105   4
   2   9   1 281.955 24.4969   6
  -2  -9  -2 20.1294 22.1764   7
  -2   9  -2 5.38335 15.4659   6
   2   9   2-10.3160 20.4097   4
  -2  -9  -3 400.706 38.9270   7
   2   9   3 457.337 36.2785   4
   2  -9   9 415.119 34.1920   5
  -2   9 -10 76.9794 20.8073   9
   3   0 -25 172.500 24.7938   1
   3   0 -24-24.7432 19.4558   1
   3   0 -23 279.539 27.0575   1
   3   0 -22 2.25876 14.5952   1
   3   0 -21 554.976 36.8590   1
  -3   0  20 2.62777 5.17025  10
   3   0 -20-2.02756 12.8707   1
   3   0 -19 664.040 39.6685   1
  -3   0  19 671.744 30.8925  10
  -3   0  18-3.87317 4.49925  10
   3   0 -18 5.39932 11.7642   1
  -3   0  17 65.9979 6.27782  10
   3   0 -17 79.3123 13.1361   1
   3   0 -16 6.30640 8.86090   1
  -3   0  16 7.25221 9.87035   8
  -3   0  15 8.51846 8.45704   3
   3   0 -15 13.2296 8.57416   1
   3   0 -15 13.1508 8.40312   8
  -3   0  15 3.96852 8.65135   1
  -3   0  15-3.37677 8.88650   8
  -3   0  14-3.94139 7.76744   3
  -3   0  14-4.68825 7.62204   8
   3   0 -14 9.54754 7.48295   1
  -3   0  14 2.46788 8.97615   1
   3   0 -14-4.93494 7.78417   8
   3   0 -13 915.713 45.7013   8
   3   0 -13 928.713 46.2306   1
  -3   0  13 886.982 46.8712   8
  -3   0  13 920.604 45.7293   1
  -3   0  13 950.928 46.2405   3
  -3   0  13 943.708 41.8652   7
  -3   0  12-1.12419 6.16761   3
  -3   0  12-0.50328 4.02881   7
   3   0 -12 8.58163 6.85019   8
   3   0 -12 3.47840 6.41227   1
  -3   0  12-4.22025 6.73753   1
  -3   0  12-3.95534 6.75059   8
  -3   0  11 1289.72 60.0508   8
  -3   0  11 1257.26 55.7553   7
   3   0 -11 1259.04 59.0735   1
   3   0 -10-0.96820 5.09440   1
  -3   0  10 7.61609 5.72454   8
  -3   0   9 5716.40 246.418   8
   3   0  -9 5835.49 245.993   1
   3   0  -8 2.36837 3.69060   1
  -3   0   8 0.86593 4.18071   8
  -3   0   7 235.282 13.9630   8
   3   0  -7 228.696 13.6632   1
   3   0  -6 1.86450 3.00017   1
   3   0  -6 1.97831 2.73520   9
  -3   0   6-2.63055 3.20751   8
   3   0  -5 112.944 7.80701   1
  -3   0   4 2.17958 2.59398   9
   3   0  -4 0.59717 1.31656  10
   3   0  -4 1.96112 2.60200   1
  -3   0   3 4379.20 178.673   5
  -3   0   3 4187.23 179.262   9
   3   0  -3 4200.28 178.406  10
  -3   0   2 1.58908 1.52363   5
  -3   0   2 2.09454 2.11676   6
  -3   0   2 0.73603 2.03618   2
  -3   0   1 4518.99 189.024   6
  -3   0   1 4464.84 189.252   2
  -3   0   0-0.38885 2.31492   2
  -3   0  -1 485.286 22.7929   2
  -3   0  -2 0.49406 2.98129   2
  -3   0  -3 5142.31 217.524   2
   3   0   4 3.21709 2.53779   8
  -3   0  -4-1.30731 3.37804   2
   3   0   5 776.267 36.6625   8
  -3   0  -5 859.142 38.2338   2
   3   0   6-0.59612 3.47507   8
  -3   0  -6-0.81282 4.12300   1
  -3   0  -6 1.68358 4.14737   2
   3   0   7 1669.84 74.1041   8
  -3   0  -7 1690.64 75.3466   1
   3   0   8 3.24266 4.69206   8
  -3   0  -8-0.99973 4.97468   1
   3   0   9 2398.67 106.835   8
  -3   0  -9 2478.66 108.083   1
   3   0  10-1.02983 5.64997   8
   3   0  10 1.09086 7.32982   2
  -3   0 -10 1.19507 5.76896   1
  -3   0 -11 420.333 25.7582   1
   3   0  11 398.585 25.3421   2
  -3   0 -12-2.17007 7.17222   3
   3   0  12 6.36719 7.31680   8
   3   0  12-5.05569 8.40094   2
  -3   0 -12-2.80683 7.18575   1
  -3   0 -13 171.293 14.9241   3
   3   0  13 178.221 16.3793   2
  -3   0 -13 182.349 15.9755   1
  -3   0 -13 176.522 9.80462   7
   3   0  13 154.668 14.9947   8
  -3   0 -14-9.65526 9.51445   1
  -3   0 -14-2.13109 2.95292   7
   3   0  14 3.01893 9.04787   8
  -3   0 -14-1.22983 8.65475   3
  -3   0 -15 347.802 25.4842   1
   3   0  15 385.321 25.1988   8
   3   0  16 3.47315 10.3442   8
  -3   0 -16 14.5588 11.1324   1
   3   0  17 68.8711 13.7920   8
  -3   0 -17 40.5210 13.8337   1
   3   0  18-1.99054 13.3782   8
  -3   0 -18 16.3440 12.5752   1
   3   0  19 272.155 24.5717   8
  -3   0 -19 252.277 23.6404   1
   3   0  20-4.50714 15.3062   8
  -3   0 -20-6.79404 16.1708   1
   3   0  21 470.565 28.7106  10
  -3   0 -21 443.243 34.2010   1
  -3   0 -22-2.47626 17.0803   1
   3   0  22 4.22070 12.3220  10
  -3   0 -23 20.5861 17.9499   1
   3   1 -27 26.3186 19.5432   9
   3  -1 -25 5.14496 18.2790   1
   3   1 -25-2.56715 18.6745   1
   3  -1 -24 64.2871 18.7301   1
   3   1 -24 29.6254 17.0462   1
   3  -1 -23 75.7140 19.8395   1
   3   1 -23 59.0940 17.9535   1
   3   1 -22 9.02986 15.4959   1
   3   1 -21 17.1411 14.8755   1
  -3   1  21 21.6717 16.7966   8
   3   1 -20-2.02930 13.5631   1
  -3   1  20-6.79611 13.3944   8
   3   1 -19-7.66129 13.0073   1
  -3  -1  19-0.54494 3.89551  10
  -3   1  19 2.13079 13.0278   8
   3   1 -18 34.2545 12.8444   1
  -3  -1  18 62.1499 5.39018  10
  -3   1  18 41.9767 13.5670   8
   3   1 -17-6.76500 10.9301   1
  -3  -1  17 7.58262 3.82384  10
  -3   1  17 1.87608 10.7018   8
   3   1 -16 988.496 49.1715   1
  -3   1  16 975.278 50.1853   8
  -3  -1  16 927.525 40.9266  10
  -3  -1  15 11.3770 3.13728  10
  -3   1  15 21.3966 9.94965   8
   3   1 -15 37.7591 9.91757   8
   3   1 -15 20.6542 8.62119   1
  -3   1  15 13.2472 8.87358   1
  -3  -1  15 5.27665 10.1700   1
  -3  -1  15 16.9578 8.83243   3
  -3  -1  14 1131.47 47.9539  10
   3   1 -14 1140.19 54.7089   8
  -3   1  14 1106.40 55.5990   8
   3   1 -14 1144.74 54.9717   1
  -3   1  14 1136.54 54.4570   1
  -3  -1  14 1108.83 53.7325   3
  -3  -1  14 1092.35 47.7641   7
  -3  -1  13 11.1211 3.24843   7
  -3  -1  13 11.1638 6.83715   3
  -3  -1  13 8.22102 2.59976  10
  -3   1  13 10.7156 5.80671   7
  -3   1  13 8.44797 7.15306   8
   3   1 -13 9.70326 7.75568   8
   3   1 -13 11.3885 7.11934   1
  -3   1  13 6.88383 8.20098   1
  -3  -1  12 1578.68 68.0325  10
  -3   1  12 1646.10 73.7226   1
   3   1 -12 1465.84 73.4920   1
   3   1 -12 1710.01 74.3317   8
  -3   1  12 1660.79 75.0311   8
  -3  -1  12 1670.44 73.4825   3
  -3   1  12 1684.91 71.9230   7
  -3   1  11 234.160 15.5324   1
   3   1 -11 234.928 15.7121   1
  -3   1  11 219.227 16.1518   8
  -3   1  11 230.893 15.9420   3
  -3   1  11 218.002 13.9570   7
   3   1 -10 1666.08 75.6694   1
  -3   1  10 1651.85 74.3046   7
  -3   1  10 1701.72 76.2419   8
  -3   1  10 1709.22 75.4104   1
  -3  -1   9 46.1789 5.82831   3
   3   1  -9 43.2254 6.18274   1
  -3   1   9 37.1377 6.42299   8
  -3   1   9 32.3429 6.55462   1
  -3   1   9 26.9415 5.27450   7
   3   1  -8 260.595 16.0019   1
  -3   1   8 285.789 16.1432   1
  -3   1   8 262.822 16.1922   8
  -3   1   8 297.665 15.8592   7
   3  -1  -7 258.558 13.0828   9
  -3   1   7 237.043 14.6327   1
   3   1  -7 285.799 15.4633   1
  -3   1   7 257.258 14.7054   7
  -3   1   7 269.590 15.1188   8
  -3   1   6 5183.03 216.475   8
  -3   1   6 5212.71 216.316   1
   3   1  -6 5018.72 216.500   1
  -3   1   6 5107.03 216.735   3
   3  -1  -6 5069.06 214.508   9
  -3   1   6 5204.39 216.596   7
  -3   1   6 5050.41 215.021  10
  -3  -1   5 1105.42 50.9386   5
  -3   1   5 1126.45 50.8943   8
  -3   1   5 1163.45 50.9901   1
   3   1  -5 1172.34 51.3039   1
   3  -1  -5 1135.06 49.2902   9
  -3   1   5 1172.07 50.1603  10
   3  -1  -5 1161.67 48.8057   6
   3   1  -4 1324.09 66.5843   9
  -3   1   4 1563.90 66.3720   1
   3   1  -4 1509.60 66.6238   1
  -3   1   4 1520.97 64.8085   9
  -3  -1   4 1559.89 66.9073   9
  -3   1   4 1595.90 66.1738   8
  -3   1   4 1563.23 65.8338  10
  -3  -1   4 1566.80 66.5906   5
  -3  -1   3 41.6873 4.04697   5
  -3  -1   3 52.2089 3.67199   4
  -3   1   3 33.8133 3.72594   1
  -3   1   3 23.0387 2.75384   8
   3   1  -3 45.9177 4.36886   9
  -3   1   3 27.9388 3.49305  10
  -3   1   3 27.6394 2.19060   6
  -3  -1   2 32.8894 3.71512   5
  -3   1   2 19.1390 3.04440   2
  -3  -1   2 24.8894 3.03660   4
  -3   1   2 23.2287 2.60972   4
  -3   1   2 23.7901 2.51104   8
   3   1  -2 16.9538 3.44517   9
   3   1  -2 34.9967 3.89402   6
  -3   1   2 28.6315 3.65120  10
  -3   1   1 97.5520 5.47822   4
   3   1  -1 108.417 6.93138   6
  -3   1   1 87.7631 6.12136   2
  -3   1   1 92.1588 6.41595  10
   3  -1  -1 99.0891 5.57419   4
   3   1  -1 117.444 6.51854   2
  -3   1   0 463.886 20.8884  10
   3  -1   0 403.058 20.7229  10
   3   1   0 425.530 20.9125   6
   3   1   0 457.784 20.6352   2
  -3   1   0 437.870 20.5199   2
   3  -1   0 439.852 19.7877   4
  -3  -1  -1 8.43105 3.43061   6
  -3   1  -1 3.43158 2.32652   2
   3   1   1 6.53978 2.92069   6
   3   1   1 6.11445 3.15836   2
   3  -1   1 5.32984 2.68954  10
   3  -1   2 3166.88 128.165  10
   3   1   2 3083.67 127.790   2
  -3   1  -2 3057.40 127.794   2
  -3   1  -2 2884.90 125.974   8
   3  -1   3 34.1521 4.38543  10
   3   1   3 26.2549 4.40468   2
  -3   1  -3 38.2478 4.57500   2
  -3   1  -3 30.0699 3.15524   8
   3   1   4 295.569 15.8020   2
  -3   1  -4 303.972 15.8090   2
   3  -1   4 257.309 15.1668  10
  -3   1  -4 291.651 14.1912   8
   3   1   5 166.735 10.7425   2
  -3   1  -5 149.340 10.4957   2
   3  -1   5 142.155 10.0011  10
  -3   1  -5 150.599 9.11760   8
   3  -1   6 1643.35 69.5046  10
  -3   1  -6 1586.36 68.2647   8
  -3   1  -6 1484.43 69.6282   1
   3   1   6 1560.20 69.7438   2
  -3   1  -6 1516.85 70.0226   2
  -3   1  -7 6.05372 4.33010   8
   3  -1   7 3.77388 4.14922  10
  -3   1  -7 4.51090 4.62670   1
   3   1   7 11.8084 5.36050   2
   3  -1   7 7.28440 4.34441   8
   3  -1   8 774.988 35.7256   8
   3   1   8 745.126 36.2586   2
  -3   1  -8 681.838 36.1136   1
   3  -1   8 723.146 35.3659  10
   3   1   8 739.708 35.8459   8
  -3   1  -8 722.873 34.7012   8
   3   1   9 72.4731 8.47602   8
  -3   1  -9 77.9082 8.13481   8
   3   1   9 76.7625 9.57547   2
  -3   1  -9 66.6537 8.63015   1
   3  -1   9 73.1270 8.38342   8
   3  -1   9 66.1903 7.94666  10
  -3   1 -10 1652.38 79.8013   1
   3  -1  10 1783.78 79.5618   8
   3   1  10 1823.14 79.8388   8
  -3   1 -10 1760.58 78.2470   8
   3   1  10 1770.97 79.7935   2
   3  -1  10 1721.78 78.4102  10
   3   1  11 70.9748 10.8441   2
  -3   1 -11 86.8803 10.1381   1
   3   1  11 54.5567 9.35072   8
   3  -1  11 72.9716 9.74598   8
  -3   1 -11 63.7572 9.30773   3
   3  -1  11 83.4266 9.35271  10
  -3   1 -12 544.206 31.3502   1
   3   1  12 545.950 31.0152   2
   3  -1  12 483.806 30.4483   2
   3  -1  12 565.179 29.3958  10
  -3  -1 -12 585.419 30.8184   3
  -3   1 -12 582.390 29.7188   3
   3   1  12 564.257 30.8659   8
   3   1  13-2.82926 8.42153   8
   3  -1  13 6.33745 6.33096  10
   3  -1  13-2.68509 9.44747   2
   3   1  13 5.42356 9.30458   2
  -3  -1 -13-8.25543 6.09829   7
  -3  -1 -13-1.25600 8.79499   3
  -3   1 -13 8.45692 8.10219   3
  -3   1 -13-6.00081 8.49197   1
  -3   1 -14 935.976 51.3620   1
   3   1  14 1004.59 51.2331   8
   3  -1  14 1038.47 49.1086  10
  -3   1 -14 999.425 49.4043   3
  -3  -1 -14 1037.76 46.7077   7
  -3   1 -15-8.52792 10.5628   1
  -3  -1 -15 2.66791 5.65413   7
  -3   1 -15-3.65173 9.96352   3
   3  -1  15 11.5191 8.34125  10
   3   1  15 4.93387 9.99007   8
   3   1  16 1051.13 53.8514   8
  -3  -1 -16 1033.20 46.5312   7
   3  -1  16 1042.45 50.3861  10
  -3   1 -16 953.979 53.2589   1
   3   1  17 1.90915 11.2908   8
  -3   1 -17 7.69481 12.1407   1
   3  -1  17 9.90407 9.64819  10
   3   1  18 206.007 19.7394   8
  -3   1 -18 158.829 19.0881   1
   3  -1  18 157.290 15.5964  10
   3  -1  19 217.811 18.0689  10
  -3   1 -19 171.700 21.3430   1
   3   1  19 146.637 19.7313   8
  -3   1 -20 36.0528 15.9615   1
   3   1  20 88.3196 18.0821   8
   3  -1  20 81.3463 13.2006  10
  -3  -1 -21-18.9755 16.7768   1
  -3   1 -21-14.1494 17.6243   1
   3   1  21 4.74871 16.2134   8
   3  -1  21-6.86064 12.2488  10
  -3  -1 -22 19.8483 18.2353   1
  -3   1 -22 19.7280 18.2063   1
   3   1  22 2.49671 17.1570   8
   3  -1  22 38.7574 14.0387  10
  -3  -1 -23-18.0023 18.1867   1
  -3   1 -23-12.7703 19.0846   1
   3   1  23 18.3467 18.0791   8
   3   1  24 115.004 23.8520   8
   3  -2 -25 64.0698 21.3712   1
   3   2 -25 91.8242 22.4992   1
   3  -2 -24-27.1040 20.0340   1
   3   2 -24-7.36297 18.8243   1
  -3   2  24-13.8288 17.8851   8
  -3   2  23 250.463 27.0703   8
   3  -2 -23 221.885 25.2587   1
   3  -2 -22 40.5590 16.7709   1
   3   2 -22 35.9986 17.3232   1
  -3   2  22 42.6770 17.8288   8
   3   2 -21 419.895 30.2565   1
   3  -2 -21 398.548 29.6656   1
  -3   2  21 332.901 29.3387   8
   3  -2 -20 85.3377 15.8024   1
   3   2 -20 101.639 16.9719   1
  -3   2  20 95.8225 18.2653   8
   3  -2 -19 88.2584 15.1062   1
   3   2 -19 98.0109 16.4900   1
  -3   2  19 99.4315 17.2934   8
   3  -2 -18-5.41019 11.5847   1
   3   2 -18 1.80852 11.7535   1
  -3   2  18 6.09382 11.9256   8
  -3   2  17 189.432 19.4196   8
   3   2 -17 161.254 17.2682   1
   3  -2 -17 223.458 19.0711   1
  -3   2  16 73.9341 13.5557   8
   3  -2 -16 66.4575 12.3680   1
   3   2 -16 98.5937 13.5593   1
  -3  -2  15 492.090 28.6734   3
  -3   2  15 571.752 31.6421   8
   3  -2 -15 498.124 29.8966   1
   3   2 -15 544.162 30.6220   1
  -3   2  15 505.770 29.8778   1
  -3  -2  15 457.725 29.2534   1
  -3  -2  14 18.6291 7.78453   3
   3  -2 -14 19.1465 8.50202   1
   3   2 -14 11.0148 8.77148   1
  -3   2  14 22.8133 8.83379   8
   3   2 -14 27.6261 9.93671   8
  -3  -2  14 12.3115 8.61031   1
  -3   2  14 14.8612 10.0534   1
  -3  -2  13 646.994 32.4147   3
   3   2 -13 655.289 34.5820   8
  -3   2  13 660.177 34.8364   8
   3  -2 -13 613.186 33.5341   1
   3   2 -13 623.877 33.6163   1
  -3   2  13 573.307 32.7743   1
  -3  -2  13 621.238 33.3730   1
  -3   2  12 889.567 44.0877   3
   3   2 -12 804.528 43.1225   8
  -3   2  12 841.010 43.3676   8
   3  -2 -12 914.618 43.3623   1
   3   2 -12 798.575 42.7009   1
  -3   2  12 915.720 42.8916   1
  -3  -2  12 887.534 42.7553   1
  -3   2  11 31.8840 7.88914   3
   3  -2 -11 34.1244 7.46631   1
   3   2 -11 24.7438 6.48832   1
   3   2 -11 28.2890 7.72330   8
  -3   2  11 34.0673 7.38711   8
  -3   2  11 37.9738 7.81131   1
  -3  -2  11 27.1133 7.34796   1
  -3   2  10 47.0723 7.56567   1
  -3  -2  10 57.3954 8.24496   1
   3   2 -10 60.8975 8.94152   8
  -3   2  10 38.4776 7.38086   8
   3   2 -10 44.9937 7.60834   1
   3  -2 -10 37.8152 7.30088   1
  -3   2  10 48.6172 8.42812   3
  -3  -2  10 54.8967 6.95802   3
  -3  -2   9 581.642 28.3753   3
  -3   2   9 573.457 30.1945   3
  -3   2   9 584.908 29.3403   1
  -3   2   9 567.050 29.7035   8
   3  -2  -9 617.247 29.6629   1
   3   2  -9 577.102 29.4744   1
   3   2  -9 570.888 25.9612  10
   3  -2  -8 72.4728 4.23359   9
   3   2  -8 58.5143 7.98043   9
  -3   2   8 72.7508 7.13059   1
  -3  -2   8 42.6667 5.94293   1
  -3   2   8 77.5454 7.61074   8
  -3   2   8 63.0516 7.79386   3
   3  -2  -8 71.5169 7.51170   1
   3   2  -8 72.0975 7.15345   1
   3   2  -8 69.5787 4.68745  10
  -3  -2   7 516.474 26.2280   5
  -3   2   7 478.506 26.0862   7
   3   2  -7 535.731 23.3130  10
   3  -2  -7 496.905 21.9127   9
  -3   2   7 519.187 26.2226   3
   3   2  -7 515.452 25.3746   1
   3  -2  -7 464.766 24.9916   1
  -3  -2   7 540.499 25.1405   1
  -3   2   7 493.505 24.9675   1
   3   2  -7 501.022 26.5429   9
   3   2  -6 25.1858 4.80295   1
   3  -2  -6 28.8283 4.97735   1
   3   2  -6 29.8941 4.02739  10
  -3  -2   6 34.8711 5.44748   4
  -3   2   6 35.0043 5.31210   3
  -3  -2   6 45.1004 6.11626   5
  -3   2   6 21.0052 6.30992   7
  -3   2   6 24.1827 4.68529   1
  -3  -2   6 27.9300 4.84112   1
   3   2  -6 27.6499 5.65888   9
  -3  -2   5 570.634 28.2653   4
  -3   2   5 597.005 28.3457  10
   3   2  -5 597.042 29.3572   9
   3   2  -5 571.422 27.8093   1
  -3  -2   5 589.248 27.5490   1
   3  -2  -5 589.662 27.8340   1
  -3   2   5 581.293 27.5340   1
  -3  -2   5 580.837 28.8652   5
  -3   2   5 628.504 28.7441   3
  -3  -2   4 639.823 31.1994   4
  -3   2   4 684.653 31.5216  10
   3   2  -4 710.450 32.4368   9
  -3  -2   4 661.144 30.3640   1
   3   2  -4 675.024 30.7679   1
   3  -2  -4 643.364 30.5578   1
  -3   2   4 671.568 30.4518   1
  -3  -2   4 666.084 31.8974   5
  -3   2   4 652.956 31.1640   3
  -3  -2   3 1618.81 69.5230   4
   3   2  -3 1667.46 70.5692   9
  -3   2   3 1579.41 69.2932   4
  -3   2   3 1576.15 69.7119  10
   3   2  -3 1543.74 69.7686   5
  -3   2   3 1557.81 67.4479   5
  -3  -2   3 1607.52 70.0969   5
  -3  -2   3 1564.76 68.4330   1
  -3   2   3 1628.67 68.5762   1
  -3  -2   2 72.7044 6.48806   5
  -3  -2   2 81.8448 6.80476   4
  -3   2   2 70.5003 5.95354   4
  -3   2   2 62.5887 5.11861   2
  -3   2   2 69.3770 6.61658  10
  -3  -2   2 79.8176 5.59440   1
  -3   2   2 77.7702 5.50691   1
  -3  -2   2 72.7611 5.36733   2
   3   2  -2 74.5144 6.81159   9
   3   2  -1 3562.59 144.658   6
   3  -2  -1 3226.86 143.440   4
  -3   2   1 3400.13 143.540   4
  -3   2   1 3401.51 145.141   7
   3  -2  -1 3350.12 142.185   5
  -3  -2   1 3450.03 142.975   2
  -3   2   1 3305.72 142.735   2
  -3   2   1 3426.66 144.313  10
   3   2   0 411.946 20.6107   6
   3  -2   0 400.683 19.8194   4
  -3   2   0 396.609 19.6893   4
   3  -2   0 380.879 18.8496   2
  -3   2   0 382.172 19.0078   2
   3   2   0 405.752 19.0433   2
   3  -2   0 442.450 21.1535  10
  -3   2   0 434.097 21.2304   7
   3  -2   0 392.967 18.6503   5
  -3  -2   0 415.699 19.3141   2
  -3   2  -1 3038.10 126.125   7
  -3   2  -1 2963.28 124.355   2
  -3  -2  -1 2983.34 124.502   2
   3  -2   1 2880.03 124.169   2
   3   2   1 2841.66 124.210   2
   3  -2   1 2954.95 124.926   4
   3   2   1 2805.08 125.436   6
   3  -2   1 2977.45 126.083  10
  -3   2  -2 99.8899 8.04912   7
  -3   2  -2 98.3194 6.75776   2
  -3  -2  -2 81.1691 6.61180   2
   3  -2   2 105.174 6.76986   2
   3   2   2 73.3667 6.38366   2
   3  -2   2 91.5269 7.79938  10
  -3  -2  -2 89.4850 7.40267   6
   3   2   2 83.8549 7.23466   6
   3  -2   2 93.0334 7.31989   4
   3  -2   3 1057.94 46.5073   2
   3   2   3 1009.67 46.4336   2
  -3   2  -3 998.048 46.5184   2
  -3  -2  -3 1045.34 46.7761   2
   3  -2   3 1061.93 47.8864  10
  -3   2  -3 1136.60 47.4729   7
  -3  -2  -3 969.442 46.7922   6
   3  -2   3 1057.94 47.0457   4
  -3  -2  -4 703.149 33.2754   6
  -3   2  -4 700.573 33.1332   2
  -3  -2  -4 729.234 33.4324   2
   3   2   4 663.360 32.8301   2
   3  -2   4 721.204 33.0337   2
   3  -2   4 705.713 33.9732  10
  -3   2  -4 699.962 32.9992   7
   3  -2   5 1309.54 58.6740  10
   3  -2   5 1243.09 57.6925   2
   3   2   5 1327.23 58.0376   2
  -3  -2  -5 1343.01 58.5750   2
  -3   2  -5 1262.49 58.1432   2
  -3   2  -5 1265.19 57.2288   7
  -3  -2  -5 1319.43 58.0181   6
  -3   2  -5 1267.39 57.0262   8
  -3  -2  -5 1345.99 58.3569   1
  -3   2  -5 1255.42 58.0269   1
  -3  -2  -6 1921.40 85.0716   1
  -3   2  -6 1960.19 85.1397   1
  -3   2  -6 1955.25 83.5728   7
   3   2   6 2036.98 85.0234   2
   3  -2   6 2013.58 84.9039   2
  -3  -2  -6 1885.01 84.5336   6
   3  -2   6 1840.02 85.0415  10
  -3   2  -6 1814.77 83.6894   8
  -3  -2  -7 3715.68 41.8927   1
  -3   2  -7 3735.63 41.7904   1
  -3   2  -7 3858.99 32.1657   7
   3   2   7 3829.92 41.3378   2
   3  -2   7 4071.48 43.0763  10
  -3   2  -7 3943.34 37.6616   8
  -3   2  -8 226.872 14.7024   1
  -3  -2  -8 196.447 14.4196   1
  -3   2  -8 199.280 11.5350   7
   3   2   8 191.966 14.0184   2
  -3   2  -8 216.653 13.4508   8
   3  -2   8 190.631 13.8517  10
  -3   2  -9 264.059 17.5037   1
  -3  -2  -9 268.177 17.7303   1
  -3   2  -9 253.458 13.7228   7
  -3   2  -9 276.559 15.3701   3
   3   2   9 281.648 17.7388   2
   3  -2   9 256.545 17.3850   2
  -3   2  -9 256.068 16.0462   8
   3  -2   9 250.198 16.6126  10
  -3  -2 -10 215.662 15.6842   1
  -3   2 -10 232.019 16.0852   1
   3  -2  10 173.468 15.0175   2
   3   2  10 208.120 15.9522   2
  -3   2 -10 211.789 14.4114   8
  -3   2 -10 201.658 13.4720   3
   3  -2  10 202.793 14.6940  10
  -3   2 -11 36.1248 8.78480   1
  -3  -2 -11 23.3727 7.91150   1
   3   2  11 52.5896 8.75816   8
   3   2  11 24.9108 9.53031   2
   3  -2  11 28.0344 9.10131   2
   3  -2  11 33.9128 7.62761  10
  -3   2 -11 34.5066 7.51120   3
  -3   2 -11 39.5009 8.23474   8
  -3   2 -12 43.1158 10.0835   1
  -3  -2 -12 34.9922 9.51626   1
  -3   2 -12 40.4196 8.68613   8
   3   2  12 52.0245 9.60781   8
   3  -2  12 47.4909 8.90029  10
  -3   2 -12 45.0029 8.30825   3
  -3  -2 -12 52.7060 10.6356   3
   3  -2  12 53.8685 10.1517   2
   3   2  12 73.8217 11.0087   2
  -3   2 -13 25.3402 9.12529   1
  -3  -2 -13 22.5362 9.88648   1
   3   2  13 21.1086 8.73870   8
  -3   2 -13 6.65922 8.08684   8
   3  -2  13 12.6201 7.88654  10
  -3  -2 -13 7.83380 7.88867   7
  -3   2 -13-3.85037 8.36287   3
   3  -2  13 12.0423 10.0948   2
   3   2  13 12.2407 10.2608   2
  -3   2 -14 1.03393 8.49341   3
  -3  -2 -14-5.54486 7.87989   7
   3  -2  14 1.19002 7.77822  10
  -3   2 -14 7.10442 8.53400   8
   3   2  14 8.06502 9.53640   8
  -3  -2 -14-3.20955 9.74774   1
  -3   2 -14-4.77892 9.28625   1
   3   2  15 29.2878 11.6764   8
  -3  -2 -15 20.5503 11.1064   1
  -3   2 -15 33.9258 11.7995   1
   3  -2  15 43.0103 9.99183  10
  -3   2 -15 40.7603 10.6346   3
  -3   2 -15 36.4142 10.5004   8
  -3  -2 -15 46.1316 9.43079   7
   3   2  16 12.9014 12.1828   8
  -3  -2 -16 3.64337 10.5436   1
  -3   2 -16-7.21277 11.7862   1
   3  -2  16-6.32954 9.41775  10
  -3   2 -16 3.51733 10.1378   3
  -3  -2 -16 6.18611 8.40856   7
   3   2  17 5.90312 12.2662   8
  -3  -2 -17-1.93516 12.5074   1
  -3   2 -17 5.74555 11.9389   1
  -3  -2 -17 9.78106 8.40715   7
   3  -2  17 10.4000 10.0906  10
   3   2  18 16.6056 13.3378   8
  -3  -2 -18-8.18340 13.2998   1
  -3   2 -18-8.09757 12.5411   1
  -3  -2 -18 14.6462 8.61057   7
   3  -2  18 16.0042 11.0781  10
   3   2  19 110.471 18.6316   8
  -3   2 -19 91.6384 17.7062   1
   3  -2  19 103.580 14.7087  10
   3   2  20 16.3826 15.8949   8
   3  -2  20 6.93742 11.3992  10
  -3   2 -20-11.1867 15.0345   1
  -3  -2 -20 9.03854 16.1340   1
   3   2  21 301.679 28.8072   8
  -3  -2 -21 303.059 28.4673   1
  -3   2 -21 311.508 28.5075   1
   3  -2  21 329.098 23.5488  10
  -3  -2 -22-2.46480 18.4970   1
  -3   2 -22-9.75224 17.4899   1
   3   2  22 5.15670 18.1439   8
  -3  -2 -23 299.702 30.0693   1
  -3   2 -23 252.988 28.7405   1
   3   2  23 261.498 29.4384   8
   3   3 -24-7.94713 19.5390   9
   3   3 -24-21.8549 19.0730   1
   3  -3 -24-17.0948 20.1385   1
  -3   3  24 8.40045 19.8062   8
   3   3 -23 2.57239 17.7440   9
   3  -3 -23-7.03141 18.9752   1
   3   3 -23-6.99706 17.1991   1
  -3   3  23-2.70096 18.5354   8
   3   3 -22 100.447 19.9333   1
   3  -3 -22 89.6492 19.2028   1
  -3   3  22 90.6150 20.3015   8
   3  -3 -21-14.9362 15.8785   1
   3   3 -21-17.0159 15.9665   1
  -3   3  21 4.92785 15.8326   8
   3   3 -20 6.06036 15.2292   1
   3  -3 -20 18.2164 14.1074   1
  -3   3  20 2.32266 14.3887   8
  -3   3  19-4.38267 13.7415   8
   3  -3 -19 3.82663 12.4346   1
   3   3 -19-1.91219 12.9860   1
   3  -3 -19-1.19241 6.23130   6
  -3   3  18 72.1079 15.1105   8
   3  -3 -18 86.5047 15.5617   1
   3   3 -18 68.5649 13.7471   1
   3  -3 -18 90.1382 8.49067   6
  -3   3  17 154.021 17.5513   8
   3  -3 -17 123.704 15.7411   1
   3   3 -17 134.032 16.0213   1
   3  -3 -17 139.964 9.80240   6
   3  -3 -16 513.499 24.2984   6
   3  -3 -16 462.986 30.4051   1
   3   3 -16 556.374 31.9971   1
  -3   3  16 511.501 32.3530   8
  -3   3  15 21.1026 11.0311   1
  -3  -3  15 1.31404 9.65016   1
  -3  -3  15 5.38540 3.34020   7
   3  -3 -15 7.37288 8.84265   1
   3   3 -15-4.44593 10.3811   1
  -3   3  15 6.80713 9.34065   8
   3  -3 -15 10.5189 4.34182   6
  -3  -3  14 208.498 14.2866   3
  -3  -3  14 145.630 10.5115   7
  -3  -3  14 176.464 15.2395   1
  -3   3  14 175.918 15.8047   1
  -3   3  14 191.098 17.4084   8
   3  -3 -14 202.557 16.2609   1
   3   3 -14 214.530 16.6845   1
   3  -3 -14 177.713 9.67699   6
   3  -3 -13 362.371 16.3631   6
  -3   3  13 328.187 23.2584   8
  -3   3  13 367.409 22.4338   1
  -3  -3  13 344.417 22.0037   1
   3  -3 -13 317.341 21.6332   1
   3   3 -13 372.542 22.8100   1
   3   3 -13 343.094 23.7428   8
   3  -3 -12 1344.33 59.2510   6
   3  -3 -12 1462.96 65.9286   1
   3   3 -12 1487.65 66.1299   1
  -3   3  12 1508.82 67.3272   8
  -3   3  12 1526.50 65.6934   1
  -3  -3  12 1478.78 65.5110   1
   3   3 -12 1565.05 67.9766   8
   3   3 -11 427.743 20.6148  10
   3   3 -11 407.561 23.9781   1
   3  -3 -11 471.638 24.3073   1
  -3   3  11 402.964 24.7988   8
  -3  -3  11 364.276 21.5533   3
  -3   3  11 453.004 24.0374   1
  -3  -3  11 401.020 23.4202   1
   3   3 -11 426.779 26.1182   9
  -3  -3  10 673.902 35.4213   5
   3   3 -10 733.310 36.5126   9
   3  -3 -10 643.435 28.4845   9
  -3  -3  10 712.737 32.1705   3
   3  -3 -10 672.372 33.5081   1
   3   3 -10 672.770 33.6450   1
   3   3 -10 651.095 30.8036  10
  -3   3  10 651.618 33.1637   1
  -3  -3  10 698.660 33.4648   1
  -3   3   9 55.5110 9.89410   7
   3   3  -9 42.0869 8.73451   9
  -3  -3   9 61.4364 9.24721   4
  -3   3   9 55.4579 8.65823   3
  -3  -3   9 55.1265 6.23379   3
  -3  -3   9 46.4581 8.71263   5
  -3   3   9 37.6371 7.03733   1
   3   3  -9 44.5715 7.17872   1
   3  -3  -9 47.8114 7.22015   1
   3   3  -9 46.4740 5.57543  10
  -3  -3   8 3079.95 142.245   1
  -3   3   8 3271.25 142.588   1
  -3  -3   8 3422.46 145.406   5
  -3   3   8 3317.84 144.561   3
   3   3  -8 3327.53 141.714  10
  -3  -3   8 3300.76 144.243   4
   3  -3  -8 3355.51 143.091   1
   3   3  -8 3418.79 143.205   1
  -3   3   8 3358.10 145.672   7
   3   3  -8 3514.98 146.101   9
  -3   3   7 73.9937 10.3690   7
   3   3  -7 82.9745 9.70697   9
  -3  -3   7 87.0308 9.51090   5
  -3  -3   7 77.5993 8.68792   4
  -3  -3   7 95.6971 7.78488   1
   3  -3  -7 61.6342 7.25587   1
   3   3  -7 83.0321 7.79353   1
   3   3  -7 71.4061 7.00929  10
  -3   3   7 61.6560 6.97624   1
  -3   3   7 81.3648 8.80534   3
  -3  -3   6 2426.38 104.278   1
  -3   3   6 2466.62 104.365   1
  -3  -3   6 2412.60 107.169   5
   3   3  -6 2452.40 107.539   9
  -3  -3   6 2395.89 106.257   4
   3   3  -6 2428.51 104.831  10
   3  -3  -6 2416.72 104.648   1
   3   3  -6 2409.93 104.657   1
  -3   3   6 2373.37 105.919   3
  -3   3   5 236.245 10.4994   6
  -3  -3   5 220.280 15.0565   5
  -3   3   5 243.011 12.6691   5
   3   3  -5 223.167 12.8286   1
   3  -3  -5 219.714 12.8041   1
  -3   3   5 251.784 12.8635   1
  -3  -3   5 227.148 12.6423   1
  -3  -3   5 209.678 14.4819   4
  -3   3   5 237.818 14.1320   3
   3   3  -5 183.163 14.4768   9
   3  -3  -5 215.197 15.8930   7
  -3   3   5 244.399 14.9631  10
  -3  -3   4 40.6396 4.56359   1
  -3   3   4 32.6912 4.36052   1
  -3   3   4 37.7059 5.57237   3
   3   3  -4 28.9550 6.28357   9
  -3  -3   4 35.1613 6.43469   5
  -3   3   4 27.7115 4.19551   5
  -3   3   4 25.8589 5.71727   4
  -3  -3   4 39.1439 6.50420   4
   3  -3  -4 32.8492 6.74909   7
  -3   3   4 37.6594 6.49109  10
  -3   3   3 180.057 12.5818  10
  -3  -3   3 171.132 12.4011   5
  -3   3   3 182.640 10.0965   5
  -3   3   3 172.375 11.9593   4
  -3  -3   3 159.129 11.9906   4
  -3  -3   3 172.917 9.79385   2
  -3   3   3 178.775 9.72457   2
  -3   3   3 173.418 10.8602   3
  -3   3   3 184.526 9.79548   1
  -3  -3   3 169.146 9.65551   1
   3   3  -3 160.728 12.1914   9
  -3   3   3 178.502 8.73392   9
   3  -3  -3 157.554 13.0202   7
  -3   3   2 20.2229 3.86911   5
  -3  -3   2 24.3976 6.00689   5
  -3   3   2 18.3426 4.92208   4
  -3  -3   2 23.6305 5.63316   4
   3   3  -2 17.0256 4.89676   9
  -3  -3   2-0.77252 2.76586   9
  -3   3   2 17.0605 3.98290   3
  -3  -3   2 26.4009 3.42825   1
  -3   3   2 19.2999 3.40375   1
  -3  -3   2 18.4551 3.42066   2
  -3   3   2 20.5255 3.31449   2
  -3   3   1 158.374 12.7892   7
  -3   3   1 164.207 8.96175   1
  -3  -3   1 166.548 8.83405   1
   3   3  -1 148.548 11.1200   6
   3  -3  -1 135.819 9.50591   5
  -3  -3   1 171.190 11.2705   9
  -3   3   1 177.049 11.3046   4
  -3   3   1 155.809 9.20158   3
  -3   3   1 155.483 8.83667   2
  -3  -3   1 171.971 9.16770   2
  -3   3   0 141.131 11.6279   7
   3   3   0 148.738 10.7106   6
   3  -3   0 130.931 9.21391   5
   3  -3   0 155.079 10.7061   4
   3   3   0 143.971 8.30059   2
  -3   3   0 143.940 8.32100   2
  -3  -3   0 149.815 8.60035   2
  -3   3   0 150.472 8.29088   3
  -3   3   0 144.831 10.2988   4
  -3  -3   0 152.900 10.5425   9
  -3   3  -1 6.87261 4.54599   4
   3  -3   1-7.06251 5.21349  10
   3   3   1 0.80216 4.10720   6
   3  -3   1 0.58066 3.40912   5
   3  -3   1-2.21324 2.83892   2
   3   3   1 0.38776 2.99650   2
  -3  -3  -1 2.84415 4.29054   9
  -3   3  -1-0.96693 5.59635   7
   3  -3   1 2.28599 4.98058   4
  -3  -3  -1 6.98997 3.34842   2
  -3   3  -1-1.20831 2.82042   2
   3   3   2 1.57778 4.43589   6
   3  -3   2 4.53170 4.01402   5
   3  -3   2 8.58398 5.33100   4
  -3   3  -2 9.77256 3.46754   2
  -3  -3  -2 2.00206 3.67942   2
  -3   3  -2 5.62820 5.95766   7
   3  -3   2 3.03992 4.99624  10
  -3  -3  -2 2.81132 4.38443   9
   3  -3   2 5.99438 3.59775   2
   3   3   2 3.13867 3.42795   2
   3  -3   3 39.0071 6.51443  10
   3  -3   3 40.1290 6.86621   4
  -3  -3  -3 40.8730 6.27887   9
  -3   3  -3 35.5823 7.08680   7
   3   3   3 42.0492 6.24850   6
  -3  -3  -3 43.0945 6.13568   6
   3   3   3 40.6778 5.28146   2
   3  -3   3 25.8119 4.76998   2
  -3   3  -3 37.2255 5.02859   2
  -3  -3  -3 44.9250 5.41026   2
  -3   3  -4 24.2986 4.86088   2
  -3  -3  -4 32.4395 5.43379   2
  -3  -3  -4 22.3801 4.86995   1
  -3   3  -4 30.4655 5.13316   1
   3  -3   4 19.7258 6.20552   4
   3   3   4 28.0869 6.03844   6
  -3   3  -4 36.2686 6.88191   7
   3  -3   4 23.6393 4.77508   2
   3   3   4 23.0768 5.08239   2
   3  -3   4 29.1803 6.61231  10
  -3  -3  -4 12.7612 4.00749   6
  -3   3  -5 212.193 11.4906  10
   3  -3   5 249.897 12.9282  10
   3  -3   5 239.797 10.4143   2
   3   3   5 254.589 10.8170   2
  -3   3  -5 233.442 11.9384   7
  -3  -3  -5 266.968 11.0881   1
  -3   3  -5 224.935 10.2679   1
   3  -3   5 246.154 12.3472   4
  -3   3  -6 465.899 24.7725  10
   3  -3   6 451.035 25.5817  10
  -3   3  -6 468.869 24.4062   7
  -3   3  -6 454.513 21.2539   3
  -3  -3  -6 488.181 24.4007   1
  -3   3  -6 444.516 24.0736   1
   3   3   6 468.800 24.1944   2
   3  -3   6 469.132 23.9882   2
   3  -3   6 469.253 25.3610   4
   3   3   7 5.84894 5.88187   2
  -3  -3  -7 13.3393 6.03759   1
  -3   3  -7 20.3730 5.58720   1
  -3   3  -7 12.6442 3.80306   3
  -3   3  -7 23.7205 7.24203  10
  -3   3  -7 12.1064 5.66116   7
   3  -3   7 19.9833 6.77038  10
  -3   3  -8 785.710 34.4863   3
  -3  -3  -8 725.532 37.3028   1
  -3   3  -8 773.746 37.6260   1
   3   3   8 804.003 37.6764   2
   3  -3   8 729.849 38.3821  10
  -3   3  -8 697.755 36.7106   8
  -3   3  -9 63.6694 8.90946   1
  -3  -3  -9 71.5832 9.35605   1
  -3   3  -9 58.2603 6.58714   3
  -3   3  -9 76.2179 9.32542   8
  -3  -3  -9 54.9569 8.15582   6
   3   3   9 77.7681 9.90610   2
   3  -3   9 49.5697 9.07762   2
   3  -3   9 69.3510 9.70625  10
  -3  -3 -10 392.931 24.2320   1
  -3   3 -10 445.064 25.2740   1
  -3   3 -10 413.043 23.8641   8
   3  -3  10 389.943 24.3379  10
   3   3  10 432.909 24.7230   2
   3  -3  10 453.598 24.9006   2
  -3  -3 -10 413.860 23.3411   6
  -3   3 -10 415.022 21.5016   3
   3  -3  11 14.0028 8.52925   2
   3   3  11-3.56175 9.50585   2
  -3  -3 -11-1.28198 7.52869   1
  -3   3 -11 2.54797 7.48177   1
  -3   3 -11 6.03581 6.05934   3
  -3  -3 -11 3.91604 7.05838   6
  -3   3 -11 6.33979 7.93138   8
   3  -3  11 7.45091 8.11877  10
   3  -3  12 823.062 44.0013  10
  -3   3 -12 859.718 41.4404   3
  -3  -3 -12 831.567 45.0966   7
   3  -3  12 907.258 44.9450   2
   3   3  12 844.259 44.7585   2
  -3  -3 -12 946.210 43.6354   6
  -3  -3 -12 913.195 45.3005   1
  -3   3 -12 881.180 44.9618   1
  -3   3 -12 910.404 43.8679   8
   3  -3  13 479.378 29.4474  10
  -3   3 -13 548.217 27.3408   3
  -3  -3 -13 499.409 30.4209   7
   3   3  13 514.024 30.6832   2
   3  -3  13 483.464 29.9780   2
  -3  -3 -13 541.124 31.1898   1
  -3   3 -13 526.489 30.7022   1
   3   3  13 592.190 32.4001   8
  -3   3 -13 489.763 28.9941   8
  -3  -3 -13 536.202 29.0150   6
  -3   3 -14 1050.62 52.2417   8
   3   3  14 1100.60 55.5652   8
  -3  -3 -14 1124.02 52.0865   6
  -3  -3 -14 1015.72 54.1374   1
  -3   3 -14 1084.12 54.3520   1
  -3   3 -14 1041.14 50.1554   3
  -3  -3 -14 1135.53 54.1434   7
   3  -3  14 1024.09 52.7600  10
  -3   3 -15 87.6268 14.2199   1
  -3  -3 -15 73.2633 13.1967   1
   3  -3  15 44.1194 10.9524  10
  -3  -3 -15 50.5212 10.5034   6
  -3  -3 -15 59.5799 11.9497   7
   3   3  15 71.1277 14.3336   8
  -3  -3 -16 742.407 41.6225   1
  -3   3 -16 706.284 40.6078   1
   3   3  16 727.420 42.0721   8
  -3  -3 -16 734.969 38.9454   7
  -3  -3 -16 710.301 37.9210   6
   3  -3  16 672.210 38.1966  10
   3   3  17-8.31273 12.4577   8
  -3  -3 -17 11.0433 10.2714   7
   3  -3  17 5.73935 10.6762  10
  -3  -3 -17 11.5448 13.1373   1
  -3   3 -17 1.90017 13.0411   1
   3   3  18 166.483 20.5857   8
  -3  -3 -18 128.986 15.6383   7
  -3  -3 -18 150.201 19.4269   1
  -3   3 -18 180.518 20.0178   1
   3  -3  18 147.258 16.2911  10
   3  -3  19 131.157 15.9243  10
   3   3  19 76.4316 18.0785   8
  -3   3 -19 67.4479 17.0037   1
  -3  -3 -19 123.744 18.9695   1
  -3  -3 -19 121.985 14.6262   7
   3  -3  20 14.7816 12.4029  10
   3   3  20-2.42150 16.7882   8
  -3   3 -20-6.64901 16.4889   1
  -3  -3 -20 4.49003 15.6431   1
   3   3  21 27.8807 17.5724   8
  -3  -3 -21-4.67263 16.9961   1
  -3   3 -21-6.92310 18.0496   1
   3   3  22 127.439 23.3827   8
  -3  -3 -22 148.681 23.4687   1
  -3   3 -22 182.721 23.9469   1
  -3  -3 -23-5.05568 19.5348   1
   3   4 -24-9.48084 19.6811   1
   3  -4 -24-2.39301 20.3542   1
  -3   4  23 298.232 31.5648   8
   3  -4 -23 359.151 30.1022   1
   3   4 -23 315.846 32.1141   9
   3   4 -23 305.746 29.7167   1
  -3   4  22 10.6265 18.5129   8
   3   4 -22-2.71395 18.5303   9
   3  -4 -22 2.20635 17.7983   1
   3   4 -22 19.6956 16.7062   1
  -3   4  21 762.398 47.1805   8
   3   4 -21 708.388 44.2595   1
   3  -4 -21 757.910 44.7724   1
   3   4 -21 696.440 47.0899   9
  -3   4  20 12.0315 16.0844   8
   3   4 -20 22.8309 18.9571   9
   3   4 -20 7.94583 14.9744   1
   3  -4 -20-6.00046 14.6860   1
  -3   4  19-2.29944 15.0325   8
   3  -4 -19 4.94462 6.41251   9
   3  -4 -19 26.5003 13.8985   1
   3   4 -19 7.53189 13.1886   1
   3  -4 -18 285.663 23.9283   1
   3   4 -18 300.254 24.2898   1
   3  -4 -18 299.002 16.3775   9
   3  -4 -17 78.8208 14.7165   1
   3   4 -17 93.5374 15.0703   1
  -3   4  17 69.7635 15.3373   8
   3  -4 -17 75.5023 7.27528   9
   3  -4 -16 4.34592 4.45024   9
   3  -4 -16 1.56784 10.9786   1
   3   4 -16-4.68916 11.4741   1
  -3  -4  16-4.03520 12.7299   5
  -3   4  16-11.6559 11.9543   8
  -3   4  15 679.587 40.5856   8
   3   4 -15 706.836 42.3760   9
   3  -4 -15 690.538 31.0760   9
  -3  -4  15 772.556 33.7764   7
  -3  -4  15 667.211 41.0235   5
   3   4 -15 701.442 38.6142   1
   3  -4 -15 772.498 39.4906   1
  -3   4  14-1.73548 10.3317   8
  -3  -4  14 7.46562 6.53876   7
   3   4 -14 3.93704 11.9573   9
   3  -4 -14-2.70786 9.09766   1
   3   4 -14-1.35023 10.2197   1
  -3   4  14-12.1405 11.2859   1
  -3  -4  14 8.53559 10.2660   1
  -3  -4  14 9.20405 10.8834   5
  -3  -4  13 14.0697 10.3980   5
   3   4 -13 1.87600 10.4571   9
  -3   4  13-3.27687 9.48296   8
  -3   4  13-2.25666 9.10081   1
  -3  -4  13 1.13295 8.79046   1
  -3  -4  13 2.61205 6.75568   7
   3  -4 -13 4.98961 8.90621   1
   3   4 -13-3.73852 8.32848   1
   3   4 -12 6.85401 7.75785   1
  -3  -4  12 6.71131 9.78095   5
  -3  -4  12-2.69686 5.53855   3
  -3  -4  12 2.87113 7.18204   7
  -3   4  12-13.5805 9.20700   1
  -3  -4  12-4.19702 9.18957   1
   3  -4 -12-2.29101 8.21743   1
   3   4 -12 5.36216 10.2697   9
  -3  -4  11 3.07152 5.10060   3
  -3  -4  11 5.30760 9.01127   4
   3   4 -11 13.6193 10.4087   9
   3  -4 -11 3.14618 6.77641   1
   3   4 -11-1.04561 7.32180   1
  -3  -4  11-0.95933 7.62124   1
  -3   4  11-5.74480 7.92174   1
  -3  -4  11-6.38801 9.63656   5
  -3  -4  10 171.819 12.9555   1
  -3   4  10 167.745 12.7794   1
  -3  -4  10 170.113 10.7904   3
  -3  -4  10 158.094 15.2463   5
   3   4 -10 189.421 16.7865   9
  -3  -4  10 143.878 14.5317   4
   3   4 -10 138.050 12.4722   1
   3  -4 -10 155.394 12.8498   1
  -3   4   9 212.609 14.2400   1
  -3  -4   9 225.734 12.7798   3
   3   4  -9 234.277 14.8379   1
   3  -4  -9 219.554 14.6751   1
  -3  -4   9 211.317 17.2382   4
   3   4  -9 236.730 18.5645   9
   3  -4  -9 244.500 18.8915   7
  -3  -4   9 194.546 17.1204   5
  -3  -4   8 344.171 23.3835   5
   3   4  -8 335.838 23.5414   9
  -3  -4   8 359.981 22.9002   4
   3  -4  -8 424.233 25.6041   7
  -3  -4   8 385.235 20.2548   1
  -3   4   8 393.766 20.3364   1
   3   4  -8 375.115 20.4652   1
   3  -4  -8 370.883 20.4244   1
  -3  -4   7 1497.04 81.7386   5
  -3   4   7 1841.77 79.0357   5
   3  -4  -7 1941.64 84.7217   7
  -3  -4   7 1783.38 81.7100   4
   3   4  -7 1841.87 83.2461   9
   3   4  -7 1732.14 78.7169   1
   3  -4  -7 1819.37 78.8854   1
  -3   4   7 1814.55 78.5322   1
  -3  -4   7 1849.65 78.5619   1
   3  -4  -6 36.3020 8.79295   7
  -3   4   6 13.8981 4.63507   1
  -3  -4   6 17.6061 4.94413   1
  -3   4   6 20.4235 5.66333   5
  -3  -4   6 15.5010 7.79660   4
  -3   4   6 15.4241 7.43966   4
  -3   4   6 22.7466 3.13596   6
  -3   4   6 15.8765 8.25257  10
   3   4  -6 20.7405 7.91670   9
  -3   4   5 335.028 16.4391   6
  -3   4   5 331.191 17.2462   1
  -3  -4   5 342.710 17.2411   1
  -3   4   5 373.200 18.7111   5
  -3   4   5 337.868 20.9952   4
  -3  -4   5 391.884 21.7212   4
  -3  -4   5 315.127 17.1656   2
   3   4  -5 347.201 21.4249   9
  -3   4   5 351.132 21.3891  10
   3  -4  -5 369.264 23.4505   7
   3  -4  -4 29.0196 9.41764   7
  -3   4   4 36.1153 8.42665  10
   3   4  -4 26.8364 7.16832   9
  -3   4   4 34.5011 5.78872   5
  -3  -4   4 41.1995 4.62210   2
  -3   4   4 26.7767 4.14384   2
  -3  -4   4 30.9895 7.99399   4
  -3   4   4 24.4646 6.97433   4
  -3   4   4 35.8512 4.41681   1
  -3  -4   4 31.1810 4.37637   1
  -3  -4   3 267.786 13.3123   2
  -3   4   3 263.103 13.1267   2
   3   4  -3 242.762 16.9586   5
  -3   4   3 278.210 14.9836   5
  -3  -4   3 241.348 16.9566   4
  -3   4   3 268.832 17.1073   4
   3   4  -3 230.280 16.7439   9
  -3   4   3 253.113 13.0835   9
  -3   4   3 251.673 13.0346   1
  -3  -4   3 282.323 13.1035   1
  -3   4   3 264.934 17.7339  10
   3  -4  -3 252.419 18.7196   7
  -3   4   2 88.7192 11.1931   7
  -3   4   2 73.3215 5.29740   2
   3   4  -2 86.1622 10.1882   5
  -3   4   2 65.3753 8.56133   4
  -3   4   2 74.3963 6.22078   9
   3   4  -2 100.968 9.70591   9
  -3  -4   2 72.7018 5.47955   2
  -3   4   2 73.7646 9.18808  10
  -3  -4   2 71.6714 5.20365   1
  -3   4   2 70.5550 5.30274   1
  -3   4   1 3548.71 155.534   7
  -3   4   1 3514.31 149.070   1
  -3  -4   1 3585.93 149.008   1
  -3   4   1 3512.97 153.745   4
  -3   4   1 3480.06 149.077   2
  -3  -4   1 3590.19 149.374   2
   3   4  -1 3516.45 153.825   6
  -3   4   1 3437.22 153.752  10
   3   4  -1 3556.23 153.535   5
   3  -4  -1 3626.67 151.915   5
   3   4   0 29.5200 7.12418   6
   3  -4   0 30.2671 5.85736   5
   3   4   0 10.0617 7.24972   5
   3  -4   0 29.7247 7.14118   4
  -3   4   0 21.4960 6.68575   4
  -3   4   0 27.6608 3.66010   2
  -3  -4   0 23.5433 3.83176   2
  -3  -4   0 18.3427 3.43366   1
  -3   4   0 24.1024 3.71560   1
   3  -4   0 21.0200 7.98719   7
  -3   4   0 30.4109 7.44358  10
  -3   4   0 12.6811 8.25182   7
   3   4   1 2976.74 127.827   5
   3  -4   1 2964.31 126.646   5
   3  -4   1 2966.87 128.010   4
   3   4   1 2883.59 123.602   2
  -3   4  -1 2879.78 127.783   4
   3   4   1 2857.24 127.587   6
   3  -4   1 2962.83 129.619   7
  -3  -4  -1 3012.73 124.082   2
  -3   4  -1 2852.88 123.658   2
   3   4   2 53.2425 8.16998   6
   3   4   2 51.5547 8.35750   5
   3  -4   2 45.5373 7.30443   5
   3   4   2 56.2455 5.39671   2
  -3   4  -2 65.4222 5.41985   1
  -3  -4  -2 51.9575 5.17634   1
   3  -4   2 62.2611 8.94902   4
  -3  -4  -2 53.8155 5.64693   2
   3  -4   2 55.2440 5.17566   2
   3   4   3 33.2567 4.93978   2
   3  -4   3 25.1637 4.54332   2
   3  -4   3 21.0000 7.28705   4
  -3   4  -3 41.0331 8.55808  10
   3   4   3 35.3989 7.23715   6
  -3  -4  -3 37.0810 5.08650   1
  -3   4  -3 30.8366 4.80573   1
   3  -4   3 30.2572 6.85715   5
   3   4   3 36.9244 8.54644   5
   3   4   4 250.097 17.6162   5
   3  -4   4 237.663 16.5005   5
   3  -4   4 262.237 17.7243   4
   3   4   4 271.346 16.7170   6
  -3   4  -4 252.184 17.2049  10
  -3  -4  -4 246.089 14.2157   1
  -3   4  -4 273.856 14.5177   1
   3   4   4 258.113 14.3591   2
   3  -4   4 243.254 13.9464   2
   3  -4   5 688.819 34.8411   4
   3  -4   5 635.268 35.8205  10
  -3   4  -5 658.077 34.2732  10
   3  -4   5 670.282 31.8114   2
   3   4   5 684.779 32.0737   2
  -3   4  -5 676.315 32.0090   1
  -3  -4  -5 620.877 31.7662   1
   3  -4   5 723.290 34.7190   5
   3  -4   6 3.49119 7.48030   4
  -3   4  -6 8.28873 7.91255  10
   3   4   6 2.90912 5.71684   2
   3  -4   6 8.44331 5.48756   2
   3  -4   6-4.13683 7.69093  10
  -3   4  -6 12.1615 5.71020   1
  -3  -4  -6 10.5854 5.43047   1
   3  -4   7 1358.55 63.5466   4
  -3  -4  -7 1379.87 61.6423   6
   3   4   7 1366.20 61.0368   2
   3  -4   7 1301.00 63.9873  10
  -3   4  -7 1327.54 62.3965  10
  -3   4  -7 1304.95 60.9168   1
  -3  -4  -7 1341.44 61.0861   1
  -3  -4  -8 11.0687 6.84529   6
  -3   4  -8 14.2315 7.16337   1
  -3  -4  -8 10.4128 6.51013   1
  -3   4  -8 4.18374 7.65541  10
   3  -4   8 9.89202 8.48092  10
   3   4   8 15.3245 6.74916   2
   3  -4   8 3.78030 8.43228   4
   3   4   9 532.993 28.9354   2
   3  -4   9 543.140 28.8086   2
  -3   4  -9 518.943 28.5991   1
  -3  -4  -9 566.022 29.0548   1
   3  -4   9 551.766 30.8449   4
  -3   4  -9 522.419 29.2848   8
  -3  -4  -9 509.574 28.1507   6
   3  -4   9 574.924 31.6951  10
  -3   4  -9 516.269 29.2298  10
  -3  -4 -10 23.3356 7.83751   6
   3  -4  10 18.9851 9.61943  10
  -3  -4 -10 28.1507 10.5440   3
   3  -4  10 5.29456 8.53133   2
   3   4  10 18.3185 8.61558   2
  -3  -4 -10 10.8790 11.0310   7
  -3  -4 -10 17.1940 7.89037   1
  -3   4 -10 3.42555 8.62795   1
  -3   4 -10 14.6295 8.53994   8
  -3  -4 -11 28.7536 9.33712   1
  -3   4 -11 43.4723 10.0526   1
  -3   4 -11 31.9118 9.98894   8
   3  -4  11 48.9875 11.1087  10
  -3  -4 -11 19.0914 8.19296   6
   3   4  11 23.2597 9.76424   2
   3  -4  11 27.4460 9.23310   2
  -3  -4 -11 14.7647 11.1271   7
  -3   4 -12 20.1498 9.82086   1
  -3  -4 -12 12.2063 9.31155   1
  -3   4 -12 4.96391 9.59397   8
   3  -4  12-9.04922 10.2466  10
  -3  -4 -12 11.4056 8.14682   6
   3   4  12 1.24936 10.8764   2
   3  -4  12 3.68734 10.1009   2
  -3  -4 -12 18.5776 12.6197   7
  -3  -4 -13 67.3511 11.9173   1
  -3   4 -13 30.4168 10.9413   1
  -3   4 -13 51.2616 11.8299   8
  -3  -4 -13 50.2673 14.9679   7
   3  -4  13 68.2774 12.0785   2
  -3  -4 -13 29.8508 9.29360   6
   3  -4  13 38.3681 11.3245  10
  -3  -4 -14-11.0441 12.5004   7
  -3  -4 -14-3.14121 10.9434   1
  -3   4 -14 6.21921 11.2060   1
   3  -4  14 1.55689 10.1181  10
  -3  -4 -14 1.09539 9.06281   6
  -3  -4 -15 18.2412 12.7168   7
   3   4  15 20.7082 12.9927   8
  -3   4 -15 6.63768 11.3365   1
  -3  -4 -15 10.0655 11.5199   1
   3  -4  15-1.57764 11.0553  10
  -3  -4 -15 11.2627 9.12774   6
   3   4  16-12.9460 13.9419   8
  -3  -4 -16 12.5972 12.9704   7
  -3  -4 -16-19.5983 13.1963   1
  -3   4 -16 21.1602 12.6497   1
   3  -4  16-7.96679 11.6439  10
  -3  -4 -16 2.32101 9.73698   6
  -3   4 -17 85.8022 16.5973   1
  -3  -4 -17 77.3905 16.5774   1
   3  -4  17 114.123 16.2775  10
   3   4  17 83.3864 16.7091   8
  -3  -4 -17 109.236 16.7507   7
  -3  -4 -18 15.9634 14.5429   1
  -3   4 -18 13.8184 14.7769   1
   3  -4  18 16.1873 13.7037  10
  -3  -4 -18 8.58275 13.7181   7
   3   4  19 80.8625 18.5896   8
  -3   4 -19 16.5326 15.3188   1
  -3  -4 -19 52.3055 16.6932   1
   3  -4  19 55.0148 14.6806  10
  -3  -4 -19 60.1914 15.2488   7
   3   4  20-2.55757 17.1991   8
  -3  -4 -20 24.1474 17.1148   1
  -3   4 -20 28.1654 16.8242   1
   3   4  21 184.481 26.2128   8
  -3   4 -21 149.155 23.0987   1
  -3  -4 -21 155.727 23.3267   1
  -3   4 -22 4.70068 18.6719   1
  -3  -4 -22-9.51722 19.7551   1
   3  -5 -23 49.3757 19.6937   1
   3   5 -23 72.8236 20.5538   1
   3  -5 -22 6.45199 18.2971   1
   3   5 -22 14.8004 17.1861   1
   3  -5 -21-34.9597 18.8628   1
   3   5 -21-24.2611 18.7050   1
  -3   5  21-2.64861 18.5634   8
  -3  -5  21-5.30672 18.7795   5
   3  -5 -20-9.76473 16.1593   1
   3   5 -20-1.92095 15.9509   1
  -3  -5  20-18.0216 18.4697   5
  -3   5  20 10.1505 16.8682   8
   3   5 -19 29.1248 15.4896   1
   3  -5 -19 40.7034 15.6888   1
  -3  -5  19 49.8072 18.4954   5
  -3   5  19 26.6411 16.8454   8
   3   5 -19 18.7350 17.9385   9
   3   5 -18 20.5862 13.6338   1
   3  -5 -18 38.3732 14.3831   1
   3   5 -18 51.6704 18.4880   9
  -3  -5  18 14.4328 16.2116   5
  -3   5  18 32.4303 16.8201   8
  -3   5  17 8.84354 14.1186   8
   3   5 -17-9.95076 16.7156   9
  -3  -5  17-6.95614 15.8295   5
   3   5 -17 17.7479 13.0134   1
   3  -5 -17-14.7607 13.3266   1
  -3  -5  16 237.986 16.6529   7
   3   5 -16 284.058 22.0911   1
   3  -5 -16 316.133 22.3959   1
   3   5 -16 286.724 26.1283   9
  -3  -5  16 298.953 26.2088   5
  -3   5  16 302.258 25.2290   8
   3  -5 -15 1.42865 10.9078   1
   3   5 -15 4.22148 10.9652   1
  -3   5  15 2.01523 13.0997   8
  -3  -5  15 7.96955 8.02552   7
   3   5 -15 16.0706 14.2204   9
  -3  -5  15 12.8826 15.0372   5
  -3  -5  14 1150.68 55.6546   7
   3   5 -14 1205.15 57.6725   1
   3  -5 -14 1209.43 58.0271   1
   3   5 -14 1121.96 54.5493  10
  -3  -5  14 1059.22 61.0214   5
  -3   5  14 1308.42 57.8087   1
  -3  -5  14 1223.59 57.3852   1
  -3  -5  14 1143.71 57.0823   2
  -3   5  14 1211.16 57.5657   2
  -3   5  14 1204.17 61.4218   8
   3   5 -14 1230.95 63.0611   9
   3   5 -13 92.7481 16.1806   9
  -3  -5  13 76.4100 12.0641   1
  -3   5  13 71.9760 11.3233   1
   3   5 -13 68.5757 10.3014  10
   3  -5 -13 92.4430 12.4596   1
   3   5 -13 89.0170 12.2467   1
  -3   5  13 86.5921 12.6120   2
  -3  -5  13 89.6522 11.8533   7
   3  -5 -12 242.982 17.8395   1
   3   5 -12 259.602 17.8375   1
  -3   5  12 218.759 16.8599   1
  -3  -5  12 261.093 17.8571   1
   3   5 -12 286.713 17.2231  10
  -3  -5  12 250.141 18.5762   7
   3   5 -12 207.515 21.3560   9
   3   5 -11 51.8548 13.7389   9
   3   5 -11 28.3993 8.82629  10
   3  -5 -11 34.1477 8.60373   1
   3   5 -11 44.8829 9.04056   1
  -3  -5  11 42.7564 9.36327   1
  -3   5  11 36.5959 9.06500   1
  -3  -5  11 37.6600 10.7620   7
  -3   5  10 217.501 15.0954   5
  -3  -5  10 176.478 10.3971   3
   3   5 -10 180.695 14.4346  10
  -3  -5  10 181.435 16.8642   7
   3  -5 -10 182.784 19.8706   7
  -3   5  10 199.138 13.7951   1
   3   5 -10 203.139 18.8070   9
   3  -5 -10 203.288 14.1313   1
   3   5 -10 174.081 13.7141   1
  -3   5   9 180.656 13.3889   5
   3  -5  -9 174.437 12.4551   1
   3   5  -9 166.629 12.2289   1
  -3  -5   9 159.775 9.30334   3
   3   5  -9 126.945 12.8644  10
   3   5  -9 200.388 17.6911   9
  -3  -5   9 158.756 15.7013   7
  -3   5   9 159.696 16.5149   4
   3  -5  -9 168.718 18.2932   7
  -3   5   9 163.386 12.1304   1
  -3   5   8 1421.38 65.0159   5
  -3   5   8 1494.56 69.4312   4
  -3  -5   8 1348.08 61.4619   3
   3   5  -8 1471.59 70.0096   9
  -3   5   8 1427.95 68.4256  10
   3   5  -8 1544.23 66.6102  10
   3  -5  -8 1440.19 71.3838   7
  -3  -5   8 1561.88 63.9966   1
  -3   5   8 1385.93 63.4791   1
  -3   5   7 43.7413 8.42900   5
  -3   5   7 18.1475 9.88287   4
  -3  -5   7 48.3565 11.2986   4
   3   5  -7 60.0068 11.2551   9
  -3   5   7 58.4386 11.9794  10
   3   5  -7 49.9607 9.59300  10
  -3  -5   7 55.7535 6.83087   1
  -3   5   7 58.1632 6.70262   1
   3  -5  -7 52.6860 12.6136   7
  -3   5   6 910.018 40.4833   6
  -3   5   6 856.736 42.9434   5
  -3  -5   6 993.462 47.0893   4
  -3   5   6 903.239 46.7209   4
  -3   5   6 903.640 40.8181   1
   3   5  -6 925.818 47.2099   9
  -3  -5   6 918.853 40.8769   1
   3  -5  -6 838.253 48.3681   7
   3   5  -6 1017.02 45.7347  10
  -3   5   6 908.116 46.6057  10
  -3  -5   6 907.580 40.8186   2
  -3   5   6 894.574 40.6737   2
  -3   5   5 158.726 12.3766   5
  -3  -5   5 184.659 9.83192   1
  -3   5   5 161.919 9.56204   1
  -3   5   5 155.449 15.2540   4
  -3  -5   5 182.876 15.9891   4
   3  -5  -5 160.173 16.5776   7
   3   5  -5 161.425 14.7612  10
  -3   5   5 138.303 14.6705  10
  -3   5   5 167.562 10.3725   6
   3   5  -5 174.827 16.0436   9
  -3  -5   5 167.450 9.63052   2
  -3   5   5 163.633 9.51569   2
   3  -5  -4 396.466 28.6273   7
  -3   5   4 426.320 26.7449  10
  -3   5   4 460.883 23.8724   5
  -3  -5   4 447.638 26.9165   4
  -3   5   4 432.206 20.2785   1
  -3  -5   4 446.464 20.1765   1
  -3   5   4 396.674 25.9529   4
  -3  -5   4 472.920 20.4203   2
  -3   5   4 434.422 20.1869   2
   3   5  -4 470.770 26.9151   9
  -3   5   3 17.4631 8.40303   4
  -3   5   3 17.5678 2.70222   1
  -3   5   3 14.4389 2.25670   2
  -3  -5   3 18.6205 2.62744   2
  -3   5   3 21.7810 5.02350   9
   3   5  -3 25.7712 8.45353   9
   3   5  -3 15.4937 8.33587   5
  -3   5   3 23.8052 7.09603   5
  -3   5   3 23.5767 9.42413  10
  -3   5   2 23.9088 8.57944   4
   3   5  -2 17.1137 8.56423   9
  -3   5   2 17.1391 5.08909   9
   3   5  -2 38.3285 9.11384   6
  -3   5   2 18.1356 9.29200  10
   3   5  -2 24.8641 9.41254   5
  -3   5   1 153.538 14.7440   4
   3   5  -1 164.750 14.7190   6
   3  -5  -1 197.758 17.1654   7
  -3   5   1 161.142 15.3196  10
  -3   5   1 205.056 12.4018   9
   3   5  -1 184.654 15.2968   5
  -3   5   0 39.4187 7.19887   9
  -3   5   0 30.0969 9.25948   4
   3   5   0 35.5334 7.95024   6
   3  -5   0 58.9565 11.2754   7
   3   5   0 49.6555 9.57370   5
   3  -5   0 64.2743 8.93677   5
   3  -5   1 64.0597 11.0226   7
  -3  -5  -1 52.9599 9.35810   9
  -3   5  -1 61.3214 7.93007   9
  -3   5  -1 62.7700 10.3234   4
   3   5   1 35.8904 8.87713   6
   3  -5   1 52.9894 8.55055   5
   3   5   1 45.6077 9.28851   5
  -3   5  -1 49.1816 3.53762   1
  -3   5  -1 48.9361 3.48983   1
   3  -5   1 72.7081 10.5482   4
  -3   5  -2-0.79401 3.08637   1
  -3  -5  -2-1.41480 2.71030   1
  -3  -5  -2 7.70933 7.07434   9
   3   5   2-3.46984 6.88571   6
   3  -5   2-8.98800 9.03560   4
  -3   5  -2-8.72082 9.34931  10
   3  -5   2-6.48798 7.02775   5
   3   5   2 7.24891 8.98806   5
   3  -5   3 155.511 13.2964   5
   3   5   3 171.740 15.1252   5
  -3   5  -3 157.182 9.12253   1
  -3  -5  -3 151.985 8.92325   1
   3   5   3 157.790 9.22101   2
   3  -5   3 150.593 8.63397   2
  -3  -5  -3 171.733 13.2874   9
   3  -5   3 130.530 14.2990   4
   3   5   3 141.394 13.1368   6
  -3   5  -3 172.859 14.9772  10
   3  -5   4 1.21012 7.44663   5
   3   5   4 12.4853 9.28825   5
   3  -5   4-1.21671 3.97634   2
   3   5   4 0.93352 4.55312   2
  -3  -5  -4-1.86522 6.84613   9
   3  -5   4 3.98832 8.88476   4
  -3   5  -4-1.22586 8.71046  10
   3   5   4-1.13531 7.20672   6
  -3  -5  -4-3.17561 4.50363   1
  -3   5  -4-0.93385 4.32831   1
   3  -5   5 1.27214 7.20139   5
   3   5   5 19.1302 8.97484   5
   3  -5   5 4.04501 9.48847   4
  -3   5  -5-2.43768 8.32118  10
  -3  -5  -5 2.77521 7.20674   9
   3   5   5 12.4474 7.35452   6
  -3  -5  -5 5.58750 4.86318   1
  -3   5  -5-1.13470 5.06301   1
   3   5   5 1.69860 5.32277   2
   3  -5   5-6.61695 5.18865   2
   3  -5   6 691.792 37.2791   5
   3   5   6 701.891 37.5550   5
   3  -5   6 645.249 37.4721   4
  -3   5  -6 702.758 37.1260  10
  -3  -5  -6 751.952 35.3967   9
   3  -5   6 715.540 33.1013   2
   3   5   6 651.398 33.2828   2
  -3  -5  -6 688.852 33.2531   1
  -3   5  -6 723.771 33.3964   1
  -3  -5  -7 8.50606 12.2183   7
   3  -5   7 12.8238 9.36614   5
  -3   5  -7-2.44305 9.32362  10
  -3  -5  -7-12.1811 10.3254   3
   3   5   7 3.77689 6.74038   2
   3  -5   7 5.68965 5.51839   2
  -3  -5  -7-4.65556 7.28255   9
  -3  -5  -7 0.76964 6.13798   1
  -3   5  -7 2.30775 6.25083   1
   3  -5   8 363.694 25.2291   5
  -3  -5  -8 360.039 22.2803   9
   3   5   8 393.634 22.2446   2
  -3  -5  -8 432.377 22.3284   1
  -3   5  -8 398.501 22.0902   1
  -3  -5  -8 414.390 25.1927   3
  -3  -5  -8 369.565 28.8417   7
  -3  -5  -9 252.080 16.4307   1
  -3   5  -9 247.794 16.6262   1
  -3  -5  -9 256.893 23.3377   7
  -3  -5  -9 198.596 15.9133   9
   3  -5   9 272.298 20.4373   5
   3  -5   9 229.615 16.2471   2
   3   5   9 237.104 16.7029   2
  -3  -5 -10 391.139 23.6378   1
  -3   5 -10 381.984 23.5930   1
  -3  -5 -10 391.757 23.2560   9
  -3  -5 -10 473.954 31.4906   7
   3  -5  10 418.330 27.3548   5
   3  -5  10 389.906 23.6978   2
   3   5  10 417.278 24.1185   2
  -3  -5 -11 40.4993 9.68380   1
  -3   5 -11 52.0425 10.7843   1
   3  -5  11 45.8228 11.0556   2
   3   5  11 66.0085 11.5384   2
  -3  -5 -11 51.1505 10.0138   9
  -3   5 -11 61.8939 12.1327   8
  -3  -5 -11 73.7166 16.1023   7
   3  -5  12 171.304 16.6208   2
   3   5  12 195.610 16.8226   2
  -3  -5 -12 195.674 17.3296   1
  -3   5 -12 184.045 16.9536   1
  -3  -5 -12 202.534 21.8514   7
  -3  -5 -13 45.9711 10.1667   6
  -3  -5 -13 31.1066 15.6934   7
  -3   5 -13 34.7559 11.4178   1
  -3  -5 -13 26.6804 11.6139   1
   3  -5  13 17.8158 11.9393   2
  -3   5 -14 643.910 37.5356   1
  -3  -5 -14 713.075 38.5081   1
  -3  -5 -14 683.027 42.4533   7
  -3  -5 -14 686.480 35.7857   6
  -3  -5 -15-6.44934 11.8372   1
  -3   5 -15 14.3712 12.0871   1
  -3  -5 -15 6.58421 15.5959   7
  -3   5 -16 613.102 35.6859   1
  -3  -5 -16 525.866 34.9813   1
  -3  -5 -16 643.066 39.3798   7
  -3  -5 -17-1.82226 14.8613   1
  -3   5 -17 3.60410 14.2056   1
   3   5  17-14.7577 18.4578   8
  -3  -5 -17 4.25986 14.9147   7
  -3  -5 -18 71.1068 17.2395   1
  -3  -5 -18 89.6734 18.9306   7
   3   5  18 48.4053 18.4340   8
  -3   5 -19-7.97929 16.0921   1
  -3  -5 -19-2.01631 15.8350   1
   3   5  19-2.62990 17.9563   8
  -3  -5 -19-14.2964 16.4137   7
  -3  -5 -20 25.2799 17.5200   1
  -3   5 -20 22.9323 17.3992   1
  -3   5 -21-10.8311 20.3625   1
  -3  -5 -21 19.6681 18.3989   1
   3  -6 -21 283.515 26.7579   1
   3  -6 -20 1.84746 16.5350   1
  -3   6  19 87.5044 20.8103   8
   3  -6 -19 122.484 18.9896   1
   3   6 -18 27.8520 19.8089   9
  -3   6  18 66.9980 19.6753   8
   3   6 -18 49.9394 15.4949   1
   3  -6 -18 55.9400 15.3981   1
   3   6 -17-21.5438 17.9983   9
  -3   6  17 19.1359 15.7242   8
   3  -6 -17 1.54223 12.9409   1
   3   6 -17-13.5821 13.7112   1
   3   6 -16 49.3394 18.4237   9
  -3   6  16 62.0900 17.9764   8
   3  -6 -16 32.9929 12.4128   1
   3   6 -16 21.1074 12.3757   1
   3   6 -15 242.672 26.0255   9
  -3   6  15 215.154 23.2972   8
  -3  -6  15 214.489 17.7780   7
   3  -6 -15 212.064 18.5594   1
   3   6 -15 215.275 19.0027   1
   3   6 -14 9.61585 14.6022   9
   3   6 -14 3.59774 10.9268   1
   3  -6 -14-4.85577 10.9306   1
  -3  -6  14 1.29478 10.4432   7
  -3  -6  13 136.389 15.7662   7
   3  -6 -13 123.589 13.7430   1
   3   6 -13 120.218 13.6330   1
   3   6 -13 175.425 21.3967   9
  -3  -6  13 116.429 14.4871   2
   3   6 -13 159.086 14.5264  10
  -3  -6  12 56.6771 12.6325   7
  -3   6  12 58.7575 15.6418   4
  -3  -6  12 39.2287 10.7193   2
   3   6 -12 37.9871 11.0407  10
   3   6 -12 45.2632 10.0642   1
   3  -6 -12 29.4910 9.09959   1
  -3   6  11 28.3116 9.80518   5
  -3  -6  11 24.4782 12.0277   7
  -3   6  11 23.6520 12.7811   4
   3   6 -11 31.4321 10.7501  10
   3   6 -11 16.9591 13.3371   9
  -3   6  10 65.2909 11.1032   5
  -3  -6  10 77.4059 15.9531   5
  -3  -6  10 67.3285 13.9986   7
   3   6 -10 93.3788 16.0258   9
  -3   6  10 119.563 16.7801   4
   3   6 -10 75.8143 12.1710  10
   3   6  -9 87.2644 12.4434  10
  -3  -6   9 37.3864 13.2739   5
  -3   6   9 92.1385 11.8247   5
  -3  -6   9 82.5595 8.26038   2
   3   6  -9 132.653 16.7487   9
  -3  -6   9 73.6149 8.66575   2
  -3   6   9 67.1600 9.04926   2
  -3   6   9 103.172 15.3158   4
  -3  -6   9 72.6497 14.5247   7
   3  -6  -9 77.9169 15.9059   7
   3  -6  -8 20.3600 14.4078   7
   3   6  -8 32.7737 11.2399  10
  -3   6   8 30.4182 9.55042   5
  -3  -6   8 5.75400 11.7851   5
  -3   6   8 35.3528 5.90010   2
  -3  -6   8 29.8292 5.77292   2
  -3   6   8 23.7842 12.0155   4
  -3  -6   8 45.2059 13.2414   7
  -3   6   8 29.0556 6.31874   2
  -3  -6   8 24.4558 6.11360   2
   3   6  -8 11.2105 11.9180   9
   3   6  -7 737.369 39.4914   9
  -3  -6   7 698.468 40.2952   7
   3  -6  -7 668.902 41.8602   7
  -3   6   7 733.824 39.5228   4
  -3  -6   7 647.852 30.1345   2
  -3   6   7 656.492 30.2638   2
  -3  -6   7 657.342 39.0763   5
  -3   6   7 756.023 35.1305   5
  -3   6   7 680.710 30.5787   2
  -3  -6   7 656.034 30.2818   2
  -3   6   6 491.383 23.8838   5
  -3  -6   6 481.296 28.4222   5
  -3   6   6 440.945 27.3540   4
   3   6  -6 424.117 26.8820   9
  -3  -6   6 397.254 28.3350   7
   3  -6  -6 418.058 29.0933   7
  -3   6   6 442.366 20.0961   6
  -3   6   6 355.243 16.9985   2
  -3   6   6 358.037 17.1757   2
  -3   6   5 457.970 24.6312   5
  -3  -6   5 469.411 29.2583   5
   3   6  -5 388.542 27.3979   9
  -3   6   5 416.694 22.0237   6
  -3  -6   5 417.677 29.7501   7
   3  -6  -5 391.906 30.2458   7
  -3   6   5 418.753 28.1418   4
  -3   6   4 6.05375 6.13022   6
  -3   6   4 6.73767 8.10658   5
   3   6  -4 7.71395 9.73670   9
  -3  -6   4 2.09760 12.1424   7
  -3   6   4 1.65666 9.99902   4
   3   6  -3 52.8254 11.5579   9
  -3   6   3 47.5100 12.2539   4
  -3  -6   3 21.4729 12.6337   7
   3   6  -3 39.9740 10.9358   6
   3  -6  -2 69.8371 14.7313   7
   3   6  -2 56.7863 11.6794   6
  -3   6   2 32.3567 11.5923   4
  -3  -6   2 54.8640 14.2282   7
  -3   6   2 69.9711 7.86769   9
  -3   6   1 484.179 24.7269   9
  -3   6   1 437.636 28.8671   4
  -3  -6   1 407.973 31.5042   7
   3  -6  -1 444.929 31.1547   7
   3   6  -1 498.277 28.7546   6
  -3   6   0 305.113 18.6642   9
   3  -6   0 301.780 24.3532   7
  -3   6   0 264.694 21.4273   4
   3   6   0 313.927 21.5001   6
   3   6   1 1690.29 80.1750   6
  -3   6  -1 1709.55 81.5906   4
   3  -6   1 1806.11 83.9304   7
  -3   6  -1 1715.88 78.1747   9
   3  -6   2 14.5748 9.47873   5
  -3  -6  -2 9.05223 7.72202   3
  -3   6  -2 13.8586 8.26703   9
   3   6   2 22.8536 9.57083   6
  -3  -6  -3 179.925 15.1756   3
   3  -6   3 226.376 17.7745   5
   3   6   3 252.281 17.8460   6
  -3  -6  -3 185.453 22.3126   7
  -3   6  -3 206.035 16.5958   9
   3  -6   4 71.4268 11.8877   5
  -3  -6  -4 91.8379 11.2246   9
  -3   6  -4 78.7862 11.7204   9
  -3  -6  -4 72.1292 10.9882   3
  -3   6  -4 55.6745 3.93300   1
   3   6   4 79.4835 11.5192   6
  -3  -6  -4 105.363 18.3289   7
  -3   6  -4 60.3280 3.86166   1
  -3  -6  -5 393.848 18.3657   1
  -3   6  -5 390.638 18.5869   1
   3   6   5 377.706 18.7475   2
  -3  -6  -5 392.182 24.0019   3
   3  -6   5 412.084 26.3029   5
  -3  -6  -5 368.386 30.5488   7
   3   6   5 394.474 24.3788   6
  -3  -6  -5 389.165 23.2308   9
   3  -6   6 172.309 17.4952   5
  -3  -6  -6 143.981 13.6119   9
  -3  -6  -6 153.579 15.4989   3
  -3  -6  -6 151.048 20.7034   7
   3  -6   6 160.002 9.92544   2
   3   6   6 155.970 10.5288   2
  -3   6  -6 157.036 10.3482   1
  -3  -6  -6 171.364 10.3664   1
  -3  -6  -7 718.502 35.7450   9
  -3  -6  -7 726.044 33.2037   1
  -3   6  -7 698.222 33.0983   1
   3  -6   7 682.222 39.2126   5
   3   6   7 707.714 33.4129   2
   3  -6   7 656.532 32.5774   2
  -3  -6  -7 772.252 45.4892   7
   3  -6   8-2.58917 6.36255   2
   3  -6   8 17.1336 12.1159   5
  -3  -6  -8-2.95439 8.37596   9
  -3  -6  -8-15.4460 14.4613   7
  -3   6  -8 1.43721 6.79207   1
  -3  -6  -8-4.29302 6.74434   1
  -3  -6  -9 637.785 32.9794   9
  -3   6  -9 621.486 31.7349   1
  -3  -6  -9 694.757 32.2449   1
  -3  -6  -9 526.221 41.0448   7
   3  -6   9 586.541 36.8830   5
  -3  -6 -10 33.7083 15.4896   7
   3  -6  10 35.5343 14.1537   5
   3  -6  10 25.1778 9.34249   2
  -3   6 -10 25.5102 9.23553   1
  -3  -6 -10 32.3231 9.36222   1
  -3  -6 -10 38.1952 9.71165   9
  -3  -6 -11-5.18812 16.4666   7
   3  -6  11 5.86736 12.6374   5
   3  -6  11 8.76347 9.22801   2
  -3   6 -11-9.48916 9.85620   1
  -3  -6 -11 2.12712 9.43207   1
  -3  -6 -11 2.95509 9.02738   9
  -3  -6 -12 7.78090 17.3354   7
   3  -6  12 12.2652 13.7381   5
  -3   6 -12 4.64856 9.58443   1
  -3  -6 -12 4.69203 9.56984   1
   3  -6  13 17.0719 14.6558   5
  -3  -6 -13 10.2540 10.8438   1
  -3   6 -13 1.26895 10.7722   1
   3  -6  14-2.22302 16.5471   5
  -3  -6 -14-2.57292 16.9215   7
  -3  -6 -14 22.1702 12.3008   1
  -3   6 -14 23.3268 11.7226   1
   3  -6  15 16.1726 16.4302   5
  -3  -6 -15 1.48760 12.0616   1
  -3   6 -15 16.2010 12.7111   1
   3  -6  16 155.917 23.0810   5
  -3  -6 -16 186.456 24.5075   7
  -3  -6 -16 198.345 19.7482   1
  -3   6 -16 169.771 18.8409   1
   3  -6  17 34.7827 18.9203   5
  -3  -6 -17 29.7685 19.5904   7
  -3  -6 -17 23.5497 14.3545   1
   3  -6  18 15.4176 18.9505   5
  -3  -6 -18 14.6516 18.3279   7
  -3  -6 -18-1.77387 15.1408   1
  -3  -6 -19 3.72207 16.1444   1
  -3  -6 -20-15.5511 16.7109   1
  -3   7  17 15.5121 19.4333   4
  -3   7  17 40.9420 20.5919   8
  -3   7  16 228.036 25.8162   8
  -3   7  16 208.900 26.2899   4
  -3  -7  16 164.560 26.0315   5
   3   7 -16 201.786 26.7467   9
  -3   7  15 79.5929 20.1525   8
  -3  -7  15 62.9058 14.4911   7
   3   7 -15 50.7742 18.9230   9
  -3   7  15 73.6339 19.9224   4
  -3  -7  15 78.7041 20.9512   5
  -3   7  14 408.231 32.2371   4
  -3  -7  14 313.574 30.6097   5
   3   7 -14 362.230 32.1390   9
  -3  -7  14 373.594 26.0639   7
   3   7 -13 139.937 20.9172   9
  -3   7  13 95.7536 19.9940   4
  -3  -7  13 145.993 22.4500   5
  -3  -7  13 179.299 19.2980   7
  -3  -7  12 154.234 21.8654   5
  -3  -7  12 128.724 11.2378   2
  -3   7  12 105.025 19.9820   4
   3   7 -12 154.225 22.0568   9
  -3  -7  12 129.287 17.6954   7
  -3  -7  11 82.3747 18.3856   5
  -3  -7  11 43.8166 7.33205   2
  -3  -7  11 76.2319 16.9321   7
   3   7 -11 58.0574 16.8736   9
  -3   7  11 37.9033 16.3594   4
   3   7 -10 469.230 31.4933   9
  -3  -7  10 502.080 32.2129   5
  -3   7  10 474.250 32.1591   4
  -3  -7  10 419.632 29.9890   7
   3   7  -9 44.9666 15.6843   9
  -3  -7   9 40.5604 16.4943   5
  -3  -7   9 39.9517 15.9534   7
  -3   7   9 50.9834 16.2504   4
  -3  -7   8 356.080 27.9643   5
  -3   7   8 304.593 26.2557   4
  -3  -7   8 332.108 27.6300   7
   3   7  -8 347.502 27.2212   9
   3  -7  -7 69.8767 17.3722   7
   3   7  -7 62.6482 15.6227   9
  -3  -7   7 90.0993 17.4079   5
  -3  -7   7 24.9348 15.6644   7
  -3   7   7 52.8047 15.1714   4
   3  -7  -6 270.765 26.2933   7
  -3   7   6 319.027 25.1464   4
  -3  -7   6 274.233 26.3106   7
  -3   7   6 284.671 16.8143   6
   3   7  -6 271.565 23.9665   9
  -3   7   5 3.93578 12.4929   4
   3   7  -5-3.58319 11.7778   9
  -3  -7   5-14.4941 16.3196   7
  -3   7   5 13.9931 7.48782   6
  -3   7   4 169.721 19.5444   4
   3   7  -4 194.443 18.7122   9
   3   7  -4 187.306 19.5007   6
  -3  -7   4 156.914 21.3429   7
  -3   7   4 177.300 14.1066   6
   3   7  -3 75.7299 14.9944   6
  -3   7   3 94.5630 11.2141   6
  -3   7   3 63.4774 15.0768   4
  -3  -7   3 94.2838 18.5136   7
  -3  -7   3 81.4874 6.85612   3
   3   7  -2 13.8986 11.8624   6
  -3  -7   2 0.48425 5.83834   3
  -3   7   2 34.3163 13.3515   4
   3  -7  -2 9.60455 13.7977   7
  -3  -7   2-15.6166 15.8112   7
  -3   7   1 171.582 13.5302   9
  -3   7   1 168.455 18.4071   4
  -3  -7   1 148.225 11.6678   3
  -3  -7   1 140.687 21.0978   7
   3   7  -1 168.244 18.1100   6
   3  -7  -1 186.264 21.3332   7
  -3   7   0 101.704 16.1038   4
  -3  -7   0 75.2937 9.78936   3
  -3   7   0 83.3801 11.1360   9
   3   7   0 55.6120 12.8806   6
  -3  -7  -1 85.9863 10.8860   3
  -3   7  -1 78.7799 11.5683   9
   3   7   1 84.7908 14.1808   6
  -3  -7  -2 106.149 12.4267   3
   3   7   2 139.605 15.9307   6
  -3   7  -2 158.709 15.2761   9
   3   7   3 101.687 14.8274   6
  -3  -7  -3 79.2078 11.7027   3
   3  -7   3 118.511 15.4331   5
  -3   7  -3 89.8193 13.1488   9
   3   7   4 39.4091 12.6045   6
  -3  -7  -4 28.6003 19.1573   7
  -3  -7  -4 19.9148 10.7868   3
   3  -7   4 28.3115 12.2932   5
  -3   7  -4 41.9825 11.9355   9
  -3  -7  -5 11.5317 17.8538   7
   3   7   5-1.42377 10.7305   6
  -3  -7  -5-2.38786 11.2536   3
   3  -7   5-12.1001 11.9838   5
  -3   7  -5 6.45823 11.4172   9
   3  -7   6 337.268 25.2421   5
  -3   7  -6 289.657 23.7826   9
  -3  -7  -6 313.863 30.3837   7
  -3  -7  -7-5.84238 17.8627   7
   3  -7   7 16.6266 13.7467   5
  -3   7  -7 5.48117 13.1099   9
  -3  -7  -8 237.873 27.3855   7
  -3  -7  -8 207.702 11.7381   1
   3  -7   8 258.568 22.6293   5
  -3   7  -8 210.972 22.0372   9
  -3  -7  -9 73.2648 8.21022   1
  -3  -7  -9 70.8409 21.0942   7
   3  -7   9 72.5110 17.0573   5
  -3   7  -9 75.6006 16.8805   9
  -3  -7 -10 157.695 12.0204   1
   3  -7  10 112.768 19.0181   5
  -3   7 -10 129.102 20.1588   9
  -3  -7 -11 17.3047 8.88535   1
  -3   7 -11 61.0729 17.6619   9
  -3  -7 -11 44.3472 21.1427   7
   3  -7  11 32.3269 16.0780   5
  -3  -7 -12 365.589 34.5336   7
   3  -7  12 381.270 31.0984   5
   3  -7  13 4.60847 17.4413   5
  -3  -7 -13-14.6642 21.3354   7
   3  -7  14 161.811 23.4375   5
  -3  -7 -14 142.734 26.0625   7
   3  -7  15 51.5368 18.8724   5
  -3  -7 -15 60.5484 22.2179   7
   3  -7  16 143.958 23.1633   5
  -3  -7 -16 125.361 25.0369   7
   3   8 -13 87.4060 22.1141   9
  -3  -8  13 97.5960 23.0830   5
  -3   8  13 103.844 22.1200   4
  -3  -8  13 123.923 19.5134   7
   3   8 -12 12.7539 19.5518   9
  -3  -8  12-21.2358 19.0438   5
  -3   8  12-4.94787 18.1625   4
  -3  -8  12-8.14122 15.8572   7
   3   8 -11 4.92895 17.3423   9
  -3  -8  11 15.6134 17.9490   5
  -3   8  11-19.3962 18.1944   4
  -3  -8  11 2.15320 16.2278   7
  -3  -8  10 33.0900 19.3143   5
  -3   8  10 59.5683 19.1338   4
  -3  -8  10 27.1863 17.3652   7
   3   8  -9 219.295 24.9644   9
  -3  -8   9 241.425 26.1080   5
  -3  -8   9 246.648 25.9994   7
  -3   8   9 189.861 24.5143   4
  -3  -8   8 7.39855 17.7746   7
   3   8  -8-8.78393 16.0475   9
  -3   8   8 4.62016 16.5715   4
  -3  -8   7 2.56360 18.3921   7
   3   8  -7 18.9711 15.6148   9
  -3   8   7-2.28742 16.0195   4
   3   8  -6 18.1176 15.3387   9
  -3  -8   6 15.8717 18.1846   7
   3   8  -6 46.5027 17.2839   6
  -3   8   6 24.9370 15.7532   4
  -3  -8   5 29.9436 19.1210   7
   3   8  -5 44.8654 15.7557   6
  -3   8   5 31.3455 16.7973   4
  -3  -8   4 25.1977 19.6393   7
   3   8  -4 70.0078 16.9452   6
  -3   8   4 61.9809 18.3901   4
  -3  -8   3 361.180 31.9836   7
   3   8  -3 333.023 27.2306   6
  -3   8   3 314.804 28.3299   4
   3   8  -2 25.0949 14.5974   6
  -3   8   2 44.8770 11.5728   6
  -3  -8   2 61.5000 20.8867   7
  -3   8   2 52.3170 17.2108   4
  -3  -8   1 388.478 34.2922   7
  -3   8   1 355.949 29.5042   4
   3   8  -1 406.021 28.8728   6
  -3   8   1 361.779 24.7452   6
  -3  -8   0 60.8661 19.5877   7
   3   8   0 57.4554 15.6165   6
  -3  -8  -1 219.487 28.4639   7
  -3   8  -1 259.442 19.3667   9
   3   8   1 196.829 20.9728   6
  -3   8  -2 21.4751 11.7917   9
   3   8   2 23.3044 12.8965   6
  -3   8  -3 329.068 24.4393   9
   3   8   3 364.548 26.3337   6
  -3   8  -4 108.598 16.3619   9
   3   8   4 93.2555 16.0165   6
  -3   8  -5 223.798 21.4633   9
   3  -8   5 222.757 22.7381   5
  -3  -8  -5 206.797 29.0531   7
  -3   8  -6-1.82257 13.9114   9
  -3  -8  -6-6.50805 20.5313   7
   3  -8   6-1.98923 14.7340   5
  -3   8  -7 114.318 18.9480   9
  -3  -8  -7 124.417 25.0471   7
   3  -8   7 115.120 19.3518   5
  -3   8  -8 24.6246 16.7372   9
  -3  -8  -8 6.57934 21.6252   7
   3  -8   8-8.48888 16.0646   5
  -3   8  -9 71.4829 18.2957   9
  -3  -8  -9 105.460 24.8522   7
   3  -8   9 76.3067 18.7210   5
  -3   8 -10 68.2906 19.6210   9
  -3  -8 -10 62.5624 24.1686   7
   3  -8  10 38.1295 18.0294   5
  -3   8 -11 171.604 23.9463   9
   3  -8  11 179.993 25.1940   5
  -3   8 -12 29.8520 19.6867   9
   3  -8  12-19.0798 18.8007   5
  -3   8 -13 108.673 23.0652   9
   3  -8  13 98.4679 21.7149   5
  -3  -9  11 137.077 24.0336   7
  -3  -9  10 316.297 30.3347   7
   3   9  -9 59.2277 20.3927   9
  -3  -9   9 70.0977 22.2419   7
  -3  -9   8 167.733 26.4583   7
   3   9  -8 171.109 25.0541   6
  -3  -9   7 19.6419 20.6190   7
   3   9  -7 24.3952 18.9503   6
  -3  -9   6 145.079 25.9428   7
   3   9  -6 141.438 22.0438   6
  -3  -9   5 20.9300 19.9826   7
  -3   9   5 9.89166 18.0715   4
   3   9  -5-16.0068 17.5262   6
  -3   9   4 93.2542 21.4016   4
   3   9  -4 133.000 21.5586   6
  -3  -9   3 22.0577 22.0701   7
  -3   9   3 38.9753 20.3020   4
   3   9  -3-8.61512 16.3083   6
  -3  -9   2 16.1033 22.8863   7
   3   9  -2-16.6270 17.7969   6
  -3  -9   1 59.0933 23.8195   7
   3   9  -1 25.8396 16.1024   6
  -3  -9   0 26.7318 22.2235   7
   3   9   0 15.2882 15.0260   6
  -3  -9  -1 50.9078 23.0615   7
   3   9   1 5.50404 14.8735   6
  -3  -9  -2 41.2703 23.7842   7
   3  -9   8 33.7339 18.6595   5
   3  -9   9 23.1531 19.2478   5
   4   0 -28 30.1791 18.4381   9
   4   0 -27-2.11127 16.7727   9
   4   0 -26 6.18212 16.0550   9
   4   0 -25-5.13678 20.3267   1
   4   0 -25-6.00142 15.1429   9
   4   0 -24 78.9930 21.0411   1
   4   0 -23-16.5389 17.2010   1
   4   0 -22 11.2737 14.1469   1
   4   0 -21 4.28914 14.6416   1
   4   0 -20 26.4309 13.7786   1
  -4   0  19 1.35015 2.69322  10
   4   0 -19 19.2363 12.7860   1
   4   0 -18 1285.35 58.0733   1
  -4   0  18 1066.49 46.3618  10
   4   0 -17 6.82451 9.58504   1
  -4   0  17-4.36780 2.98362  10
  -4   0  17 1.63387 10.3723   3
  -4   0  16 2078.39 97.6074   3
   4   0 -16 2216.00 98.6295   1
  -4   0  16 2096.26 89.6827  10
  -4   0  16 2193.71 92.1521   7
  -4   0  15 5.47224 5.37565   7
  -4   0  15 8.62193 9.44571   3
  -4   0  15 6.56015 8.76849   1
  -4   0  15-2.42547 2.48736  10
   4   0 -15-11.9461 8.70507   1
  -4   0  14 28.1278 8.62090   3
  -4   0  14 29.6540 5.96849   7
  -4   0  14 19.6195 8.65361   1
   4   0 -14 22.2601 8.06580   1
  -4   0  13-2.28582 7.63841   1
  -4   0  13 0.79620 1.92595  10
  -4   0  13 2.51545 7.43618   3
   4   0 -13 2.58193 6.48661   1
  -4   0  13-1.46553 7.36367   8
  -4   0  13 8.09469 4.92798   7
   4   0 -12 113.516 11.2731   1
  -4   0  12 96.2124 5.15511  10
  -4   0  12 93.0484 11.2710   8
  -4   0  12 124.784 8.89504   7
  -4   0  12 106.324 11.0629   1
   4   0 -11 9.91356 6.04746   1
  -4   0  11 1.23355 6.02072   8
   4   0 -10 4525.09 200.547   1
   4   0 -10 4813.26 199.425   9
  -4   0  10 4632.99 201.170   8
  -4   0   9-9.04213 5.28850   8
   4   0  -9-0.73160 4.38919   9
   4   0  -9-2.77165 4.82099   1
   4   0  -8 3007.20 130.314   9
   4   0  -8 3071.03 131.550   1
   4   0  -7 5.39742 3.29285   9
   4   0  -7 0.77679 3.51011   1
   4   0  -6 111.804 8.37385   8
   4   0  -6 110.906 8.57043   1
   4   0  -6 110.481 7.87590   9
   4   0  -5-0.43307 2.59585   6
   4   0  -5 1.93661 2.98365   1
  -4   0   5 0.93738 3.01091   9
   4   0  -5-1.48791 2.84980   9
   4   0  -5 4.75026 3.35052   8
   4   0  -5 0.20895 1.51326  10
  -4   0   5 1.76107 2.35404   5
  -4   0   4 38.8511 4.34094   9
   4   0  -4 36.6632 4.32102   8
   4   0  -4 40.9581 3.40902  10
  -4   0   4 42.8742 3.74583   5
   4   0  -4 46.1215 4.24660   6
   4   0  -3 1.77154 2.04896  10
  -4   0   3 1.51415 2.53754   2
  -4   0   3 1.71303 2.68709   9
  -4   0   3 2.16399 1.94260   5
   4   0  -3 3.30945 2.05531   5
  -4   0   3 2.34963 2.67498   6
   4   0  -2 5.33962 2.08674   5
  -4   0   2 8.53932 3.06556   6
  -4   0   2 8.89915 2.81384   2
  -4   0   1-0.50182 2.73183   2
  -4   0   1 4.78173 3.17749   6
  -4   0   0 64.2897 5.48670   6
  -4   0   0 65.7362 5.58921   2
  -4   0  -1-0.57077 2.72651   2
  -4   0  -2 531.151 25.8116   2
  -4   0  -3-2.06468 3.45900   2
  -4   0  -4 2314.55 99.5443   2
   4   0   4 2260.75 97.4176   8
   4   0   5 3.57215 3.20059   8
  -4   0  -5-1.71313 4.13530   2
  -4   0  -6 2948.77 126.410   2
   4   0   6 2864.91 124.283   8
  -4   0  -7 2.09301 5.60079   2
   4   0   7-0.70635 4.34658   8
   4   0   8 384.081 20.5388   8
  -4   0  -8 385.487 22.2570   1
  -4   0  -8 348.702 21.9979   2
  -4   0  -9 7.17198 6.34302   1
   4   0   9-2.76135 5.32750   8
   4   0  10 75.0517 9.02174   8
  -4   0 -10 87.7985 10.6397   1
   4   0  11 3.45150 6.41320   8
   4   0  11-7.45028 8.43286   2
  -4   0 -11-1.39324 7.19952   1
  -4   0 -12 3236.84 141.082   1
   4   0  12 3112.03 139.963   2
   4   0  12 3155.48 139.583   8
   4   0  13 12.5362 8.40499   8
   4   0  13-5.62879 9.14528   2
  -4   0 -13-8.48998 9.21860   3
  -4   0 -13 3.19674 8.48153   1
  -4   0 -14 1511.25 72.1503   1
  -4   0 -14 1530.90 70.1179   3
  -4   0 -14 1444.75 64.2547   7
   4   0  14 1523.81 71.0255   8
  -4   0 -15 1.18753 3.88097   7
  -4   0 -15 3.60477 10.5070   1
   4   0  15-6.48591 10.6583   8
  -4   0 -16 11.4318 11.5090   1
   4   0  16 13.8520 10.4615   8
  -4   0 -17 2.01034 13.2146   1
   4   0  17 1.85400 11.3357   8
  -4   0 -18 16.9287 14.3000   1
   4   0  18 3.96268 12.5830   8
  -4   0 -19 2.22564 15.2045   1
   4   0  19 23.2407 14.0543   8
   4   0  20 389.155 30.8920   8
  -4   0 -20 446.332 33.2384   1
   4   0  20 411.633 27.5429  10
   4   0  21 7.62719 12.5321  10
  -4   0 -21-2.43996 17.0015   1
   4   0  22 78.8686 15.9432  10
  -4   0 -22 86.2658 20.7441   1
  -4   0 -23-23.6714 19.8469   1
   4   1 -27-4.71371 19.5696   9
   4  -1 -26 28.8224 15.0639   9
   4   1 -26-16.1156 18.0791   9
   4  -1 -25 720.807 46.1478   1
   4   1 -25 639.753 42.2728   9
   4  -1 -25 622.372 39.6336   9
   4   1 -24 17.3354 16.0957   9
   4  -1 -24 48.9284 14.4489   9
   4  -1 -24 17.2512 18.7711   1
   4   1 -24 24.6396 17.5501   1
   4   1 -23 262.163 25.5994   1
   4   1 -22 27.0552 17.1736   1
   4   1 -21 53.6366 16.2263   1
  -4   1  21 67.6305 16.9323   8
   4   1 -20-8.13900 13.7456   1
  -4   1  20 6.85185 14.0547   8
   4   1 -19 21.1751 12.4504   1
  -4   1  19 90.0031 15.7838   8
   4   1 -18 50.8466 13.4795   1
  -4   1  18 82.5049 15.4651   8
  -4  -1  17 121.395 14.7947   3
   4   1 -17 131.620 15.4499   1
  -4  -1  16 9.96060 9.62442   3
   4   1 -16 16.0361 10.1292   1
  -4   1  16 10.5472 10.1854   8
  -4  -1  16 11.2732 3.83434   7
   4   1 -15 26.9514 10.2675   1
  -4   1  15 21.6368 6.81117   7
  -4  -1  15 10.4994 10.3506   1
  -4   1  15 21.0662 9.67013   1
  -4  -1  15 31.9359 9.04105   3
  -4   1  15 31.1852 10.6495   8
   4   1 -15 28.7640 10.4992   8
  -4  -1  15 21.6546 4.47056   7
  -4   1  14 70.4636 8.93528   7
  -4   1  14 61.4587 10.8562   1
   4   1 -14 96.6799 11.6615   8
  -4   1  14 67.2488 10.9562   8
  -4  -1  14 69.9469 10.4887   3
   4   1 -14 101.879 11.9337   1
  -4  -1  13 16.3545 7.33976   3
   4   1 -13-1.29580 6.89119   1
  -4   1  13 20.6113 8.78816   1
  -4   1  13 5.95463 6.14807   7
  -4   1  13 8.47271 7.50718   8
   4   1 -13 27.0688 8.49910   8
  -4   1  12 134.818 13.1035   8
   4   1 -12 142.973 13.6313   8
   4   1 -12 145.152 13.0453   1
  -4  -1  12 151.361 12.3962   3
  -4   1  12 160.737 13.5165   3
  -4   1  12 162.925 12.0223   7
  -4   1  12 156.562 13.4969   1
  -4   1  11 658.419 33.1633   1
  -4   1  11 710.645 34.4217   3
   4   1 -11 608.069 33.2634   1
  -4   1  11 659.321 34.0170   8
   4   1 -11 632.863 33.2181   9
   4  -1 -11 650.493 31.0783   9
  -4   1  11 627.336 31.8645   7
   4   1 -10 115.321 10.7073   9
   4  -1 -10 136.506 9.25751   9
  -4   1  10 133.847 10.3402   7
   4   1 -10 134.978 11.0767   1
  -4   1  10 130.631 8.31839  10
  -4   1  10 160.486 11.8298   1
  -4   1  10 116.861 10.9816   8
   4   1  -9 1378.70 65.9901   9
   4  -1  -9 1456.48 63.8933   9
   4   1  -9 1478.69 66.2548   1
  -4   1   9 1509.00 65.8269   1
  -4   1   9 1490.81 66.5097   8
  -4   1   9 1450.45 65.3709   7
  -4   1   9 1443.50 63.1115  10
   4  -1  -8 206.981 11.2929   9
  -4   1   8 209.886 11.0116  10
   4   1  -8 198.240 13.1830   1
  -4   1   8 195.098 12.9009   1
  -4   1   8 186.382 12.9930   8
  -4   1   7 47.1978 5.77421   8
  -4   1   7 44.3287 4.42496  10
   4  -1  -7 43.1245 4.29693   9
   4  -1  -7 41.3602 3.66907   6
  -4   1   7 38.4413 6.04457   1
   4   1  -7 40.4777 6.03143   1
  -4  -1   6 798.843 36.6042   5
  -4   1   6 819.808 36.7021   8
  -4   1   6 763.595 35.1589  10
  -4   1   6 763.975 36.5847   1
   4   1  -6 892.171 37.5727   1
   4  -1  -6 778.897 34.9088   9
   4  -1  -6 774.760 34.3621   6
  -4   1   5 2305.50 94.4157   1
   4   1  -5 2214.90 94.7103   1
  -4   1   5 2142.67 93.1364  10
  -4  -1   5 2064.76 94.4023   9
  -4   1   5 2168.86 92.6055   9
  -4   1   5 2195.87 93.9707   8
   4  -1  -5 2190.33 92.2242   6
  -4  -1   5 2171.28 94.1090   5
  -4   1   4 13.4459 2.37464   6
   4   1  -4 16.8737 3.96974   5
  -4  -1   4 12.6711 3.66422   5
  -4   1   4 9.59729 3.25964  10
  -4  -1   4 15.2443 3.02448   4
  -4   1   4 13.2651 2.91130   8
  -4   1   4 13.9931 3.97095   1
  -4  -1   4 10.6778 4.23041   9
  -4   1   4 11.9935 2.64358   9
   4  -1  -4 14.1907 3.22047  10
  -4  -1   3 7536.55 321.904   5
  -4   1   3 7926.61 321.927   2
  -4  -1   3 7703.01 320.710   4
  -4   1   3 7662.27 321.959   1
  -4   1   3 7659.23 320.522   6
  -4  -1   3 7374.85 322.257   9
  -4   1   3 7763.07 320.749   8
  -4   1   3 7708.51 321.394  10
   4  -1  -3 7474.45 321.593  10
  -4   1   2 595.308 25.4050   4
   4   1  -2 603.174 26.0106   4
  -4   1   2 616.709 25.5207   8
  -4  -1   2 539.284 27.2105   6
  -4  -1   2 560.692 25.8749   4
  -4   1   2 576.081 27.1151   2
  -4   1   2 626.711 27.0025  10
  -4   1   1 4828.14 205.737  10
   4   1  -1 5102.65 206.498   6
   4  -1  -1 4786.51 204.213   4
   4   1  -1 4882.60 204.791   4
   4   1  -1 4882.18 205.741   2
  -4   1   1 4905.19 205.983   2
   4  -1   0 271.326 13.0237   4
   4   1   0 273.086 14.4819   2
  -4   1   0 268.687 14.4847   2
   4   1   0 292.149 15.0899   6
   4   1   1 2062.29 88.7726   2
  -4   1  -1 2024.79 88.8430   2
   4  -1   1 2075.06 89.0700  10
   4   1   2 410.211 21.5228   2
  -4   1  -2 439.062 21.7579   2
   4  -1   2 460.830 22.0544  10
  -4   1  -3 197.317 12.0254   2
   4   1   3 188.377 11.9758   2
   4  -1   3 200.214 12.0442  10
   4   1   4 300.432 17.4435   2
  -4   1  -4 340.994 18.0577   2
  -4   1  -4 323.570 15.4245   8
   4  -1   4 318.288 17.4676  10
  -4   1  -5 1274.11 59.3710   2
   4   1   5 1251.30 58.9294   2
   4  -1   5 1408.49 59.3674  10
  -4   1  -5 1300.72 56.9349   8
  -4   1  -6 9.35308 5.09841   2
   4   1   6 6.73329 5.44642   2
   4  -1   6 10.8751 3.96006   8
   4  -1   6 0.82697 4.47300  10
  -4   1  -7 545.714 28.0769   1
   4  -1   7 536.271 26.2648   8
  -4   1  -7 494.520 27.7937   2
   4   1   7 523.813 27.5710   2
  -4   1  -8 497.337 27.7805   1
   4  -1   8 497.202 26.3339   8
   4   1   8 562.713 27.9862   2
   4   1   9 59.1061 8.10967   8
  -4   1  -9 38.1225 8.40976   1
   4   1   9 40.9649 8.62630   2
   4  -1   9 49.5376 7.62736   8
   4   1  10 59.4150 8.42112   8
  -4   1 -10 78.4714 10.1405   1
   4   1  10 61.5758 10.0539   2
   4  -1  10 75.4513 9.15062   8
   4  -1  11 18.5945 7.26986   8
   4  -1  11 21.7781 7.34370  10
   4   1  11 13.2153 7.17967   8
  -4   1 -11 6.93483 7.99381   1
   4  -1  11 8.64542 9.04734   2
   4   1  11 19.9358 9.00226   2
   4  -1  12-1.13852 6.77825  10
   4   1  12 6.54521 7.68585   8
   4  -1  12-6.38123 7.75264   8
  -4   1 -12 5.20349 7.97673   3
   4   1  12-1.33031 9.85348   2
   4  -1  12-2.63791 9.55085   2
  -4   1 -12-11.9245 8.30893   1
   4  -1  13 236.873 19.5385   2
  -4   1 -13 237.307 19.2192   1
  -4   1 -13 270.708 18.0823   3
   4   1  13 242.384 18.8621   8
   4  -1  13 250.504 17.8087  10
   4   1  14 38.5506 10.7070   8
  -4   1 -14 44.7447 10.1230   3
   4  -1  14 27.2097 9.28273  10
  -4   1 -14 8.47410 10.2324   1
   4   1  15 16.5458 10.0539   8
  -4  -1 -15 3.10625 6.78510   7
   4  -1  15 16.7182 9.81943  10
  -4   1 -15-8.72380 11.0213   3
  -4   1 -15 21.5154 12.1792   1
  -4  -1 -16 12.5013 6.10829   7
   4   1  16 3.56743 10.8383   8
   4  -1  16 1.33271 9.28997  10
  -4   1 -16-1.89493 12.1758   1
  -4  -1 -17 175.846 11.3979   7
   4  -1  17 130.693 14.8681  10
   4   1  17 143.609 18.0234   8
  -4   1 -17 119.923 17.6514   1
   4  -1  18 26.8993 12.1464  10
   4   1  18 14.2914 12.9049   8
  -4   1 -18 12.6309 14.3175   1
   4   1  19 773.505 44.3425   8
   4  -1  19 676.998 39.6033  10
  -4   1 -19 788.480 45.2889   1
   4  -1  20 4.50316 12.6119  10
   4   1  20 11.2944 14.6957   8
  -4   1 -20 46.4448 16.9835   1
   4   1  21 513.228 36.8744   8
   4  -1  21 507.448 32.0580  10
  -4   1 -21 518.755 37.5192   1
  -4  -1 -21 544.162 38.0297   1
   4  -1  22-3.06625 13.1281  10
  -4  -1 -22-30.4481 19.3676   1
  -4   1 -22 7.56373 18.0020   1
   4   1  22 9.94017 17.2292   8
   4   1  23 28.6831 19.4563   8
  -4  -1 -23 81.6299 21.4473   1
  -4   1 -23 65.3996 21.3085   1
   4   1  24-10.8443 21.0394   8
   4   2 -26 5.06647 18.8468   9
   4   2 -25 29.6522 17.9910   9
  -4   2  25 2.89764 20.6033   8
   4  -2 -25 17.8836 19.1870   1
   4   2 -25 20.3844 19.3004   1
   4  -2 -24 15.5964 12.1398   9
   4   2 -24 2.39969 16.5522   9
  -4   2  24-5.54922 18.9419   8
   4   2 -24-7.35391 17.5016   1
   4  -2 -24-9.82220 18.1069   1
   4  -2 -23 54.3687 12.7768   9
   4   2 -23 46.4131 16.9634   9
  -4   2  23 60.7469 19.1769   8
   4  -2 -23 44.7033 16.5570   1
   4   2 -23 82.3443 19.6716   1
   4  -2 -22 1.29565 10.8331   9
   4   2 -22-20.1592 16.4428   9
  -4   2  22 2.50276 16.1715   8
   4  -2 -22 2.24724 15.7359   1
   4   2 -22 17.9820 15.8172   1
   4   2 -21-2.15344 14.0005   9
  -4   2  21 21.4178 14.6492   8
   4  -2 -21 12.8397 14.8407   1
   4   2 -21 6.42709 14.7066   1
  -4   2  20 127.033 18.5760   8
   4  -2 -20 115.729 17.5494   1
   4   2 -20 69.1818 16.4028   1
  -4   2  19 30.0997 14.4924   8
   4  -2 -19 28.7937 12.4570   1
   4   2 -19 25.0398 12.2811   1
  -4   2  18 1087.52 57.1768   8
   4  -2 -18 1039.59 55.4599   1
   4   2 -18 1096.41 56.3258   1
  -4  -2  17 23.7146 10.8841   3
  -4   2  17 22.8850 12.0482   8
   4  -2 -17 8.51719 10.8952   1
   4   2 -17 6.84799 10.7531   1
  -4  -2  16 1729.12 70.1173   3
   4   2 -16 1639.78 71.8297   1
   4  -2 -16 1665.01 71.6539   1
  -4   2  16 1690.16 72.9439   8
  -4   2  15 150.325 15.6903   3
  -4  -2  15 102.669 12.2837   3
   4  -2 -15 129.718 14.6393   1
   4   2 -15 102.114 13.2021   1
  -4  -2  15 128.789 14.5332   1
  -4   2  15 128.121 14.5391   1
  -4   2  15 173.881 16.2896   8
  -4   2  14 180.132 16.6887   8
   4   2 -14 207.461 17.2372   8
   4  -2 -14 186.093 16.1384   1
   4   2 -14 205.845 16.6737   1
  -4   2  14 145.341 15.7932   1
  -4   2  14 189.053 15.1351   7
   4   2 -14 222.254 17.4823   9
  -4  -2  14 210.234 15.2635   3
  -4   2  14 188.146 17.0670   3
  -4  -2  14 192.602 16.2710   1
  -4   2  13 27.9064 8.72488   7
   4  -2 -13 23.2888 5.26655   9
   4   2 -13 26.0696 9.03119   9
   4   2 -13 32.5356 9.55122   8
  -4   2  13 27.9777 8.83544   8
  -4   2  13 34.6145 9.90254   3
  -4  -2  13 26.7750 7.34952   3
   4  -2 -13 24.5005 7.95439   1
   4   2 -13 23.3944 8.46397   1
  -4  -2  13 19.3954 8.36623   1
  -4   2  13 19.4981 8.99683   1
   4   2 -12 409.863 24.4075   1
   4  -2 -12 411.312 24.1772   1
  -4  -2  12 399.213 22.9512   3
  -4   2  12 449.658 25.4459   3
   4  -2 -12 393.303 20.2920   9
   4   2 -12 410.086 24.8024   8
  -4   2  12 403.675 23.5307   1
  -4  -2  12 452.024 24.3716   1
  -4   2  12 365.701 23.9857   8
   4  -2 -11 202.065 14.9139   1
   4   2 -11 229.184 15.7495   1
  -4   2  11 238.009 16.4992   3
   4   2 -11 201.126 16.0613   8
   4  -2 -11 191.476 11.5568   9
  -4   2  11 217.116 15.3698   1
  -4  -2  11 203.813 14.9096   1
  -4   2  11 224.315 15.5196   8
   4  -2 -10 1501.84 66.1049   1
   4   2 -10 1466.58 65.9291   1
   4  -2 -10 1384.59 61.8968   9
  -4   2  10 1477.72 66.7841   3
   4   2 -10 1300.14 66.2314   8
  -4   2  10 1457.06 65.3414   1
  -4  -2  10 1460.95 65.2964   1
  -4   2  10 1495.35 66.2796   8
  -4   2   9 6.70605 5.12830   8
  -4   2   9 4.74980 5.02689  10
   4   2  -9 1.22001 2.30868  10
   4  -2  -9 2.65636 2.74583   9
  -4   2   9 3.33689 5.78439   1
  -4   2   9 2.13930 6.05571   3
  -4  -2   9 4.07391 5.16734   5
   4  -2  -9 2.79097 5.34637   1
   4   2  -9 0.93493 5.21251   1
   4   2  -8 2316.25 101.224   1
  -4   2   8 2344.48 100.724   1
   4  -2  -8 2339.68 101.216   1
  -4   2   8 2297.76 100.031  10
   4   2  -8 2300.35 97.8038  10
  -4   2   8 2301.23 101.903   3
  -4   2   8 2272.36 101.236   8
  -4  -2   8 2283.42 101.731   5
  -4  -2   7 167.560 11.7416   5
  -4  -2   7 182.967 11.2889   4
   4   2  -7 153.557 12.0889   9
  -4   2   7 142.084 11.3769   3
  -4   2   7 141.458 10.4064  10
   4   2  -7 171.720 9.02642  10
  -4   2   7 168.905 11.1215   8
  -4   2   7 113.553 10.0206   1
   4   2  -7 188.615 11.5201   1
   4  -2  -7 140.285 10.6734   1
  -4  -2   7 161.661 10.7544   1
  -4  -2   6 139.313 10.4178   5
  -4   2   6 131.763 10.0707   3
  -4  -2   6 124.976 9.52073   4
   4   2  -6 139.169 9.80999   1
  -4  -2   6 131.361 9.13860   1
   4  -2  -6 135.381 9.56340   1
  -4   2   6 137.459 9.44897   1
   4   2  -6 126.216 10.6836   9
  -4   2   6 129.605 9.41556   8
  -4   2   6 125.061 9.25695  10
  -4  -2   5 7.97728 4.05342   5
  -4  -2   5 4.89838 3.87053   4
  -4   2   5 8.21505 4.51798  10
  -4   2   5 4.56500 3.65168   1
  -4  -2   5 9.00819 3.72909   1
   4   2  -5-0.88997 4.80911   9
  -4  -2   4 563.663 26.7486   1
  -4   2   4 578.320 26.9153   1
  -4   2   4 541.911 27.3171  10
   4   2  -4 626.858 28.9085   9
  -4  -2   4 573.815 27.2019   4
  -4   2   4 556.716 24.5414   5
  -4  -2   4 580.810 28.1281   5
  -4  -2   3 546.268 26.7316   5
  -4   2   3 535.859 25.4287   4
  -4  -2   3 533.392 25.7562   4
   4   2  -3 563.945 25.9669   4
  -4   2   3 530.111 25.4089   1
  -4  -2   3 547.245 25.4505   1
   4   2  -3 509.286 26.6656   6
  -4   2   3 540.446 26.1970  10
   4   2  -3 517.656 26.7790   9
  -4   2   3 544.165 25.3946   2
  -4  -2   3 526.908 25.4018   2
  -4  -2   2 1670.98 67.8947   4
  -4   2   2 1497.42 67.0870   4
   4   2  -2 1462.39 67.5653   4
   4   2  -2 1607.09 68.9628   6
  -4   2   2 1496.63 68.0867  10
  -4  -2   2 1580.67 67.4199   2
  -4   2   2 1522.90 67.2342   2
  -4  -2   1 12.4160 3.64962   2
   4  -2  -1 6.71747 3.53971   2
  -4   2   1 4.94559 3.11209   2
   4   2  -1 9.11467 3.20170   2
  -4   2   1 2.56516 4.22329  10
  -4   2   1 1.86024 2.94568   4
   4   2  -1 7.44078 3.25022   4
   4  -2  -1 5.65943 3.29624   4
   4  -2  -1 5.17771 2.03824   5
  -4   2   1 6.48707 5.27624   7
   4   2  -1 12.6610 4.28697   6
   4   2   0 10.3085 3.53637   4
   4  -2   0 19.0483 3.97116   4
   4   2   0 16.8813 4.75367   6
   4  -2   0 7.74301 4.01056  10
   4  -2   0 18.6412 3.91670   2
   4   2   0 14.1016 3.62065   2
  -4  -2   0 18.4243 4.00607   2
  -4   2   0 13.4307 3.46788   2
   4  -2   1 214.395 12.7988   2
   4   2   1 246.917 13.1273   2
   4  -2   1 254.471 14.6051  10
   4   2   1 266.257 14.4145   6
  -4  -2  -1 241.131 13.3109   2
  -4   2  -1 217.694 12.8590   2
   4  -2   1 219.315 12.8822   4
   4   2   2 196.722 11.4012   2
   4  -2   2 169.784 10.9444   2
   4  -2   2 158.531 11.7423  10
   4   2   2 214.646 12.5951   6
  -4  -2  -2 189.635 11.4802   2
  -4   2  -2 171.140 11.2130   2
   4  -2   2 183.938 11.1467   4
  -4  -2  -3 166.757 11.4429   6
   4   2   3 171.480 11.1300   2
   4  -2   3 168.331 10.9444   2
  -4  -2  -3 163.715 11.1252   2
  -4   2  -3 161.047 10.9957   2
   4  -2   3 185.878 12.1520  10
  -4   2  -4 3320.02 33.1825   8
  -4   2  -4 3245.93 40.5478   2
   4   2   4 3431.64 40.2792   2
  -4  -2  -4 3465.65 41.9920   2
   4  -2   4 3324.73 39.6258   2
   4  -2   4 3346.91 43.5625  10
  -4   2  -5 357.120 19.3207   2
   4   2   5 377.325 19.1999   2
  -4  -2  -5 364.344 19.5338   2
  -4   2  -5 339.085 18.3393   7
   4  -2   5 368.276 19.6235  10
  -4   2  -5 333.511 17.1543   8
  -4   2  -6 4828.26 206.508   2
  -4  -2  -6 4819.24 206.716   2
   4   2   6 4683.06 205.840   2
  -4   2  -6 4789.28 204.789   7
   4  -2   6 5135.81 206.944  10
  -4   2  -6 4773.51 204.230   8
  -4  -2  -7 2125.49 92.6033   1
  -4   2  -7 2050.52 92.4353   1
  -4   2  -7 2046.50 90.1607   8
   4   2   7 2107.60 92.1098   2
  -4   2  -7 2107.19 90.1632   7
  -4   2  -7 2059.63 92.4191   2
  -4  -2  -7 2100.16 92.8906   2
   4  -2   7 1980.52 92.1475  10
  -4  -2  -8 76.1065 8.84118   6
  -4   2  -8 57.8224 8.73105   1
  -4  -2  -8 77.0361 9.28911   1
  -4   2  -8 50.1221 6.48180   7
  -4   2  -8 52.4641 7.13296   8
   4  -2   8 52.1566 8.21834  10
   4  -2   8 58.2408 9.02357   2
   4   2   8 50.8234 8.18316   2
  -4  -2  -9 13.1410 6.95073   1
  -4   2  -9 20.1303 7.59520   1
  -4   2  -9 16.3767 5.89531   8
  -4   2  -9 17.6377 5.06044   7
   4  -2   9 12.7692 7.03070   2
   4   2   9 10.7656 7.68263   2
   4  -2   9 30.5262 7.62948  10
  -4   2 -10 301.607 18.5005   8
   4   2  10 304.936 20.4294   2
   4  -2  10 304.752 20.2883   2
  -4   2 -10 327.628 16.4648   7
   4  -2  10 302.588 19.8761  10
  -4  -2 -10 309.367 20.6222   1
  -4   2 -10 366.754 21.5713   1
   4   2  11 18.6854 9.08050   2
   4  -2  11 1.22966 8.63031   2
   4  -2  11 9.48418 7.31864  10
  -4   2 -11 14.9008 7.64516   8
   4   2  11 9.42048 7.28679   8
  -4   2 -11 18.6405 4.29418   7
  -4   2 -11 13.7219 7.41441   3
  -4  -2 -11 22.3054 8.76162   1
  -4   2 -11 9.65158 8.45027   1
   4  -2  12 1458.68 69.3811  10
   4   2  12 1370.95 69.9011   2
   4  -2  12 1434.15 70.0210   2
  -4  -2 -12 1539.19 71.4812   1
  -4   2 -12 1449.17 70.8126   1
  -4   2 -12 1550.86 68.0350   3
  -4   2 -12 1547.01 68.4334   8
   4   2  12 1534.27 70.9055   8
  -4  -2 -13 51.1179 11.5498   1
  -4   2 -13 50.6342 11.8625   1
  -4   2 -13 60.5771 9.94806   8
   4   2  13 56.7891 11.4218   8
   4  -2  13 65.0691 10.8272  10
  -4   2 -13 59.7783 10.0605   3
  -4   2 -14 1049.60 54.0546   3
  -4   2 -14 1196.90 55.0890   8
   4   2  14 1229.23 58.1001   8
  -4  -2 -14 1135.41 57.8790   1
  -4   2 -14 1070.75 57.3163   1
   4  -2  14 1168.55 55.8100  10
  -4  -2 -14 1155.62 54.9018   7
  -4   2 -15 172.334 16.3196   3
   4   2  15 188.437 18.7676   8
  -4   2 -15 163.767 17.9589   1
  -4  -2 -15 206.836 19.2855   1
  -4  -2 -15 203.670 16.0167   7
   4  -2  15 205.863 17.2383  10
   4  -2  16 102.650 13.6402  10
  -4  -2 -16 79.9240 15.0966   1
  -4   2 -16 86.6054 15.2883   1
  -4   2 -16 97.0524 13.2914   3
  -4  -2 -16 88.9389 12.2308   7
   4   2  16 108.040 16.4180   8
  -4  -2 -17 1.04842 9.06531   7
  -4   2 -17-5.95944 13.3478   1
  -4  -2 -17 12.0491 13.5660   1
   4  -2  17-1.44027 10.5251  10
   4   2  17-9.91710 12.9641   8
  -4  -2 -18 15.4535 9.01560   7
   4   2  18 16.6974 13.7273   8
   4  -2  18 17.6765 11.9342  10
  -4  -2 -18-12.7078 15.6939   1
  -4   2 -18 12.5606 14.4471   1
   4   2  19 108.685 18.4358   8
   4  -2  19 60.1548 14.5706  10
  -4  -2 -19 77.9294 17.6387   1
  -4   2 -19 72.6465 16.9675   1
   4   2  20 117.238 20.2480   8
   4  -2  20 149.923 17.3064  10
  -4   2 -20 135.968 20.6911   1
  -4  -2 -20 151.556 21.9618   1
   4   2  21 19.7725 16.8773   8
   4  -2  21-10.8511 13.2779  10
  -4  -2 -21 19.4417 17.2724   1
  -4   2 -21 28.8336 18.4200   1
   4   2  22 30.8542 19.3334   8
  -4  -2 -22 50.5017 19.5504   1
  -4   2 -22 9.98647 17.9510   1
   4   2  23-15.9311 20.2768   8
  -4   3  24 16.6430 19.1577   8
   4   3 -24 23.7032 19.6173   9
   4  -3 -24 26.7749 18.6042   1
   4   3 -24 26.6529 18.8249   1
  -4   3  23 192.703 25.9733   8
   4   3 -23 204.378 24.7953   9
   4  -3 -23 191.383 24.2625   1
   4   3 -23 232.896 25.2290   1
  -4   3  22 25.6833 16.9802   8
   4   3 -22 4.94525 15.8873   9
   4  -3 -22 7.93877 9.07431   9
   4  -3 -22 8.93267 16.1738   1
   4   3 -22-2.23232 15.9416   1
  -4   3  21 203.694 24.1173   8
   4   3 -21 214.966 23.8011   9
   4  -3 -21 237.800 16.3831   9
   4  -3 -21 191.637 22.6670   1
   4   3 -21 231.893 23.6937   1
  -4   3  20 74.2111 17.5980   8
   4  -3 -20 95.1957 10.9111   9
   4   3 -20 78.2121 18.1820   9
   4  -3 -20 91.0075 16.4367   1
   4   3 -20 58.6756 16.5642   1
   4   3 -19-6.62843 14.1099   9
   4  -3 -19 4.03668 7.37818   9
  -4   3  19-6.55734 13.5368   8
   4  -3 -19 2.88546 5.30479   6
   4  -3 -19 9.57619 12.9385   1
   4   3 -19 9.58560 12.9512   1
   4  -3 -18 61.9327 8.88658   9
   4   3 -18 61.4298 14.9567   9
   4  -3 -18 56.4332 6.04499   6
   4  -3 -18 41.5417 13.9970   1
   4   3 -18 77.8768 14.8607   1
  -4   3  18 55.3507 15.3094   8
  -4   3  17 236.929 20.4793   8
   4  -3 -17 197.127 19.3072   1
   4  -3 -17 199.726 13.2166   9
   4   3 -17 220.823 20.6061   9
   4   3 -17 219.960 19.0294   1
   4  -3 -17 191.853 10.7201   6
   4  -3 -16 97.4875 6.09582   6
   4   3 -16 69.6771 14.3606   9
   4  -3 -16 98.6901 8.79780   9
  -4   3  16 108.918 15.1612   8
  -4  -3  16 114.159 12.9504   3
  -4  -3  16 98.2755 7.51552   7
   4  -3 -16 103.488 14.2447   1
   4   3 -16 123.207 14.9056   1
   4  -3 -15 233.544 13.5441   9
  -4   3  15 291.465 21.2370   8
  -4  -3  15 246.756 17.4287   3
   4  -3 -15 256.101 19.1558   1
   4   3 -15 221.546 19.1735   1
  -4   3  15 212.105 18.7893   1
  -4  -3  15 259.858 19.5464   1
   4  -3 -14-2.53048 4.41775   9
  -4   3  14 7.86402 8.90291   8
  -4   3  14 4.93221 9.33272   1
  -4  -3  14 1.22786 9.64128   1
   4  -3 -14 4.15384 8.78928   1
   4   3 -14 8.36494 9.90634   1
  -4  -3  14-1.02887 7.27553   3
  -4  -3  13 100.567 11.2805   3
   4   3 -13 155.331 15.7161   8
  -4   3  13 123.065 13.5816   8
  -4   3  13 117.014 12.9307   1
  -4  -3  13 118.901 13.0166   1
   4  -3 -13 158.113 13.7418   1
   4   3 -13 121.583 13.3047   1
   4  -3 -13 139.379 8.02633   9
  -4   3  12 305.946 19.5486   1
  -4  -3  12 232.864 18.6803   1
  -4  -3  12 352.010 22.3522   5
   4  -3 -12 303.260 13.9128   9
   4   3 -12 287.228 21.5194   8
  -4   3  12 274.507 19.9161   8
   4  -3 -12 298.242 19.6427   1
   4   3 -12 315.160 19.7665   1
  -4   3  12 340.263 21.6923   7
  -4   3  12 277.030 20.5802   3
  -4  -3  11 1095.43 55.4072   5
  -4   3  11 1123.73 55.3714   3
   4   3 -11 1156.76 50.1093  10
   4   3 -11 1007.72 55.6123   9
  -4   3  11 1219.05 55.3533   8
   4  -3 -11 1176.15 54.3625   1
   4   3 -11 1078.14 53.8285   1
  -4   3  11 1167.66 53.6982   1
  -4  -3  11 1191.26 53.7003   1
  -4   3  11 1082.78 55.2296   7
  -4   3  10 352.959 20.0017   1
  -4  -3  10 345.305 19.8183   1
  -4  -3  10 332.697 21.6108   5
  -4   3  10 359.813 21.9611   3
   4   3 -10 314.251 16.9632  10
   4   3 -10 344.408 22.5666   9
  -4   3  10 354.147 20.9718   8
   4  -3 -10 355.275 20.4866   1
   4   3 -10 323.900 20.1534   1
  -4  -3  10 327.061 20.7647   4
  -4   3  10 328.547 21.9162   7
  -4   3   9 751.420 37.3907   1
  -4  -3   9 771.204 39.7349   5
  -4   3   9 777.992 39.3867   3
   4   3  -9 772.929 35.5484  10
  -4   3   9 761.184 38.0097  10
  -4  -3   9 819.188 38.9489   4
  -4   3   9 830.507 40.6775   7
   4   3  -9 814.444 40.8673   9
   4  -3  -9 735.295 37.8495   1
   4   3  -9 737.895 37.9493   1
  -4   3   9 818.091 39.1184   8
  -4   3   8 67.0378 10.3002   7
  -4  -3   8 94.0404 10.6593   5
  -4  -3   8 96.8106 9.73883   4
   4   3  -8 83.2762 10.3006   9
  -4   3   8 92.6390 8.75957   1
  -4   3   8 86.4421 9.61421   3
   4   3  -8 104.868 7.75355  10
  -4   3   8 77.4414 8.95303  10
   4   3  -8 94.5873 9.01946   1
   4  -3  -8 79.6711 8.68303   1
  -4   3   7 59.1324 9.72957   7
   4  -3  -7 41.5170 6.40480   1
   4   3  -7 44.8914 6.57905   1
  -4   3   7 31.0057 6.73874   3
   4   3  -7 32.6833 7.47797   9
  -4  -3   7 32.6237 7.14870   5
  -4  -3   7 51.1834 7.62422   4
  -4   3   7 36.5869 7.55493  10
   4   3  -7 37.1780 5.70769  10
  -4   3   7 32.8025 6.06658   1
  -4  -3   7 37.2085 5.93548   1
  -4   3   6 58.0651 7.20706   3
   4   3  -6 51.7990 8.09253   9
  -4  -3   6 35.6733 6.65251   4
  -4   3   6 44.9705 6.95626  10
  -4   3   6 38.9017 5.78366   1
  -4  -3   6 37.8255 5.89197   1
  -4   3   6 39.2617 4.56395   5
  -4  -3   6 44.5197 7.61866   5
  -4  -3   5 905.100 45.7973   5
  -4   3   5 949.703 42.1198   5
  -4   3   5 930.903 44.8478   4
  -4  -3   5 980.071 45.1185   4
  -4   3   5 990.114 44.8260   3
   4   3  -5 942.300 46.3505   9
  -4   3   5 989.641 45.3966  10
  -4   3   5 934.859 43.2442   1
  -4  -3   5 992.945 43.3900   1
  -4   3   4 34.3516 5.44622   3
   4   3  -4 23.6703 6.08458   9
  -4   3   4 27.1683 4.64412   1
  -4  -3   4 22.6285 4.39552   1
  -4   3   4 17.7400 5.30816   4
  -4  -3   4 33.7652 6.36713   4
  -4   3   4 24.1484 6.41181  10
  -4  -3   4 25.9332 4.41040   2
  -4   3   4 21.6418 4.10555   2
  -4  -3   4 23.1839 6.16641   5
  -4   3   4 21.6995 3.49959   5
  -4  -3   3 2628.48 109.508   4
  -4   3   3 2597.42 109.201   4
   4   3  -3 2528.43 110.302   9
  -4  -3   3 2540.04 107.297   1
  -4   3   3 2582.73 107.452   1
  -4   3   3 2667.03 109.967  10
  -4   3   3 2547.75 108.214   3
  -4  -3   3 2536.36 107.605   2
  -4   3   3 2156.66 107.041   2
  -4  -3   3 2506.77 110.308   5
  -4   3   2 251.167 13.0694   1
  -4  -3   2 234.715 12.8559   1
  -4   3   2 225.945 14.2830   4
  -4   3   2 244.464 13.0545   2
  -4  -3   2 225.973 13.0900   2
   4   3  -2 242.103 15.5531   6
   4  -3  -1 2776.66 123.537   4
  -4   3   1 2885.64 123.731   4
   4   3  -1 2889.12 125.013   6
  -4   3   1 3065.62 126.148   7
   4  -3  -1 2840.71 121.846   5
  -4   3   1 2756.58 122.165   2
  -4  -3   1 2949.12 122.540   2
  -4   3   0 13.0192 3.88217   2
  -4  -3   0 3.21307 3.68826   2
   4   3   0 3.66979 4.53103   6
   4  -3   0 7.39466 3.53370   5
   4  -3   0 12.6213 5.43454   4
  -4   3   0 12.5375 4.69204   4
  -4   3   0 5.19977 5.89505   7
   4   3   0 5.58074 3.67951   2
   4  -3   0 2.68644 3.41765   2
   4  -3   0 24.4688 6.55413  10
   4  -3   1 1114.16 52.8217   4
  -4  -3  -1 1188.36 51.9122   2
  -4   3  -1 1255.65 51.9205   2
   4  -3   1 1130.34 54.6752  10
  -4   3  -1 1133.00 54.3505   7
   4   3   1 1226.55 54.0444   6
   4   3   1 1174.68 51.5290   2
   4  -3   1 1080.06 51.2497   2
   4  -3   1 1146.88 51.7378   5
   4  -3   2 29.0140 6.33760   4
   4   3   2 27.3505 6.03843   6
   4  -3   2 26.0859 6.21582  10
  -4   3  -2 28.1006 5.11601   2
  -4  -3  -2 36.9281 5.73106   2
  -4   3  -2 24.7377 6.82015   7
   4   3   2 28.5827 5.01449   2
   4  -3   2 23.4813 4.89296   2
   4  -3   3 792.510 37.5430   4
   4   3   3 779.042 36.1933   2
   4  -3   3 774.534 36.0994   2
  -4   3  -3 797.386 38.3275   7
   4  -3   3 798.538 39.0405  10
  -4  -3  -3 717.099 36.3833   2
  -4   3  -3 778.476 36.4650   2
   4   3   3 807.049 38.1553   6
   4  -3   4 260.288 16.9931  10
  -4   3  -4 255.786 16.2161   7
   4  -3   4 246.546 15.6321   4
  -4   3  -4 248.591 14.8850   2
  -4  -3  -4 242.599 15.0963   2
   4   3   4 235.573 14.5901   2
   4  -3   4 247.089 14.5522   2
  -4  -3  -5 911.681 40.8044   1
   4  -3   5 804.952 40.8168   4
   4  -3   5 790.364 41.8832  10
  -4   3  -5 839.972 40.9349  10
  -4   3  -5 850.814 40.5063   2
   4  -3   5 839.959 39.9350   2
   4   3   5 836.773 40.0570   2
  -4  -3  -5 866.167 40.7966   2
  -4   3  -5 887.216 41.2309   7
  -4   3  -6-6.11958 6.27133   7
   4   3   6-0.83181 6.07857   2
  -4   3  -6-1.80458 5.25990   1
  -4  -3  -6 4.54523 5.87378   1
   4  -3   6 10.6445 6.27595  10
  -4   3  -6 2.79489 6.77704  10
  -4   3  -6 0.71701 5.11920   8
  -4  -3  -6-1.91234 5.76963   2
   4  -3   6-1.94375 6.20631   4
  -4   3  -7 1019.89 48.3633   1
  -4  -3  -7 1015.18 48.3763   1
   4  -3   7 893.622 48.9248  10
  -4   3  -7 1009.58 46.9873   8
   4   3   7 1046.61 48.1219   2
  -4  -3  -7 1030.18 48.1328   6
  -4   3  -7 1073.75 47.8759   7
  -4  -3  -8 52.1738 8.59847   6
  -4   3  -8 34.7887 6.83727   8
   4  -3   8 39.7859 8.82200  10
  -4   3  -8 32.6931 7.32904   7
   4  -3   8 43.1647 8.56341   2
   4   3   8 42.7431 8.64499   2
  -4  -3  -8 41.3301 8.19163   1
  -4   3  -8 39.9243 7.77415   1
  -4  -3  -9 48.4768 8.98942   1
  -4   3  -9 66.8952 9.22099   1
  -4   3  -9 42.5212 7.87572   8
   4  -3   9 70.4220 10.2566  10
  -4  -3  -9 52.0481 8.88933   6
  -4   3  -9 34.7028 7.28575   7
   4  -3   9 57.3958 9.64200   2
   4   3   9 52.7987 10.1092   2
  -4   3  -9 40.4590 6.42970   3
  -4   3 -10 64.8979 10.2519   1
  -4  -3 -10 66.7237 10.4481   1
  -4   3 -10 57.5699 7.66973   3
  -4   3 -10 58.1321 9.10343   8
  -4  -3 -10 57.4304 9.74562   6
   4   3  10 61.3997 10.5641   2
   4  -3  10 59.4344 10.3999   2
   4  -3  10 50.0376 9.88952  10
  -4  -3 -11 1155.97 56.6414   1
  -4   3 -11 1074.84 56.0935   1
  -4   3 -11 1219.54 54.6884   8
   4  -3  11 1174.94 56.5934  10
   4   3  11 1127.24 56.0659   2
   4  -3  11 1176.48 56.1470   2
  -4  -3 -11 1096.02 54.7197   6
  -4   3 -11 1188.33 52.9231   3
  -4   3 -12 9.54183 8.32982   8
  -4   3 -12 5.86422 9.02616   1
  -4  -3 -12 4.43977 9.62228   1
  -4   3 -12 2.40514 7.47917   3
  -4  -3 -12 14.8668 8.66042   6
   4  -3  12 13.9470 8.69656  10
   4  -3  12-1.30302 10.3555   2
   4   3  12 9.25867 10.5116   2
  -4  -3 -13 44.1871 11.8266   1
  -4   3 -13 59.3087 11.8989   1
  -4   3 -13 24.3084 8.24012   3
  -4  -3 -13 47.8030 10.8549   6
  -4  -3 -13 37.1211 11.6447   7
   4  -3  13 22.9176 9.93231  10
  -4   3 -13 24.7150 9.07195   8
  -4   3 -14 16.5989 11.3077   1
  -4  -3 -14 38.5985 12.1831   1
  -4   3 -14 29.8632 8.82113   3
  -4  -3 -14 23.3285 10.4958   7
  -4  -3 -14 31.0550 10.7702   6
   4  -3  14 38.2380 11.3197  10
  -4   3 -14 40.4032 10.6068   8
  -4  -3 -15 1.78042 12.6509   1
  -4   3 -15 1.75908 11.8198   1
  -4   3 -15-7.99518 9.57308   3
  -4  -3 -15-6.16365 11.4634   7
  -4  -3 -15-6.44485 10.2792   6
   4  -3  15 7.52079 9.88714  10
   4   3  15 19.0043 11.3135   8
  -4  -3 -16 47.1684 13.8736   1
  -4   3 -16 29.7812 13.3154   1
  -4   3 -16 42.3924 10.5820   3
   4  -3  16 44.5581 11.6329  10
   4   3  16 17.9707 12.6923   8
  -4  -3 -16 37.4133 12.2575   7
   4  -3  17 136.336 16.2006  10
  -4  -3 -17 112.921 15.4229   7
   4   3  17 103.004 17.8637   8
  -4  -3 -17 123.721 17.9161   1
  -4   3 -17 126.021 17.5373   1
   4  -3  18 9.55032 12.1490  10
   4   3  18-6.63052 15.3224   8
  -4  -3 -18-2.10191 14.1234   1
  -4   3 -18-8.29629 15.6981   1
  -4  -3 -18 1.38211 11.1475   7
   4  -3  19 474.462 30.1953  10
   4   3  19 459.266 34.1694   8
  -4  -3 -19 442.944 33.4687   1
  -4   3 -19 461.272 33.2195   1
  -4   3 -20 22.7226 17.4382   1
  -4  -3 -20 20.7273 16.9296   1
   4  -3  20 13.0344 13.7460  10
   4   3  20 34.0730 17.2332   8
   4   3  21 274.314 27.8147   8
   4  -3  21 215.283 21.8610  10
  -4  -3 -21 276.009 27.2731   1
  -4   3 -21 234.471 26.1430   1
   4   3  22 2.66109 19.5375   8
  -4  -3 -22-22.4084 20.7480   1
  -4   3 -22-2.45632 19.3660   1
   4  -4 -24-26.5075 20.0923   1
   4   4 -24-9.55742 18.6282   1
  -4  -4  23 5.22182 18.1978   5
   4   4 -23-20.6637 19.0016   1
   4  -4 -23-11.5684 18.5273   1
   4   4 -23-19.5245 18.8479   9
  -4   4  23-8.30794 19.2044   8
  -4  -4  22-2.53596 17.8563   5
   4  -4 -22 4.42551 16.6169   1
   4   4 -22 35.1582 17.3331   1
   4   4 -22 13.5562 19.1822   9
  -4   4  22 26.3657 19.2773   8
  -4  -4  21 31.8839 17.3581   5
  -4   4  21 22.6179 17.1715   8
   4   4 -21 39.3764 18.2131   9
   4   4 -21-4.19518 16.7432   1
   4  -4 -21 8.44987 16.1397   1
  -4  -4  20 378.683 30.4862   5
   4  -4 -20 393.527 29.2967   1
   4   4 -20 377.344 28.9446   1
   4   4 -20 363.069 31.7144   9
  -4   4  20 328.500 30.2106   8
  -4  -4  19 20.5153 15.8289   5
   4  -4 -19 21.7583 4.98755   9
   4  -4 -19 17.1183 14.3024   1
   4   4 -19 34.0720 14.5959   1
  -4   4  19 15.8660 15.0925   8
   4  -4 -18 946.182 45.5002   1
   4   4 -18 929.224 45.0320   1
  -4  -4  18 979.545 48.3628   5
  -4   4  18 939.078 47.4968   8
   4  -4 -17 15.2051 11.7892   1
   4   4 -17 23.5530 12.3668   1
  -4   4  17 18.2782 13.7348   8
  -4  -4  17 8.41644 13.7681   5
  -4  -4  17 14.7694 5.45312   7
   4   4 -16 429.552 27.7821   1
   4  -4 -16 457.192 28.1760   1
  -4   4  16 432.109 29.0713   8
  -4  -4  16 385.669 21.6622   7
  -4  -4  16 454.055 30.7345   5
  -4  -4  15 56.0184 13.3700   5
  -4  -4  15 38.0138 9.19776   3
   4  -4 -15 38.6113 11.0887   1
   4   4 -15 59.2806 12.2553   1
  -4   4  15 48.7364 13.4240   8
  -4  -4  15 33.4332 7.99724   7
   4   4 -15 37.4933 14.4000   9
  -4   4  14 582.347 34.6621   8
   4  -4 -14 610.424 33.5701   1
   4   4 -14 588.414 33.3215   1
  -4   4  14 611.774 32.9087   1
  -4  -4  14 625.947 33.1778   1
  -4  -4  14 560.013 35.2413   5
  -4  -4  14 547.687 30.2808   7
   4   4 -14 612.120 37.0393   9
   4   4 -13 15.2529 11.5070   9
   4   4 -13-2.39769 5.51394  10
  -4  -4  13-2.27693 8.97734   1
  -4   4  13 10.2186 8.74095   1
   4  -4 -13 10.3189 8.43387   1
   4   4 -13 1.28518 8.95749   1
  -4  -4  13 21.1819 11.5396   5
  -4   4  13 19.2513 10.6068   8
  -4  -4  12 166.920 16.6679   5
   4   4 -12 163.909 14.1665   1
   4  -4 -12 165.382 14.1134   1
  -4  -4  12 137.097 13.5358   1
  -4   4  12 153.659 13.5342   1
  -4   4  12 173.428 15.8444   8
   4   4 -12 145.504 16.4413   9
   4   4 -12 132.837 10.1001  10
  -4  -4  11 191.410 12.7571   3
  -4  -4  11 185.627 16.5018   4
  -4  -4  11 182.508 14.6170   1
  -4   4  11 204.378 14.7178   1
  -4  -4  11 188.598 17.1627   5
  -4   4  11 176.243 15.3188  10
   4  -4 -11 195.897 14.7085   1
   4   4 -11 164.047 14.3211   1
   4   4 -11 182.041 17.5914   9
  -4   4  10 174.359 13.3364   1
  -4  -4  10 182.602 13.6055   1
   4   4 -10 199.559 17.1246   9
  -4  -4  10 165.554 15.9318   5
  -4  -4  10 193.044 15.6712   4
   4  -4 -10 150.149 13.0310   1
   4   4 -10 175.207 13.3463   1
  -4   4  10 155.830 14.5486  10
   4   4  -9 64.3027 11.9444   9
  -4  -4   9 65.4258 10.8322   5
   4   4  -9 73.0938 8.93569   1
   4  -4  -9 66.5232 8.54545   1
  -4  -4   9 59.6057 10.2560   4
  -4   4   9 90.9187 9.06371   1
  -4   4   9 75.9244 10.5323  10
  -4   4   8 2090.45 91.4162   1
  -4   4   8 2041.12 90.7299   5
  -4  -4   8 2085.25 95.5742   5
  -4   4   8 2076.04 93.7475   3
   4   4  -8 2084.91 95.9272   9
  -4  -4   8 2095.96 94.1967   4
  -4   4   8 2070.46 93.8204  10
  -4   4   8 2143.01 96.6600   7
   4  -4  -8 2052.28 91.8152   1
   4   4  -8 2150.63 92.0749   1
  -4   4   7 117.006 9.02395   5
  -4  -4   7 99.6248 12.1654   5
  -4   4   7 115.987 12.0285   4
  -4  -4   7 122.225 12.5972   4
  -4   4   7 113.299 9.22397   1
  -4  -4   7 98.4003 9.08174   1
  -4   4   7 119.688 12.2231  10
  -4   4   7 123.581 11.3492   3
   4   4  -7 132.782 13.3005   9
  -4   4   6 483.345 27.2661  10
  -4   4   6 502.029 23.9565   5
  -4  -4   6 548.123 28.7655   5
  -4  -4   6 558.292 27.7204   4
  -4   4   6 511.510 27.3949   4
  -4  -4   6 542.323 24.2945   1
  -4   4   6 482.131 23.9707   1
   4   4  -6 497.162 28.3865   9
  -4  -4   6 462.418 23.9075   2
  -4   4   6 451.779 25.7038   3
  -4   4   6 462.793 20.9650   6
  -4   4   5 163.915 15.0833   7
  -4   4   5 156.225 9.72743   5
  -4  -4   5 144.029 13.2393   5
  -4  -4   5 149.107 12.7455   4
  -4   4   5 145.222 12.6601   4
  -4   4   5 141.596 9.46796   2
  -4  -4   5 117.342 9.08212   2
  -4   4   5 139.501 10.9942   3
   4   4  -5 128.869 13.1352   9
  -4   4   5 142.362 13.0244  10
  -4  -4   5 114.443 9.03204   1
  -4   4   5 153.209 9.61992   1
  -4   4   4 294.609 20.7026   7
  -4  -4   4 286.201 15.5107   2
  -4   4   4 301.609 15.4566   2
  -4   4   4 290.827 15.5303   5
  -4  -4   4 299.140 19.5353   5
   4   4  -4 286.052 18.6782   5
  -4  -4   4 266.349 18.2058   4
  -4   4   4 289.261 18.6100   4
   4   4  -4 298.640 18.8876   4
  -4   4   4 281.992 18.8891  10
  -4   4   4 292.695 13.4400   9
   4   4  -4 254.107 18.6948   9
  -4   4   4 292.159 15.2148   1
  -4  -4   4 302.154 15.1910   1
  -4   4   4 299.426 17.0397   3
  -4   4   3 3.15899 3.22650   9
   4   4  -3 2.34150 6.67728   9
  -4   4   3-4.64800 4.89653   3
  -4   4   3 2.16106 6.98205  10
  -4   4   3 5.64822 9.33390   7
  -4  -4   3 1.23706 6.33412   5
   4   4  -3 4.87427 6.63152   6
   4   4  -3 5.25240 7.67676   5
  -4   4   3 1.37065 3.63005   2
  -4  -4   3 5.89374 4.16355   2
  -4   4   3-0.87717 3.68019   1
  -4  -4   3 1.70611 3.62809   1
   4   4  -3 3.34341 6.54329   4
  -4  -4   3 1.04334 6.62312   4
  -4   4   3-5.17621 6.24702   4
  -4  -4   2 91.6190 9.78346   9
  -4   4   2 72.5383 6.98504   3
  -4   4   2 80.3482 6.28851   1
  -4  -4   2 89.6659 6.38173   1
  -4  -4   2 89.0956 6.82885   2
  -4   4   2 76.2987 11.3856   7
   4   4  -2 60.9270 9.07143   6
   4   4  -2 82.6274 9.74113   5
  -4   4   2 67.1720 8.93710   4
   4   4  -2 83.6743 9.71429   4
  -4   4   2 89.5677 10.4299  10
  -4   4   2 70.9021 6.27233   2
  -4   4   1 17.1349 7.42139  10
  -4   4   1 19.0900 4.56810   3
  -4  -4   1 17.0909 4.09271   1
  -4   4   1 16.6301 4.13607   1
  -4   4   1 13.6243 9.03410   7
   4   4  -1 14.7949 6.28464   6
   4   4  -1 16.9508 7.34238   5
   4  -4  -1 25.6227 5.32746   5
  -4  -4   1 22.4522 7.16940   9
   4   4  -1 29.1423 7.27764   4
  -4   4   1 14.1001 6.58437   4
  -4  -4   1 10.4390 4.12514   2
  -4   4   1 15.6063 4.08170   2
   4   4   0 517.990 27.5037   6
   4   4   0 519.073 27.3180   5
   4  -4   0 506.688 25.0136   5
   4  -4   0 523.142 27.0545   4
   4   4   0 514.386 27.7090   4
  -4   4   0 463.038 26.3874   4
  -4   4   0 473.004 23.0513   3
  -4   4   0 487.212 28.7432   7
  -4   4   0 461.653 26.9555  10
  -4  -4   0 514.580 26.7710   9
  -4  -4   0 495.940 23.8202   2
  -4   4   0 492.016 23.4593   2
   4  -4   1 384.620 20.7317   5
   4   4   1 404.830 23.0478   5
   4   4   1 397.281 23.0588   4
   4  -4   1 383.393 22.1694   4
  -4  -4  -1 430.307 22.4573   9
  -4   4  -1 363.538 18.0126   3
   4   4   1 422.524 22.8922   6
   4   4   1 390.560 19.0456   2
   4  -4   1 358.730 18.6772   2
  -4  -4  -1 422.670 19.7624   2
  -4   4  -1 359.114 19.1097   2
  -4   4  -1 390.489 24.0438   7
  -4   4  -2 1154.14 53.0595   7
   4   4   2 1068.00 51.2966   6
   4   4   2 1062.29 51.6417   5
   4  -4   2 1083.82 49.8402   5
   4  -4   2 1068.42 51.2635   4
   4   4   2 1028.94 51.8182   4
  -4   4  -2 1049.89 46.1392   3
  -4   4  -2 1092.76 48.3387   2
  -4  -4  -2 1103.20 48.6220   2
  -4  -4  -2 1117.72 50.6843   9
   4   4   2 1045.52 47.9678   2
   4  -4   2 1094.73 47.9214   2
  -4   4  -3 10.6946 5.01792   2
  -4  -4  -3 6.12314 5.01781   2
   4  -4   3-7.08234 7.83424  10
   4   4   3 1.08634 6.00872   6
  -4   4  -3-1.24305 8.07916   7
  -4  -4  -3 4.64982 6.38250   9
   4  -4   3 0.56009 4.38176   2
   4   4   3-0.58823 4.63813   2
   4  -4   3 6.31809 6.99978   4
   4   4   3 3.84098 6.79465   4
  -4   4  -3 2.69930 1.93786   3
   4   4   3 2.25893 7.12702   5
   4  -4   3-0.89803 5.59749   5
  -4   4  -4 1976.62 98.6491   7
   4   4   4 2266.26 98.7792   6
   4  -4   4 2160.97 97.7069   5
  -4   4  -4 2204.42 96.1254   1
  -4  -4  -4 2264.48 96.2934   1
   4  -4   4 2233.25 98.6088   4
  -4  -4  -4 2218.31 96.4800   2
  -4   4  -4 2174.80 98.4564  10
   4  -4   4 2228.41 100.539  10
   4   4   4 2286.53 96.0706   2
   4  -4   4 2207.69 95.8326   2
  -4  -4  -4 2163.07 97.4717   9
   4  -4   5 7.20261 8.51693  10
  -4   4  -5 1.16515 7.87125   7
  -4  -4  -5 0.94213 6.49878   9
   4   4   5 5.86616 5.84808   2
   4  -4   5-4.92890 5.35235   2
  -4   4  -5 5.41342 7.50621  10
  -4  -4  -5 3.14125 5.33365   1
  -4   4  -5 3.14687 5.37123   1
   4  -4   5-2.25921 7.59046   4
   4   4   6 527.404 25.4942   2
  -4  -4  -6 568.040 25.9683   1
  -4   4  -6 556.252 26.0088   1
   4  -4   6 546.805 28.0135   4
  -4   4  -6 519.843 27.4359   7
  -4  -4  -6 522.744 26.5841   6
  -4   4  -6 422.140 20.6416   3
  -4   4  -6 545.273 27.3809  10
   4  -4   6 514.028 28.9908  10
   4   4   7 35.9238 8.06574   2
  -4  -4  -7 32.5098 8.15728   6
  -4  -4  -7 38.4458 7.40792   1
  -4   4  -7 55.6153 8.40834   1
   4  -4   7 51.1838 9.91450   4
  -4   4  -7 39.4954 8.75294  10
   4  -4   7 41.5905 9.49930  10
  -4   4  -7 32.5448 3.68412   3
   4  -4   8 324.867 19.7687   2
   4   4   8 333.207 19.7660   2
  -4  -4  -8 298.092 19.4203   1
  -4   4  -8 316.173 19.7335   1
   4  -4   8 331.209 21.8466   4
  -4   4  -8 357.989 21.1782  10
   4  -4   8 294.181 21.9420  10
  -4   4  -8 307.245 15.1102   3
  -4   4  -8 311.543 19.5430   8
  -4  -4  -8 320.577 20.0251   6
  -4   4  -9 41.2834 9.03185   1
  -4  -4  -9 63.3185 9.84827   1
  -4   4  -9 37.4306 8.57898   8
  -4   4  -9 43.1786 5.22021   3
   4  -4   9 33.1610 10.1481   4
   4   4   9 37.9697 9.51503   2
   4  -4   9 47.6511 9.67952   2
   4  -4   9 47.5716 10.7809  10
  -4  -4  -9 27.6451 8.93794   6
  -4   4 -10 932.076 45.0095   1
  -4  -4 -10 963.908 45.2632   1
  -4  -4 -10 889.378 43.8438   6
   4  -4  10 861.858 46.4804  10
   4   4  10 881.412 44.2512   2
   4  -4  10 863.749 44.1167   2
  -4   4 -10 827.674 43.4527   8
   4  -4  11 3.18743 10.5934  10
  -4   4 -11 11.2361 8.85788   8
   4  -4  11 3.62012 9.91321   2
   4   4  11 1.22568 9.81230   2
  -4  -4 -11 1.12572 8.83979   6
  -4  -4 -11-1.34295 8.87751   1
  -4   4 -11-1.33498 8.77566   1
  -4  -4 -12 276.379 20.0909   6
  -4   4 -12 277.741 20.4402   8
   4   4  12 331.172 22.3930   2
   4  -4  12 350.793 22.1904   2
  -4  -4 -12 313.698 24.6149   7
  -4  -4 -12 331.383 22.4725   1
  -4   4 -12 298.735 22.0173   1
   4  -4  12 316.431 23.0988  10
   4  -4  13 19.8440 11.9765  10
  -4   4 -13 33.9276 10.1292   8
  -4  -4 -13 23.1812 12.9637   7
  -4  -4 -13 33.1421 10.0682   6
  -4  -4 -13 33.9473 11.4389   1
  -4   4 -13 21.3960 10.8710   1
  -4  -4 -14 1094.14 56.7750   7
   4  -4  14 1034.53 54.7396  10
  -4  -4 -14 1050.43 52.5271   6
  -4  -4 -14 1079.70 55.1448   1
  -4   4 -14 1117.09 55.0801   1
   4   4  15 42.1427 13.1357   8
   4  -4  15 40.8299 13.3904  10
  -4  -4 -15 36.0755 14.6896   7
  -4  -4 -15 22.7883 12.8980   1
  -4   4 -15 39.8129 13.7280   1
  -4   4 -16 234.831 21.7033   1
   4   4  16 229.878 23.4098   8
   4  -4  16 199.802 20.6070  10
  -4  -4 -16 246.415 22.0485   7
  -4  -4 -16 247.028 22.5972   1
   4  -4  17-1.73931 12.9400  10
  -4  -4 -17-9.79360 14.3143   1
  -4   4 -17-15.4923 14.5331   1
  -4  -4 -17 1.82523 13.5793   7
   4   4  17 11.4124 14.4893   8
   4  -4  18 8.74953 13.7951  10
   4   4  18 2.37316 15.5120   8
  -4  -4 -18 19.4336 14.3031   7
  -4   4 -18 2.03352 14.8609   1
  -4  -4 -18-14.4009 15.8333   1
  -4   4 -19 17.0463 17.1274   1
  -4  -4 -19-15.0977 17.4015   1
   4  -4  19-22.8187 14.9352  10
   4   4  19-9.87953 16.2410   8
  -4  -4 -20 33.7515 18.2411   1
  -4   4 -20 24.4818 17.2249   1
   4  -4  20 22.8018 15.0480  10
   4   4  20 10.2878 18.6478   8
  -4  -4 -21-14.0247 20.3444   1
  -4   4 -21-2.30915 18.2769   1
   4   5 -23 416.373 33.4329   1
   4  -5 -23 352.452 32.0061   1
   4  -5 -22 8.67482 17.8171   1
   4   5 -22 4.27679 16.7267   1
  -4  -5  21 153.143 23.8633   5
  -4   5  21 179.925 24.6811   8
   4  -5 -21 139.022 21.9361   1
   4   5 -21 128.898 21.8412   1
  -4  -5  20 2.56285 16.5625   5
  -4   5  20 12.5632 17.7703   8
   4   5 -20-17.5326 16.5710   1
   4  -5 -20 39.5181 16.8078   1
  -4  -5  19-4.96286 16.2320   5
  -4   5  19-19.1511 17.5057   8
   4   5 -19-16.6215 15.3476   1
   4  -5 -19-18.7210 16.0948   1
  -4   5  18 11.4015 14.9054   8
   4   5 -18 7.75940 16.4192   9
  -4  -5  18-2.40026 15.8667   5
   4  -5 -18-1.76774 13.4372   1
   4   5 -18 6.97102 13.3582   1
  -4   5  17-2.17300 14.1222   8
   4  -5 -17-1.66284 13.9994   1
   4   5 -17-6.55989 14.1340   1
  -4  -5  17 16.2289 15.5781   5
  -4  -5  17 3.45926 7.63720   7
   4   5 -17-7.47497 16.6519   9
   4  -5 -16 21.8453 12.6161   1
   4   5 -16 40.0119 12.7640   1
   4   5 -16 9.59918 15.8363   9
  -4  -5  16 43.4752 9.17190   7
  -4   5  16 43.5266 15.2110   8
  -4  -5  16 26.8372 14.6016   5
   4   5 -15 269.825 25.8611   9
  -4   5  15 306.196 24.5972   8
  -4  -5  15 306.028 25.7100   5
   4  -5 -15 314.107 21.8936   1
   4   5 -15 274.336 21.3571   1
  -4  -5  15 274.263 19.4060   7
  -4  -5  14 20.1409 9.31995   7
  -4  -5  14 22.9075 13.5184   5
   4   5 -14 33.8548 8.33731  10
   4  -5 -14 55.4178 11.9830   1
   4   5 -14 22.6785 10.3899   1
  -4   5  14 29.4227 10.9865   1
  -4  -5  14 27.4569 11.1107   1
  -4   5  14 46.9298 13.3374   8
   4   5 -14 30.9969 14.9334   9
  -4  -5  13 130.054 14.4058   7
  -4  -5  13 166.802 18.2315   5
   4   5 -13 104.968 11.5594  10
  -4  -5  13 147.073 11.1293   3
   4   5 -13 139.668 14.0731   1
   4  -5 -13 127.248 14.1309   1
  -4   5  13 141.170 14.0048   1
  -4  -5  13 133.028 14.0954   1
  -4   5  13 120.064 16.5420   8
   4   5 -13 131.515 17.7931   9
  -4   5  12-6.07292 8.75260   1
  -4  -5  12-9.20884 9.53920   1
  -4  -5  12-5.81976 11.9382   5
   4   5 -12-10.1618 12.4266   9
  -4  -5  12-1.36607 9.37526   7
   4  -5 -12-5.73360 8.26580   1
   4   5 -12 7.95472 8.92395   1
  -4  -5  12-3.52503 6.00364   3
   4   5 -12 2.54914 7.39579  10
  -4   5  11 625.889 31.9896   5
  -4  -5  11 654.858 37.9643   5
   4   5 -11 583.405 31.8042  10
   4   5 -11 598.293 32.6532   1
   4  -5 -11 653.753 33.1503   1
  -4  -5  11 631.693 29.9423   3
  -4  -5  11 673.268 32.8408   1
  -4   5  11 627.271 32.3828   1
   4   5 -11 663.140 38.3225   9
  -4   5  10 8.41872 7.52406   5
  -4  -5  10 14.5784 12.1860   5
  -4   5  10 3.38394 7.01233   1
  -4  -5  10 7.67516 7.21688   1
  -4  -5  10 13.3004 5.07352   3
   4   5 -10 16.7483 11.9619   9
   4   5 -10 16.0210 8.08015  10
   4   5 -10 7.56878 6.95826   1
  -4   5   9 167.104 16.6275   4
   4   5  -9 166.144 17.5493   9
  -4   5   9 174.715 13.0573   5
   4   5  -9 182.407 14.3882  10
  -4   5   9 182.506 12.9380   1
   4   5  -8 23.9747 10.5206   9
  -4   5   8 25.8757 9.88869   4
   4   5  -8 25.1028 8.86572  10
  -4  -5   8 37.0255 7.08016   1
  -4   5   8 10.9084 6.24250   1
  -4   5   8 30.1416 7.33721   5
  -4   5   7 48.5470 7.95916   5
  -4   5   7 48.7156 10.9847   4
  -4  -5   7 45.6531 11.4245   4
   4   5  -7 26.2547 10.5700   9
  -4   5   7 50.9386 6.77822   1
  -4  -5   7 35.5231 6.32535   1
  -4   5   7 48.8545 6.47342   2
  -4  -5   7 43.7591 6.46300   2
   4   5  -7 38.3630 9.58553  10
  -4   5   7 34.0304 10.5864  10
   4   5  -6 539.276 31.2492   9
  -4   5   6 504.861 25.0219   1
  -4  -5   6 544.008 25.1808   1
  -4   5   6 509.892 26.3727   5
  -4   5   6 525.562 23.7929   6
  -4   5   6 487.884 30.0540   4
  -4  -5   6 607.177 31.2681   4
  -4   5   6 505.846 25.0367   2
  -4  -5   6 532.395 25.3310   2
   4   5  -6 460.751 28.4518  10
  -4   5   6 526.477 30.0478  10
   4   5  -5 370.925 24.8503   9
  -4   5   5 372.177 19.2356   6
  -4   5   5 418.284 25.0369   4
  -4  -5   5 386.709 24.7958   4
  -4   5   5 402.709 25.1240  10
  -4  -5   5 409.044 19.6505   2
  -4   5   5 384.804 19.3014   2
  -4  -5   5 370.995 19.1786   1
  -4   5   5 395.465 19.3551   1
  -4   5   5 421.898 21.2585   5
  -4   5   4 5.00929 3.99127   1
  -4  -5   4-5.26948 3.88985   1
   4   5  -4-7.00560 9.20986   4
  -4  -5   4 0.84507 4.05808   2
  -4   5   4 1.17441 3.90532   2
  -4  -5   4 1.30093 9.06436   4
  -4   5   4 2.68518 8.77539   4
   4   5  -4 2.84954 8.42350   9
  -4   5   4-3.94709 9.39361  10
   4   5  -3 3037.51 133.721   6
   4   5  -3 3034.13 132.614   5
  -4  -5   3 3008.38 126.734   1
  -4   5   3 3122.48 133.215   4
   4   5  -3 2955.91 133.376   4
  -4   5   3 3114.53 133.218  10
  -4   5   3 2946.79 127.551   9
   4   5  -3 2945.04 132.939   9
  -4   5   3 2978.98 126.870   2
  -4  -5   3 3055.71 127.135   2
  -4   5   3 2934.11 126.783   1
  -4  -5   2 6.61471 3.71287   2
  -4   5   2 0.30439 3.55950   2
   4   5  -2 15.2579 8.80917   6
   4   5  -2 11.1111 8.86050   5
  -4   5   2 16.9297 8.17102   4
   4   5  -2 13.9956 9.15189   4
  -4   5   2 6.94536 4.76241   9
  -4   5   2-1.29881 8.24910  10
  -4   5   2 8.16440 3.56744   1
  -4  -5   2 8.20881 3.43842   1
   4   5  -1 862.412 43.2538   5
   4   5  -1 840.295 43.9704   4
  -4   5   1 879.205 43.6353   4
  -4  -5   1 852.045 37.0782   1
  -4   5   1 847.975 37.2324   1
  -4   5   1 869.155 39.8660   9
   4   5  -1 841.474 43.4694   6
  -4   5   1 856.780 43.7934  10
  -4   5   1 847.516 37.2754   2
  -4  -5   1 832.819 37.6182   2
   4   5   0 233.829 17.8662   5
   4  -5   0 246.846 15.7646   5
  -4  -5   0 255.030 17.1653   9
  -4   5   0 222.920 11.8323   1
  -4  -5   0 225.629 11.6474   1
  -4   5   0 213.566 17.1913   4
   4   5   0 254.737 18.7550   4
   4   5   0 233.723 17.2610   6
  -4  -5   0 226.651 12.3597   2
  -4   5   0 230.704 11.9239   2
  -4   5   0 252.076 18.5316  10
   4   5   1 1153.98 55.3762   5
   4  -5   1 1153.53 53.4742   5
   4   5   1 1072.05 55.7302   4
  -4   5  -1 1125.10 49.5879   1
  -4  -5  -1 1117.01 49.3792   1
  -4   5  -1 1139.63 49.7346   1
  -4  -5  -1 1160.94 49.6312   1
  -4  -5  -1 1155.05 54.1059   9
   4   5   1 1091.28 54.7573   6
   4  -5   1 1164.51 55.1921   4
   4  -5   2 42.2532 10.4317   4
   4   5   2 54.4796 10.6840   4
  -4  -5  -2 45.5438 9.43478   9
  -4  -5  -2 47.2612 5.49081   1
  -4   5  -2 25.3825 5.30019   1
   4   5   2 35.1544 8.56565   6
   4   5   2 53.4681 10.5241   5
   4  -5   2 58.3686 8.94249   5
   4  -5   3 349.221 20.7748   5
   4   5   3 324.865 22.0627   5
   4   5   3 307.552 22.6917   4
   4  -5   3 326.501 22.0192   4
   4  -5   3 305.865 16.3842   2
   4   5   3 325.757 21.1436   6
   4   5   3 335.600 16.9797   2
  -4  -5  -3 336.248 20.5013   9
  -4  -5  -3 313.904 16.9003   1
  -4   5  -3 340.451 17.1618   1
  -4   5  -3 315.352 21.5536  10
   4   5   4 158.142 13.9154   6
   4  -5   4 176.460 14.0685   5
   4   5   4 118.105 13.5048   5
   4   5   4 123.039 15.0820   4
   4  -5   4 144.903 14.8544   4
  -4  -5  -4 161.424 13.4215   9
  -4   5  -4 148.916 14.7583  10
   4  -5   4 153.161 10.0754   2
   4   5   4 137.082 10.3455   2
  -4   5  -4 126.057 10.0845   1
  -4  -5  -4 140.506 10.2363   1
   4  -5   5 69.9927 7.78053   2
   4   5   5 64.8399 8.22033   2
  -4  -5  -5 84.5582 10.9396   9
  -4  -5  -5 76.2881 8.15351   1
  -4   5  -5 64.2495 7.93862   1
   4  -5   5 67.3368 10.7243   5
   4  -5   5 66.2422 11.9020   4
   4   5   5 76.7486 13.3228   4
   4  -5   6 2.12415 4.52154   2
   4   5   6-3.75706 6.41218   2
  -4  -5  -6 1.04163 7.64638   9
  -4  -5  -6-2.35731 5.99749   1
  -4   5  -6 1.59058 6.04480   1
   4  -5   6 1.32791 8.27553   5
   4   5   7 551.379 28.1136   2
  -4  -5  -7 531.883 29.1907   9
  -4  -5  -7 552.785 27.9233   1
  -4   5  -7 528.809 27.8306   1
   4  -5   7 495.889 30.4454   5
  -4  -5  -8 2.11985 8.51733   9
   4  -5   8 13.4887 10.1249   5
  -4   5  -8 14.6684 7.67892   1
  -4  -5  -8-6.83347 7.75573   1
   4  -5   8 2.66838 7.79045   2
   4   5   8-2.78437 8.33228   2
   4  -5   8-1.81041 10.6292  10
  -4  -5  -9 50.5553 10.3768   9
   4  -5   9 16.4999 10.7083  10
  -4  -5  -9 48.3560 9.57982   1
  -4   5  -9 42.9244 9.96770   1
   4  -5   9 20.6564 9.38284   2
   4   5   9 33.5892 9.62357   2
  -4  -5  -9 27.0215 13.6639   7
   4   5  10 8.84583 9.22092   2
   4  -5  10 2.15389 8.94989   2
  -4   5 -10 9.35409 9.08012   1
  -4  -5 -10 14.0991 8.97592   1
  -4   5 -10 16.8913 10.1301   8
  -4  -5 -10 13.6218 13.7045   7
   4  -5  10 11.1297 11.8517  10
  -4  -5 -10 3.26955 9.02506   9
  -4  -5 -11 294.116 21.7968   1
  -4   5 -11 370.311 22.3591   1
  -4   5 -11 338.876 22.4616   8
  -4  -5 -11 320.228 26.6863   7
   4   5  11 333.282 22.3521   2
   4  -5  11 272.731 21.3235   2
   4  -5  11 356.147 25.9021  10
  -4  -5 -12 9.41501 9.72528   6
  -4  -5 -12 18.4806 14.8544   7
  -4   5 -12 4.10680 10.4263   1
  -4  -5 -12 11.0637 10.7076   1
   4  -5  12 21.1104 10.7230   2
   4   5  12 18.9800 11.7813   2
   4  -5  12 43.5468 13.4050  10
  -4  -5 -13-1.19209 10.0021   6
  -4  -5 -13 23.1548 14.9616   7
   4  -5  13 24.8697 14.4796  10
  -4  -5 -13-1.48526 11.5704   1
  -4   5 -13-13.2341 12.2522   1
  -4  -5 -14 6.85906 15.1978   7
   4  -5  14 19.2832 14.6580  10
  -4   5 -14 4.70929 11.6796   1
  -4  -5 -14-6.34115 11.8467   1
  -4  -5 -15 9.05176 16.6118   7
   4  -5  15 3.87517 14.0947  10
  -4  -5 -15-8.41901 13.4279   1
  -4   5 -15 1.66952 12.8485   1
   4  -5  16 48.5874 16.1148  10
   4   5  16 43.5423 16.9669   8
  -4  -5 -16 60.2040 17.0011   7
  -4   5 -16 63.6925 15.6107   1
  -4  -5 -16 92.8489 16.5650   1
   4  -5  17 221.675 22.7087  10
  -4  -5 -17 179.040 22.8327   7
   4   5  17 226.540 25.1707   8
  -4   5 -17 199.721 22.0901   1
  -4  -5 -17 229.727 22.4084   1
   4  -5  18 25.1665 15.5620  10
   4   5  18 5.14889 17.7629   8
  -4  -5 -18 12.7686 16.0448   7
  -4   5 -18-5.86818 15.2442   1
  -4  -5 -18 17.7806 15.8811   1
  -4  -5 -19 293.948 28.0444   1
  -4   5 -19 334.265 28.4288   1
   4  -5  19 335.809 27.9697  10
  -4  -5 -20 4.31467 17.8595   1
  -4   5 -20 25.6293 17.7437   1
  -4  -5 -21 129.646 23.1593   1
  -4   5 -21 130.757 22.4478   1
   4  -6 -21 7.81296 17.1098   1
   4  -6 -20 53.9765 17.6392   1
   4  -6 -19-7.05898 15.6020   1
   4   6 -19 17.1972 21.2291   9
  -4  -6  19-2.69288 19.5891   5
  -4   6  19-5.05802 17.5329   8
  -4   6  18 165.587 23.0669   8
  -4  -6  18 123.271 24.1314   5
   4   6 -18 198.797 21.1441   1
   4  -6 -18 206.251 20.6088   1
   4   6 -18 144.535 23.7734   9
  -4   6  17 91.2676 19.4550   8
   4   6 -17 83.3633 21.6132   9
  -4  -6  17 120.181 21.4161   5
   4  -6 -17 65.5280 15.2602   1
   4   6 -17 105.478 15.7465   1
   4  -6 -16 353.518 25.1801   1
   4   6 -16 340.110 25.1967   1
   4   6 -16 371.838 32.0734   9
  -4  -6  16 357.267 23.4962   7
  -4  -6  15 39.9578 12.1670   7
  -4   6  15 58.2724 16.2143   8
   4   6 -15 38.5055 12.3197   1
   4  -6 -15 36.2897 11.8920   1
   4   6 -15 35.1473 16.8628   9
   4   6 -14 500.778 35.4413   9
   4  -6 -14 467.230 28.1360   1
   4   6 -14 443.326 27.7436   1
  -4   6  14 470.573 32.7537   8
  -4  -6  14 501.273 29.7606   7
   4   6 -13 248.645 17.9782  10
  -4   6  13 288.047 24.3820   4
   4   6 -13 239.928 24.6725   9
  -4  -6  13 244.230 18.4129   2
  -4  -6  13 240.523 20.9815   7
  -4  -6  12 35.8421 10.3918   1
  -4  -6  12 45.0244 10.1633   2
   4   6 -12 35.6723 10.5905  10
   4   6 -12 29.2234 14.6145   9
  -4   6  12 33.7353 14.0572   4
  -4  -6  12 50.1071 13.3159   7
  -4  -6  11 40.7899 9.36125   1
   4   6 -11 41.1410 14.1835   9
   4   6 -11 41.8970 10.8730  10
  -4  -6  11 49.3615 13.7376   7
  -4  -6  11 45.7045 9.32201   2
  -4   6  11 34.8076 14.1781   4
   4   6 -10 794.049 40.2613  10
  -4   6  10 752.144 38.8588   5
  -4   6  10 805.746 44.3806   4
   4   6 -10 859.635 46.1210   9
  -4  -6  10 872.856 44.9190   7
  -4  -6  10 738.488 37.1363   2
  -4   6   9-3.39226 6.91831   2
  -4  -6   9 7.30652 3.77556   3
   4   6  -9 16.0066 12.4708   9
  -4  -6   9-1.90628 12.2473   7
  -4   6   9 0.93024 8.22671   5
  -4   6   9 9.17136 11.8539   4
  -4  -6   9 0.64058 6.28380   2
  -4   6   9 5.67130 6.22812   2
   4   6  -9 16.9525 10.5398  10
  -4   6   9 3.87874 6.42084   1
  -4  -6   9 7.84190 6.78732   1
  -4  -6   8 800.360 47.0553   7
  -4   6   8 852.014 38.9109   2
  -4  -6   8 829.712 38.8153   2
  -4   6   8 866.980 41.4958   5
  -4   6   8 838.958 46.2810   4
   4   6  -8 929.814 44.3557  10
  -4   6   8 850.724 39.1971   2
  -4  -6   8 824.017 37.3058   3
  -4  -6   8 877.040 39.2085   1
  -4   6   8 842.797 39.0151   1
   4   6  -8 942.761 47.8805   9
  -4   6   7 8.86446 7.81999   5
  -4   6   7 9.09037 4.93087   2
  -4  -6   7 11.4803 5.31294   2
  -4   6   7 36.3756 12.3718   4
   4   6  -7 10.9759 10.5930   9
   4   6  -7 7.87927 9.90301  10
  -4   6   7 2.77032 5.17859   2
  -4   6   7 3.99003 5.31643   1
  -4  -6   7 7.82537 5.16073   1
  -4   6   6 13.5006 10.7409   4
  -4   6   6 34.3110 5.48431   6
  -4  -6   6 14.4643 4.34972   2
  -4   6   6 20.1226 4.68066   2
   4   6  -6 12.2722 10.9538   9
  -4   6   6 14.4208 4.49091   1
  -4   6   6 17.5422 7.57509   5
  -4   6   6 18.7222 4.33173   2
   4   6  -5 363.399 23.3663   9
  -4   6   5 257.779 11.9331   2
  -4   6   5 258.759 11.9797   2
  -4  -6   5 247.283 11.9871   2
  -4  -6   5 243.605 12.0189   2
  -4   6   5 374.845 23.4267   4
  -4   6   5 362.180 16.0410   6
  -4   6   4 6.51171 9.42597   4
   4   6  -4 6.88281 10.5921   6
   4   6  -4 6.41941 10.2521   9
  -4   6   3 109.355 14.9354   4
  -4   6   3 158.505 10.1247   9
   4   6  -3 145.928 16.2565   6
   4   6  -3 134.931 16.4551   4
  -4   6   2 7.93540 10.2598   4
   4   6  -2-1.69744 10.1790   4
   4   6  -2 11.2379 10.0723   6
  -4   6   2 9.35628 5.69290   9
   4   6  -1 32.4887 11.4652   4
  -4   6   1 14.3768 6.74229   9
   4   6  -1 26.6157 10.4475   6
  -4   6   1 29.9956 11.4161   4
   4   6   0 81.5863 14.2705   4
  -4   6   0 76.8199 10.0296   9
   4   6   0 100.794 13.5272   6
  -4   6   0 80.2173 12.4474   4
   4   6   1 5.26713 10.6677   4
  -4   6  -1 1.04239 7.82673   9
   4   6   1 1.47594 9.42874   6
   4  -6   1 16.8796 8.32032   5
  -4   6  -2 216.408 16.8246   9
   4   6   2 204.400 17.7327   6
   4  -6   2 230.622 17.2790   5
   4   6   2 211.428 19.7797   4
  -4  -6  -3 103.866 12.4045   9
   4   6   3 89.7784 13.0859   6
  -4  -6  -3 99.4415 6.02519   1
  -4   6  -3 99.1039 6.71666   1
  -4  -6  -3 99.8425 6.04410   1
  -4   6  -3 104.996 6.62106   1
   4   6   3 110.382 15.9902   4
   4  -6   3 91.4115 12.6723   5
   4   6   4 728.976 36.8173   6
  -4  -6  -4 697.072 35.0178   9
   4  -6   4 697.323 36.2595   5
  -4   6  -4 609.264 29.5710   1
   4   6   4 675.788 38.9455   4
  -4  -6  -4 644.466 29.4215   1
   4  -6   5 13.2529 10.1133   5
  -4  -6  -5 13.5848 5.36065   1
  -4  -6  -5 13.5905 9.21163   9
   4   6   5 9.87053 9.48356   6
  -4  -6  -5-2.54977 15.4932   7
   4   6   5 14.5794 5.64132   2
   4  -6   5 6.07952 4.82645   2
  -4   6  -5 6.56534 5.18777   1
  -4  -6  -6 425.717 33.0489   7
  -4  -6  -6 409.789 24.6703   9
   4  -6   6 432.807 27.0487   5
   4  -6   6 400.825 20.9467   2
   4   6   6 395.334 21.5369   2
  -4  -6  -6 437.846 21.4962   1
  -4   6  -6 405.334 21.3824   1
   4   6   7-7.85929 7.83977   2
   4  -6   7 1.90728 6.49531   2
   4  -6   7-11.2684 10.8745   5
  -4   6  -7 5.07512 6.73978   1
  -4  -6  -7 2.86582 6.62267   1
  -4  -6  -7 8.89668 9.52164   9
  -4  -6  -7 10.4546 15.5593   7
  -4  -6  -8 344.039 20.8520   1
  -4   6  -8 379.697 21.4503   1
  -4  -6  -8 360.358 22.9328   9
  -4  -6  -8 440.204 33.0993   7
   4  -6   8 375.983 26.4375   5
   4  -6   9 500.101 33.2752   5
  -4  -6  -9 519.858 28.5163   1
  -4   6  -9 583.669 29.0147   1
  -4  -6  -9 520.623 29.9887   9
  -4  -6  -9 568.300 39.0658   7
   4  -6   9 525.647 28.2352   2
  -4  -6 -10 273.611 19.0294   9
  -4  -6 -10 231.058 26.3527   7
  -4  -6 -10 286.892 18.6662   1
  -4   6 -10 236.374 17.7696   1
   4  -6  10 213.365 17.2355   2
   4  -6  10 240.967 22.5325   5
  -4  -6 -11 51.6942 11.5335   9
  -4  -6 -11 48.5480 17.8487   7
  -4  -6 -11 45.9579 10.7899   1
  -4   6 -11 51.5834 11.2866   1
   4  -6  11 50.5815 14.6196   5
   4  -6  12 384.822 29.9211   5
  -4  -6 -12 476.722 34.5375   7
  -4  -6 -12 417.131 25.8965   1
  -4   6 -12 383.538 25.4717   1
  -4  -6 -13 84.2025 13.2329   1
  -4   6 -13 57.8205 13.3735   1
  -4  -6 -13 69.1612 20.6796   7
   4  -6  13 67.9975 17.3235   5
   4  -6  14 285.495 26.0368   5
  -4  -6 -14 259.681 21.5099   1
  -4  -6 -14 250.911 28.1304   7
  -4   6 -14 216.972 20.7424   1
   4  -6  15 32.2272 16.9780   5
  -4  -6 -15 47.0415 18.8195   7
  -4  -6 -15 60.7879 15.2156   1
  -4   6 -15 23.1523 13.6601   1
   4  -6  16 47.8402 18.3540   5
  -4  -6 -16 87.4885 21.3520   7
  -4   6 -16 77.1286 16.2492   1
  -4  -6 -16 77.8038 15.5535   1
   4  -6  17 44.6069 19.4187   5
  -4  -6 -17 38.4158 15.6272   1
   4   6  17 89.3792 22.3479   8
  -4  -6 -17 45.4121 19.8432   7
  -4  -6 -18 56.7944 16.9016   1
  -4  -6 -18 32.0601 20.1325   7
  -4  -6 -19 22.9122 17.8245   1
  -4   7  17-2.50285 18.5453   8
  -4   7  17-22.7557 19.1442   4
  -4   7  16 7.25660 17.2041   8
  -4   7  16 24.6379 17.7735   4
   4   7 -16 25.1417 20.6128   9
  -4  -7  15 34.7740 13.5309   7
  -4   7  15 53.9364 19.4871   8
  -4   7  15 52.9764 19.7936   4
   4   7 -15 43.2825 17.6745   9
  -4  -7  14-3.31723 13.1295   7
  -4   7  14 18.7381 16.9631   4
   4   7 -14 18.3387 17.6062   9
  -4  -7  13 23.2786 14.0872   7
  -4   7  13 18.3004 16.4329   4
  -4  -7  13 32.5892 18.9132   5
   4   7 -13 10.1503 17.4351   9
  -4  -7  12 57.8337 9.06939   2
  -4   7  12 84.8316 18.4318   4
  -4  -7  12 51.7008 15.7460   7
  -4  -7  12 53.9809 17.3509   5
   4   7 -12 46.5219 18.0557   9
  -4  -7  11 443.971 31.7195   7
   4   7 -11 444.574 32.8137   9
  -4  -7  11 389.079 21.5273   2
  -4   7  11 461.006 31.8948   4
  -4  -7  11 478.457 33.2087   5
  -4  -7  10 138.950 10.2454   2
  -4  -7  10 197.870 21.9174   7
  -4  -7  10 176.175 22.2051   5
  -4   7  10 182.923 21.6594   4
   4   7 -10 210.390 23.0219   9
  -4  -7   9 216.109 22.0682   7
  -4  -7   9 181.467 21.5692   5
   4   7  -9 165.334 20.3640   9
  -4   7   9 182.108 20.1548   4
  -4  -7   8 13.4649 14.5219   5
  -4   7   8 22.2849 14.1376   4
  -4  -7   8 6.96040 15.3564   7
   4   7  -8 31.4001 14.4604   9
  -4   7   7 43.7281 14.7803   4
   4   7  -7 62.4366 15.8677   9
  -4  -7   7 35.8883 16.4447   7
  -4  -7   7 41.6114 14.9174   5
  -4   7   6 199.696 20.6227   4
   4   7  -6 221.925 21.1963   9
  -4  -7   6 184.349 22.6334   7
  -4   7   6 184.105 12.2996   6
   4   7  -6 157.228 19.9814   6
  -4  -7   5 132.897 8.67919   3
  -4   7   5 184.175 19.3553   4
   4   7  -5 173.550 19.2274   9
   4   7  -5 175.696 19.7300   6
  -4   7   5 158.245 12.1453   6
  -4  -7   5 131.248 20.9554   7
   4   7  -4 113.809 17.1377   6
  -4   7   4 92.8332 10.6571   6
  -4   7   4 97.5479 17.0009   4
  -4  -7   4 93.6479 8.09746   3
  -4  -7   4 80.1176 18.9535   7
  -4  -7   3 1008.87 60.4981   7
  -4  -7   3 1108.66 49.2720   3
   4   7  -3 1134.70 57.3880   6
  -4   7   3 1093.32 51.7436   6
   4   7  -3 1072.07 57.6542   4
  -4   7   3 1092.70 57.5685   4
  -4  -7   2 8.08846 16.2781   7
  -4  -7   2 20.3721 7.27500   3
  -4   7   2-1.87687 13.2833   4
   4   7  -2 17.9219 13.1009   4
   4   7  -2 5.45868 12.3691   6
   4   7  -1 1021.31 52.1484   4
  -4   7   1 941.121 50.5386   4
  -4  -7   1 952.955 44.0241   3
  -4  -7   1 953.208 56.3456   7
   4   7  -1 906.413 49.6915   6
  -4   7   1 871.574 44.0383   9
   4   7   0 121.412 15.7781   6
  -4  -7   0 120.092 22.2412   7
  -4   7   0 143.723 13.2709   9
   4   7   0 119.684 18.1813   4
  -4  -7   0 127.479 12.4836   3
  -4   7  -1 44.2769 10.3826   9
   4   7   1 51.5642 14.7890   4
  -4  -7  -1 56.3411 10.5532   3
   4   7   1 36.4722 12.9115   6
   4   7   2 179.008 17.4163   6
   4   7   2 150.398 19.6788   4
  -4  -7  -2 153.887 14.6867   3
  -4   7  -2 143.648 15.0911   9
  -4   7  -3 184.158 16.6073   9
   4   7   3 148.340 20.4773   4
  -4  -7  -3 188.779 16.3096   3
  -4  -7  -3 145.569 24.9956   7
   4   7   3 142.308 16.6083   6
   4  -7   3 175.462 17.4028   5
   4   7   4 12.5726 11.7728   6
  -4  -7  -4 26.5276 18.9529   7
   4  -7   4 16.0534 11.6546   5
  -4   7  -4 12.0282 11.0195   9
  -4  -7  -4 38.0807 11.4901   3
   4  -7   5 317.313 23.9914   5
  -4  -7  -5 324.802 31.6693   7
  -4   7  -5 296.540 23.4788   9
  -4  -7  -6 3.00789 18.2739   7
  -4   7  -6-18.9531 13.4804   9
   4  -7   6 1.72976 13.1522   5
  -4  -7  -7 94.0380 20.8010   7
  -4  -7  -7 62.2109 6.58670   1
   4  -7   7 113.976 16.9689   5
  -4   7  -7 64.1664 15.5965   9
  -4  -7  -8 13.4941 6.70233   1
  -4  -7  -8 12.1786 17.2453   7
   4  -7   8 22.7503 14.0556   5
  -4  -7  -9-3.76265 7.33836   1
  -4  -7  -9-3.04153 18.4752   7
   4  -7   9 1.97699 14.6433   5
  -4  -7 -10 6.06553 8.85180   1
   4  -7  10 30.7117 15.7638   5
  -4  -7 -10 6.06846 19.2661   7
   4  -7  11 21.1744 15.6358   5
  -4  -7 -11 18.1894 19.7196   7
   4  -7  12 10.9842 16.5567   5
  -4  -7 -12-12.0785 21.0396   7
   4  -7  13 70.4911 19.7239   5
  -4  -7 -13 84.0060 23.9522   7
   4  -7  14-4.69924 16.8570   5
  -4  -7 -14 23.7546 21.7987   7
   4  -7  15 38.8217 19.1192   5
  -4  -7 -15 38.1345 21.0049   7
  -4  -7 -16 308.940 32.9261   7
  -4  -8  13 192.249 22.3162   7
   4   8 -13 152.063 25.7713   9
  -4   8  13 190.305 25.5364   4
  -4  -8  12 27.7625 17.8073   7
  -4  -8  12 18.8671 19.0721   5
   4   8 -12 2.58187 19.6365   9
  -4   8  12 19.3532 17.7722   4
  -4  -8  11-2.26120 17.0587   7
  -4  -8  11 31.6984 20.5091   5
  -4   8  11 14.2366 17.3559   4
   4   8 -11 37.4821 19.2457   9
  -4   8  10 322.083 29.0665   4
  -4  -8  10 314.245 29.8806   7
   4   8 -10 354.882 30.9468   9
  -4  -8  10 387.634 32.8764   5
   4   8  -9-18.6429 18.3019   9
  -4   8   9-2.29790 18.5376   4
  -4  -8   9-4.96498 17.8122   7
  -4  -8   8 214.482 27.0073   7
   4   8  -8 304.566 26.6449   9
   4   8  -8 233.764 25.2003   6
  -4   8   8 272.502 26.7260   4
  -4  -8   7 10.6953 18.9097   7
   4   8  -7 4.30546 15.3725   9
  -4   8   7-15.7527 17.1071   4
   4   8  -7 41.9752 18.1683   6
  -4   8   6 20.0076 16.7634   4
  -4  -8   6 63.4003 20.3925   7
   4   8  -6 42.9456 16.9685   6
  -4   8   5 72.4792 19.1115   4
  -4  -8   5 139.026 23.4887   7
   4   8  -5 94.2351 18.8253   6
  -4   8   4 19.6322 15.5957   4
   4   8  -4 21.2753 15.3557   6
  -4  -8   4 17.4597 18.4898   7
   4   8  -3 8.27473 15.3220   6
  -4  -8   3-20.8736 19.1554   7
  -4   8   3 10.8082 15.2113   4
   4   8  -2 6.03085 14.6957   6
  -4  -8   2-3.04173 19.4281   7
  -4   8   2 36.5033 16.0488   4
   4   8  -2-4.55512 15.7144   4
   4   8  -1 34.9109 15.0360   6
  -4  -8   1 43.5073 21.3599   7
   4   8  -1 16.0508 15.5370   4
   4   8   0 84.3081 17.1127   6
   4   8   0 83.5157 19.1812   4
  -4  -8   0 53.7241 21.0116   7
   4   8   1 23.5482 14.1006   6
   4   8   1 42.0924 17.4342   4
  -4  -8  -1 15.9826 20.0774   7
   4   8   2 51.4481 14.3955   6
   4   8   2 49.7974 18.6541   4
  -4   8  -2 44.9456 12.4167   9
   4   8   3 12.2074 14.1795   6
  -4   8  -3 10.1887 12.3899   9
   4   8   3 16.8591 17.7667   4
  -4  -8  -4 313.861 32.5862   7
   4   8   4 315.551 24.7515   6
  -4   8  -4 280.312 23.3111   9
  -4   8  -5-18.6705 14.0198   9
   4  -8   5-18.5001 15.2763   5
  -4  -8  -5-29.9252 22.3586   7
  -4   8  -6 242.094 23.4457   9
   4  -8   6 261.491 24.1919   5
  -4  -8  -6 307.877 33.6942   7
  -4   8  -7 29.1142 16.4198   9
  -4  -8  -7 23.5355 20.5752   7
   4  -8   7 11.9426 15.7146   5
  -4  -8  -8 87.5580 24.5520   7
  -4   8  -8 69.9909 17.8559   9
   4  -8   8 57.6852 17.8119   5
  -4  -8  -9 124.540 26.0127   7
  -4   8  -9 106.276 20.9231   9
   4  -8   9 112.459 20.3856   5
  -4  -8 -10 10.0910 23.2040   7
   4  -8  10-24.0278 17.1555   5
  -4   8 -10-2.27512 17.1505   9
   4  -8  11 122.167 21.6685   5
  -4   8 -11 116.701 22.2011   9
   4  -8  12 531.234 39.5497   5
  -4   8 -12 529.324 39.1243   9
  -4  -9  11 188.284 25.9602   7
  -4  -9  10 12.8550 21.1266   7
  -4  -9   9 96.9021 23.9906   7
  -4  -9   8 84.1058 23.5391   7
  -4  -9   7-8.71530 20.3427   7
   4   9  -7 2.48274 19.7238   6
  -4  -9   6 51.0346 22.7700   7
   4   9  -6 104.009 21.1747   6
  -4  -9   5 117.460 25.9733   7
  -4   9   5 63.0628 19.7056   4
   4   9  -5 77.6124 19.8825   6
  -4  -9   4-9.53839 21.4783   7
  -4   9   4-4.81717 18.6877   4
   4   9  -4 11.4405 17.6811   6
  -4  -9   3 341.579 35.0819   7
   4   9  -3 299.713 28.3562   6
  -4  -9   2-6.64276 22.6754   7
   4   9  -2-4.26848 16.6271   6
   4   9  -1 587.968 39.3500   6
  -4  -9   1 653.155 47.6559   7
   4   9   0-1.99009 16.5822   6
  -4  -9   0 13.7686 22.2419   7
   4   9   1 3.87726 15.8110   6
   4   9   2 64.3555 17.4528   6
   4  -9   8 15.1876 17.3141   5
   4  -9   9 4.47650 18.2547   5
   5   0 -28-10.5287 17.9147   9
   5   0 -27 105.626 21.3692   9
   5   0 -26 4.04687 16.2600   9
   5   0 -25 297.649 29.8075   1
   5   0 -25 280.977 26.1084   9
   5   0 -24 2.46656 18.0248   1
   5   0 -24-1.89880 14.9681   9
   5   0 -23 137.264 21.4135   1
   5   0 -23 104.131 16.7176   9
   5   0 -22-6.78400 14.7853   1
   5   0 -22-10.5154 13.4929   9
   5   0 -21 17.2188 15.2324   1
   5   0 -21 13.3947 11.6239   9
   5   0 -20-6.13320 12.8220   1
   5   0 -20-4.78658 10.4901   9
  -5   0  19 11.1279 12.4029   3
   5   0 -19 23.2418 13.1609   1
   5   0 -19 3.02919 10.2414   9
  -5   0  18-8.74220 11.2979   3
   5   0 -18-7.32601 11.9031   1
   5   0 -18 7.17005 9.15788   9
   5   0 -17 177.173 16.2699   9
  -5   0  17 212.213 18.6731   3
   5   0 -17 195.034 18.7979   1
  -5   0  17 207.377 13.5720   7
  -5   0  16-1.55938 9.59619   3
   5   0 -16 3.24628 8.90538   1
  -5   0  16 2.16708 5.91314   7
   5   0 -16 3.81844 8.41374   9
  -5   0  15 312.714 22.0833   1
   5   0 -15 332.194 20.9177   9
  -5   0  15 346.045 22.8364   3
   5   0 -15 333.611 22.8469   1
  -5   0  15 310.346 18.1977   7
   5   0 -14-3.35420 6.79186   9
   5   0 -14-2.85132 8.66014   1
  -5   0  14-4.17583 8.22986   3
  -5   0  14-6.18400 8.99732   1
  -5   0  14 2.98460 5.67190   7
  -5   0  13 582.108 35.4922   3
   5   0 -13 712.328 36.7362   1
   5   0 -13 722.551 35.2485   9
   5   0 -13 711.922 36.2064   8
  -5   0  13 717.202 36.2179   1
   5   0 -12 3.28536 7.19844   8
   5   0 -12-2.92222 5.63766   9
  -5   0  12-1.08227 7.31108   1
   5   0 -12 2.48658 6.76582   1
   5   0 -11 621.277 33.4496   8
   5   0 -11 682.434 33.0646   9
   5   0 -11 675.008 34.4350   1
   5   0 -10 3.76520 6.11749   8
   5   0 -10 1.66580 4.85545   9
   5   0 -10-3.25376 5.55325   1
   5   0  -9 1564.03 69.9313   9
   5   0  -9 1571.78 71.3745   1
   5   0  -8-0.78181 2.98377   8
   5   0  -8-2.80084 4.59983   1
   5   0  -8 1.43074 3.89304   9
   5   0  -7 3230.91 139.229  10
   5   0  -7 3477.29 142.094   9
   5   0  -7 3285.21 142.185   8
   5   0  -7 3261.96 141.278   6
   5   0  -7 3536.50 143.398   1
   5   0  -6-0.61341 3.47285   9
  -5   0   6 1.72059 3.68483   9
   5   0  -6 0.80493 2.07438  10
   5   0  -6 6.95713 4.06337   8
  -5   0   6 0.42579 2.90755   5
   5   0  -6 2.14900 3.24249   6
   5   0  -6 4.01928 4.07807   1
  -5   0   5 413.684 20.5174   9
   5   0  -5 427.101 20.2835   6
   5   0  -5 397.831 18.9642  10
   5   0  -5 407.691 20.3935   8
  -5   0   5 412.946 19.4352   5
  -5   0   4 0.64659 3.37197   2
   5   0  -4-1.07386 2.58067  10
   5   0  -4 4.10972 3.22205   6
  -5   0   4 1.46433 3.35017   6
  -5   0   4 1.37517 2.36006   5
   5   0  -4 5.18731 3.20317   8
  -5   0   4 0.53477 3.18416   9
   5   0  -3 3011.74 125.805   5
  -5   0   3 3117.12 127.833   2
  -5   0   3 2914.88 126.926   6
   5   0  -3 2868.95 127.003   6
  -5   0   2 6.24899 3.77223   2
  -5   0   2 4.64122 3.29489   6
   5   0  -2 0.32597 2.28505   5
  -5   0   1 4817.42 204.578   6
  -5   0   1 4851.60 205.033   2
  -5   0   0 6.58419 3.84425   2
  -5   0   0 3.51917 4.11267   6
  -5   0  -1 220.773 13.3260   2
  -5   0  -2-4.52383 4.00527   2
  -5   0  -3 118.971 9.39489   2
  -5   0  -4 3.59003 4.46836   2
  -5   0  -5 2041.50 93.5030   2
   5   0   5 2146.71 91.0465   8
   5   0   6 2.46532 4.07427   8
  -5   0  -6-1.06397 5.44787   2
  -5   0  -7 167.195 13.5823   2
   5   0   7 161.449 11.1530   8
   5   0   8-1.07323 7.17310   2
  -5   0  -8-1.25811 6.67660   2
   5   0   8-2.46011 5.29945   8
  -5   0  -8-3.64285 6.04280   1
   5   0   9 654.972 35.2092   2
  -5   0  -9 721.703 36.4084   1
   5   0   9 646.643 33.6667   8
  -5   0  -9 714.611 36.5773   2
   5   0  10 3.66837 7.52569   2
  -5   0 -10 4.19802 6.96411   1
   5   0  10 2.06475 6.18914   8
   5   0  11 11.6953 9.25130   2
  -5   0 -11 19.4316 9.15689   1
   5   0  11 11.5060 7.28225   8
   5   0  12 11.0142 10.1991   2
  -5   0 -12 1.59502 9.43209   1
   5   0  12 3.81346 7.56981   8
  -5   0 -13 1386.96 66.4466   1
   5   0  13 1308.27 64.1061   8
  -5   0 -14-9.00551 10.2802   1
   5   0  14-10.5354 9.84578   8
  -5   0 -15 195.906 19.7308   1
   5   0  15 153.573 16.5802   8
  -5   0 -16 4.00580 12.8677   1
   5   0  16-10.3452 11.4618   8
  -5   0 -16-4.84325 4.45849   7
   5   0  17 473.869 30.8486   8
  -5   0 -17 466.652 32.7154   1
   5   0  18-11.8284 14.7973   8
  -5   0 -18-2.20134 13.4626   1
  -5   0 -19 343.439 28.6470   1
   5   0  19 319.015 26.5350   8
  -5   0 -20-9.63070 16.9498   1
   5   0  20 31.1093 13.8406  10
  -5   0 -21 55.2425 19.3414   1
   5   0  21 41.5406 14.0735  10
  -5   0 -22-7.82075 18.1701   1
   5   0  22-13.4635 13.5821  10
   5   1 -27 4.65268 19.3162   9
   5  -1 -26-5.25154 14.4320   9
   5   1 -26 15.9253 18.1434   9
   5  -1 -25 44.2268 15.3289   9
   5   1 -25 26.5470 17.9203   9
   5   1 -25-15.3961 20.3946   1
   5  -1 -25-2.56487 19.6679   1
   5  -1 -24 24.6572 13.9632   9
   5   1 -24 49.3219 17.0601   9
   5  -1 -24 12.3085 17.0902   1
   5   1 -24 2.46595 16.4154   1
   5  -1 -23 4.73434 12.5370   9
   5   1 -23-2.06723 14.6889   9
   5  -1 -23 7.08404 17.0984   1
   5   1 -23-14.1926 15.9793   1
   5   1 -22 291.681 26.7868   1
   5   1 -22 378.169 27.5547   9
   5  -1 -22 336.047 24.2364   9
   5   1 -21-9.54709 12.8381   9
   5  -1 -21-14.3504 10.8250   9
   5   1 -21-6.46458 14.4083   1
  -5   1  20 456.962 34.5849   8
   5   1 -20 540.710 33.3120   9
   5  -1 -20 536.444 30.6142   9
   5   1 -20 528.408 34.4888   1
  -5   1  19 48.6707 6.16188  10
   5   1 -19 58.2724 14.8924   1
  -5  -1  19 71.0276 14.2757   3
  -5   1  19 62.8224 15.2050   8
   5  -1 -19 59.1171 11.0049   9
   5   1 -19 81.9216 13.4596   9
  -5   1  18 479.867 21.9766  10
  -5  -1  18 432.258 21.5367   7
  -5  -1  18 520.900 29.9517   3
   5   1 -18 411.223 30.0437   1
   5  -1 -18 524.233 27.5218   9
   5   1 -18 448.271 29.2251   9
  -5   1  18 404.659 30.7323   8
  -5   1  17 7.60608 10.6290   8
  -5  -1  17 30.9742 10.9271   3
   5   1 -17 15.5753 11.1454   1
  -5  -1  17 15.3060 5.25569   7
  -5   1  17 24.9947 5.03163  10
   5   1 -17 9.45325 9.78958   9
   5  -1 -17 21.4706 8.33338   9
  -5  -1  16 694.474 38.7541   3
  -5   1  16 708.017 32.6004  10
  -5  -1  16 769.224 33.6720   7
   5   1 -16 707.942 38.7756   9
  -5   1  16 685.291 40.1546   8
   5  -1 -16 721.238 36.4661   9
   5   1 -16 668.023 39.5366   1
   5   1 -15 107.026 13.1535   1
  -5  -1  15 127.560 13.4934   3
  -5   1  15 120.298 8.28122  10
   5  -1 -15 120.301 11.1649   9
   5   1 -15 120.080 13.1740   9
  -5   1  15 92.1474 13.9083   1
  -5  -1  15 107.498 13.7976   1
  -5   1  15 154.735 15.2379   8
  -5  -1  14 358.811 22.8694   3
  -5   1  14 360.101 17.9710  10
   5  -1 -14 343.340 20.6185   9
   5   1 -14 383.371 23.5694   9
  -5   1  14 389.449 24.5253   8
   5   1 -14 390.480 24.0943   1
  -5   1  14 348.064 22.6764   1
   5   1 -13 29.4393 8.91887   1
  -5  -1  13 18.1233 8.18878   3
  -5   1  13 22.2621 9.22094   3
  -5   1  13 9.01724 4.24921  10
   5  -1 -13 11.6403 5.77314   9
   5   1 -13 23.9364 8.49093   9
  -5   1  13 20.9343 8.09000   1
  -5   1  13 19.7503 8.42435   8
  -5   1  12 685.440 36.2923   8
  -5   1  12 689.426 31.0693  10
  -5  -1  12 728.258 35.4424   3
  -5   1  12 710.889 36.2809   3
   5   1 -12 639.098 35.2848   9
   5  -1 -12 710.069 33.3430   9
  -5   1  12 681.782 35.3278   1
   5   1 -12 614.442 35.3618   1
  -5   1  11 22.5644 7.19410   8
  -5   1  11 24.2188 4.20630  10
  -5   1  11 21.5674 7.16022   3
   5   1 -11 30.1136 7.02841   9
   5  -1 -11 25.3894 5.27564   9
  -5   1  11 33.3527 8.00417   1
   5   1 -11 21.0377 7.03543   1
  -5   1  10 1189.56 51.3410  10
   5   1 -10 1192.76 55.2548   9
   5  -1 -10 1174.61 52.6940   9
  -5   1  10 1210.99 55.5038   8
   5   1 -10 1148.77 55.2506   1
  -5   1  10 1105.21 54.4933   1
   5   1  -9 70.7056 8.33153   1
   5  -1  -9 81.2907 6.89842   9
  -5   1   9 75.9686 5.83068  10
   5   1  -9 80.9961 8.64681   9
   5  -1  -9 77.9249 5.97827   6
  -5   1   9 87.7097 8.78833   1
  -5   1   9 91.6623 8.87478   8
   5  -1  -8 425.718 20.1220   6
  -5   1   8 434.695 22.9489   8
   5  -1  -8 430.011 22.2349   8
   5   1  -8 439.935 23.2602   9
   5  -1  -8 429.018 21.0410   9
  -5  -1   8 417.110 22.2962   5
   5   1  -8 479.559 23.7147   1
  -5   1   8 421.818 22.6709   1
  -5   1   8 405.060 20.2148  10
  -5   1   7 183.763 11.5811   8
   5  -1  -7 173.566 10.9836   8
  -5   1   7 178.091 9.81785  10
   5  -1  -7 169.357 9.20349   6
  -5  -1   7 135.672 10.4679   5
   5   1  -7 165.951 11.7013   1
  -5   1   7 178.960 11.7617   1
  -5  -1   6 1241.29 57.6265   5
   5   1  -6 1213.42 58.4756   1
   5  -1  -6 1321.38 56.0484   6
  -5   1   6 1328.52 57.8794   8
   5  -1  -6 1316.44 57.3887   8
   5  -1  -6 1313.52 57.0094  10
  -5   1   6 1272.65 56.5046  10
  -5   1   6 1301.77 56.4395   9
  -5  -1   6 1255.33 58.2710   9
  -5   1   6 1354.15 58.4095   1
  -5   1   5 402.083 20.2130   1
  -5   1   5 356.641 18.2829   9
  -5   1   5 405.088 18.8817  10
   5  -1  -5 375.674 19.1582  10
  -5  -1   5 370.859 18.3438   4
  -5   1   5 398.030 19.2730   8
  -5  -1   5 394.106 19.6329   5
  -5   1   5 381.878 16.9453   5
  -5  -1   5 386.321 20.2106   9
  -5   1   4 93.7173 6.44858   6
  -5  -1   4 102.100 7.48547   5
   5   1  -4 98.3296 7.44144   5
  -5   1   4 104.038 7.67775   2
  -5  -1   4 105.784 6.45388   4
  -5   1   4 92.3517 6.97569  10
   5  -1  -4 100.571 7.30648  10
  -5  -1   4 97.0480 8.18968   9
  -5   1   4 96.1729 8.09483   1
  -5   1   4 99.5377 6.65836   8
   5   1  -3 7.82388 3.69785   5
  -5   1   3 6.29143 3.58955   2
   5  -1  -3 15.5796 3.76566  10
  -5   1   3 14.6261 3.80932  10
  -5  -1   3 11.2718 4.33250   9
  -5   1   3 17.8443 3.34587   6
  -5   1   3 7.04087 1.86860   4
  -5  -1   3 11.7978 2.75606   4
  -5   1   3 12.7443 2.54183   8
   5   1  -2 46.3675 3.85543   4
  -5   1   2 49.1941 5.48608   2
   5   1  -2 39.3831 5.30480   2
  -5  -1   2 38.0776 5.35376   9
  -5  -1   2 36.1968 5.36737   6
   5   1  -2 49.3067 5.27865   5
  -5   1   2 57.5573 5.41005  10
  -5  -1   1 300.044 17.2419   6
   5   1  -1 287.998 17.2959   6
   5   1  -1 316.554 16.8334   5
   5   1  -1 352.742 15.7634   4
   5  -1  -1 328.962 14.9888   4
   5   1  -1 348.006 17.4214   2
  -5   1   1 331.535 17.3312   2
   5   1   0 3867.48 162.329   6
  -5   1   0 3869.51 161.827   2
   5   1   0 3798.96 161.567   2
   5  -1   0 3728.91 159.412   4
   5   1   1 16.7141 4.96073   2
  -5   1  -1 18.2448 4.51391   2
  -5   1  -2 1653.05 71.7659   2
   5   1   2 1566.58 71.2977   2
   5  -1   2 1627.08 71.7388  10
  -5   1  -3 151.016 11.1871   2
   5   1   3 180.679 11.7208   2
   5  -1   3 173.332 11.5416  10
   5  -1   4 625.627 30.3091  10
   5   1   4 607.752 30.2576   2
  -5   1  -4 584.507 30.3953   2
   5  -1   5 14.8291 3.62657   8
   5   1   5 12.9266 5.85382   2
  -5   1  -5 17.4021 5.33946   2
   5  -1   5 13.4443 5.26082  10
   5  -1   6 1817.54 80.9211   8
   5   1   6 1915.59 83.2783   2
  -5   1  -6 1872.49 83.7559   2
   5  -1   6 1862.85 83.1739  10
  -5   1  -7 485.669 27.9087   2
   5   1   7 559.747 27.9354   2
   5  -1   7 505.635 25.6293   8
  -5   1  -8 1914.78 85.4397   2
   5   1   8 1900.76 84.3670   2
   5  -1   8 1828.51 82.4782   8
  -5   1  -8 1829.11 84.8807   1
  -5   1  -9 258.737 18.7888   1
   5   1   9 314.097 18.0963   8
   5   1   9 290.680 18.9841   2
   5  -1   9 252.493 18.5131   2
  -5   1  -9 273.487 19.3249   2
   5  -1   9 256.236 16.9058   8
  -5   1 -10 876.316 44.9910   1
   5  -1  10 898.761 43.9622  10
   5   1  10 892.374 43.7287   8
   5  -1  10 806.031 43.9696   2
   5   1  10 915.009 44.6396   2
   5  -1  10 906.177 43.1481   8
   5  -1  11 16.8604 9.52454   2
   5   1  11 6.52754 9.36907   2
   5   1  11 14.6269 7.45736   8
   5  -1  11 1.14574 7.57823   8
   5  -1  11 8.54535 7.37119  10
  -5   1 -11-2.97644 7.76440   1
   5   1  12 949.613 47.0560   8
   5  -1  12 912.227 46.5853  10
   5  -1  12 917.408 47.4970   2
   5   1  12 908.995 47.6034   2
  -5   1 -12 998.172 49.1251   1
   5  -1  13 108.308 12.7065  10
  -5   1 -13 109.687 14.2082   1
   5   1  13 80.5788 12.0535   8
   5   1  14 150.602 15.6513   8
  -5   1 -14 170.210 17.5113   1
  -5   1 -14 125.416 14.1544   3
  -5   1 -14 123.840 7.30844   7
   5  -1  14 186.396 15.5390  10
   5   1  15 23.2881 11.3641   8
  -5   1 -15 9.46612 11.8064   1
   5  -1  15 1.42221 9.76913  10
   5   1  16 1.78914 11.4253   8
  -5  -1 -16-4.08748 7.64201   7
  -5   1 -16-1.99034 13.2292   1
   5  -1  16 5.87626 10.5881  10
  -5   1 -17 4.18200 13.4376   1
  -5  -1 -17 9.87946 7.08449   7
   5  -1  17 10.5814 10.8505  10
   5   1  17 9.61004 12.4969   8
   5  -1  18 17.0822 12.2028  10
   5   1  18-2.04100 14.0138   8
  -5   1 -18 17.5224 14.6455   1
   5  -1  19 22.3877 12.6687  10
   5   1  19 21.5001 15.4346   8
  -5   1 -19-2.29144 15.0737   1
   5  -1  20 32.7871 13.8556  10
   5   1  20 17.9556 15.6860   8
  -5   1 -20 47.8857 18.1628   1
  -5  -1 -20 21.6993 16.5049   1
   5  -1  21 38.2511 15.0390  10
   5   1  21 16.4454 16.8706   8
  -5  -1 -21-7.54353 17.2723   1
  -5   1 -21 22.4710 18.3444   1
   5  -1  22 90.4826 17.3815  10
  -5   1 -22 113.901 21.4401   1
  -5  -1 -22 86.0834 21.5224   1
   5   1  22 113.545 21.4692   8
   5   1  23-15.4717 19.2779   8
   5   2 -26 15.0789 19.3512   9
   5   2 -25 274.831 28.0809   9
   5  -2 -25 235.645 28.3575   1
   5   2 -25 266.046 28.6060   1
  -5   2  24 11.1010 17.8282   8
   5  -2 -24 1.35111 11.9828   9
   5   2 -24 26.2396 18.5829   9
   5  -2 -24-9.84699 17.9082   1
   5   2 -24-7.38730 19.2594   1
   5   2 -23-25.9831 18.4096   1
   5  -2 -23-9.42902 17.1570   1
  -5   2  23-5.28807 17.0939   8
   5  -2 -23-3.89877 10.7673   9
   5   2 -23-30.0114 16.4923   9
   5  -2 -22-20.2550 15.2861   1
   5   2 -22-6.76724 16.7095   1
  -5   2  22-2.51391 16.0556   8
   5  -2 -22 1.24042 10.4462   9
   5   2 -22-11.1532 14.9097   9
   5   2 -21-10.7536 14.0580   1
   5  -2 -21-2.14398 15.0133   1
  -5   2  21-4.76331 15.9172   8
   5  -2 -21-1.17669 9.49145   9
   5   2 -21 2.14832 15.3387   9
   5  -2 -20-6.11347 13.6275   1
   5   2 -20 2.04696 13.6885   1
   5  -2 -20 22.1878 9.69737   9
   5   2 -20 6.18486 13.3298   9
  -5   2  20 31.5451 15.7069   8
   5  -2 -19 15.4554 12.5979   1
   5   2 -19 17.4771 13.5698   1
  -5  -2  19 25.6574 12.0264   3
   5  -2 -19 31.1838 8.81202   9
   5   2 -19 31.6274 13.2509   9
  -5   2  19 19.2167 14.1515   8
  -5   2  18 80.8305 15.8288   8
  -5  -2  18 75.7758 13.5556   3
   5  -2 -18 41.9635 13.0499   1
   5   2 -18 53.2669 14.6653   1
  -5   2  18 86.5139 9.57065  10
   5  -2 -18 64.7235 9.87385   9
   5   2 -18 86.9735 15.1362   9
  -5   2  17 106.471 15.4480   8
  -5   2  17 82.3997 14.8333   3
  -5  -2  17 73.1620 12.7230   3
   5  -2 -17 91.1991 14.0203   1
   5   2 -17 95.2673 14.5638   1
   5   2 -17 99.2243 14.8129   9
   5  -2 -17 90.1374 10.1271   9
  -5   2  17 89.4724 9.46471  10
  -5   2  16 2.95897 6.39712  10
  -5   2  16-2.41389 9.47763   7
   5  -2 -16 1.61821 9.63398   1
   5   2 -16 1.63107 10.1017   1
  -5   2  16-1.78342 10.3225   8
  -5  -2  16 1.35879 8.83135   3
  -5   2  16 3.52667 11.0581   3
   5  -2 -16 8.17475 6.39446   9
   5   2 -16 1.72214 10.7998   9
  -5   2  15 9.23158 9.62136   1
  -5  -2  15 11.7968 9.77862   1
  -5   2  15 11.6441 9.92975   3
  -5  -2  15 36.0749 9.40081   3
  -5   2  15 33.5501 7.17018  10
  -5   2  15 13.3447 8.97548   7
   5   2 -15 7.67022 9.99653   1
   5  -2 -15 9.12754 8.51118   1
  -5   2  15 19.8382 10.0024   8
   5   2 -15 27.8737 11.2174   9
   5  -2 -15 13.3499 5.77779   9
  -5   2  14 42.1337 9.12552   7
   5  -2 -14 27.1189 9.04295   1
   5   2 -14 38.8712 10.4561   1
  -5   2  14 21.0437 9.88064   1
  -5  -2  14 23.3767 9.40116   1
  -5   2  14 34.4317 6.62431  10
   5   2 -14 40.5687 10.2799   9
   5  -2 -14 28.5907 6.22853   9
  -5  -2  14 28.8398 8.47149   3
  -5   2  14 31.2622 10.1237   3
  -5   2  14 30.5370 9.60241   8
   5   2 -14 26.1722 10.3624   8
  -5   2  13 1375.38 61.8232   8
   5   2 -13 1131.32 60.5160   8
   5  -2 -13 1231.98 60.6930   1
   5   2 -13 1215.52 60.7178   1
  -5   2  13 1305.43 60.4193   1
  -5  -2  13 1212.22 59.7234   1
   5  -2 -13 1243.85 56.3695   9
  -5   2  13 1295.95 57.3000  10
  -5   2  13 1349.81 60.5191   7
   5   2 -13 1350.71 62.2501   9
  -5  -2  13 1320.76 59.9912   3
  -5   2  13 1218.35 61.3840   3
   5  -2 -12 54.8026 4.46997   6
  -5   2  12 39.8003 9.49474   8
   5  -2 -12 61.3194 9.78766   1
   5   2 -12 55.5037 9.33874   1
  -5   2  12 45.6638 9.67994   1
  -5  -2  12 56.1381 9.34715   1
   5  -2 -12 56.3332 6.02638   9
   5   2 -12 78.6881 10.5699   9
  -5   2  12 53.9247 7.50823  10
  -5   2  12 58.7202 9.80153   7
  -5  -2  12 58.2814 8.76582   3
  -5   2  12 52.6202 9.87345   3
  -5   2  11 617.804 32.9793   7
   5  -2 -11 612.447 33.0636   1
   5   2 -11 674.959 33.5623   1
  -5   2  11 612.695 30.3554  10
   5  -2 -11 615.473 27.1979   6
  -5  -2  11 640.039 33.2949   5
  -5   2  11 701.623 33.7543   8
   5  -2 -11 649.221 28.9801   9
  -5   2  11 588.499 31.9926   1
  -5  -2  11 596.037 32.1472   1
  -5   2  11 647.263 34.1262   3
  -5   2  10 22.5419 7.07352   1
  -5  -2  10 18.6209 6.70542   1
  -5   2  10 17.0721 6.20415   8
   5  -2 -10 32.5789 7.20291   1
   5   2 -10 13.1140 6.12056   1
  -5   2  10 12.7347 4.91186  10
  -5  -2  10 29.7399 7.05908   5
   5  -2 -10 17.7105 3.49068   9
  -5   2  10 15.4082 7.29925   7
  -5   2  10 21.4696 6.87894   3
   5   2 -10 9.15459 2.03175  10
  -5   2   9 982.640 47.3402   3
   5   2  -9 983.576 42.1255  10
  -5   2   9 958.098 44.6981  10
   5  -2  -9 1013.79 47.0077   1
   5   2  -9 919.372 46.6312   1
  -5   2   9 996.918 46.1933   1
  -5  -2   9 932.719 45.8514   1
  -5   2   9 1008.92 46.5946   8
  -5  -2   9 991.146 46.9955   5
  -5  -2   8 588.603 30.9980   5
  -5   2   8 585.277 31.1875   3
  -5   2   8 668.086 29.7463  10
  -5  -2   8 567.724 29.7363   4
   5  -2  -8 606.939 30.9015   1
   5   2  -8 623.056 31.1734   1
  -5   2   8 597.638 30.3308   1
  -5   2   8 625.080 30.6749   8
  -5   2   7 1378.33 60.6445   8
  -5   2   7 1361.28 60.0863  10
  -5  -2   7 1311.23 60.2169   4
  -5   2   7 1326.13 60.5460   1
   5   2  -7 1371.05 61.4125   1
   5  -2  -7 1312.63 61.1152   1
  -5  -2   7 1356.97 61.6300   5
  -5  -2   6 68.9233 7.69616   5
  -5   2   6 75.0705 7.15477  10
  -5  -2   6 74.6335 7.32174   4
   5   2  -6 75.6214 8.36073   9
  -5   2   6 69.5850 7.06130   1
  -5  -2   6 63.8211 7.04713   1
  -5   2   6 82.7396 7.08520   8
  -5   2   5 3526.57 149.734   6
  -5  -2   5 3543.22 152.115   4
  -5   2   5 3542.70 152.429   1
  -5  -2   5 3486.26 152.249   1
   5   2  -5 3863.41 154.693   9
  -5   2   5 3533.91 149.910   9
  -5   2   5 3495.58 151.764   8
  -5   2   5 3722.61 152.583  10
  -5  -2   5 3649.19 153.568   5
  -5  -2   4 1693.57 69.0729   5
  -5  -2   4 1574.48 67.2671   4
  -5   2   4 1444.84 66.5924   4
  -5   2   4 1601.12 67.7165   2
  -5  -2   4 1659.78 67.9052   2
  -5  -2   4 1519.70 67.3843   1
  -5   2   4 1506.27 67.4883   1
   5   2  -4 1628.35 69.4226   9
  -5   2   4 1449.70 65.3227   6
   5   2  -4 1556.10 68.9887   6
  -5   2   4 1467.79 66.4643   8
  -5   2   4 1519.29 67.6568  10
   5  -2  -4 1480.33 68.3215  10
  -5   2   3 2436.09 102.245   4
  -5  -2   3 2448.31 102.872   4
   5   2  -3 2313.31 102.749   4
  -5  -2   3 2327.33 102.994   1
  -5   2   3 2363.34 103.163   1
  -5  -2   3 2419.26 104.204   5
  -5   2   3 2488.18 103.310   2
  -5  -2   3 2352.98 103.245   2
   5  -2  -3 2277.07 104.022  10
  -5   2   3 2460.97 103.579  10
   5   2  -3 2331.24 104.490   6
   5   2  -2 416.181 23.7872   6
   5  -2  -2 473.038 19.8926   5
  -5   2   2 469.962 23.3760  10
  -5   2   2 474.807 21.9462   4
   5   2  -2 412.018 22.2219   4
  -5  -2   2 439.315 22.8387   2
  -5   2   2 459.757 22.8900   2
  -5  -2   1 292.095 15.7509   2
  -5   2   1 298.089 15.6562   2
   5   2  -1 296.290 15.4352   4
   5  -2  -1 270.415 14.6583   4
   5   2  -1 291.240 16.8158   6
  -5   2   1 279.399 15.9976  10
   5  -2  -1 278.640 15.2543   2
   5   2  -1 269.646 15.2564   2
   5   2   0 76.6028 7.60031   6
   5   2   0 53.8713 6.05851   4
   5  -2   0 56.4720 5.73412   4
  -5  -2   0 55.2022 6.36117   2
  -5   2   0 78.5100 6.86632   2
   5  -2   0 56.2097 6.12291   2
   5   2   0 59.8047 6.44163   2
  -5   2  -1 439.453 23.1547   2
  -5  -2  -1 482.245 23.5655   2
   5   2   1 475.806 23.2914   2
   5  -2   1 436.936 22.8470   2
   5   2   1 471.111 24.3576   6
   5  -2   1 469.923 24.3955  10
   5  -2   1 448.726 22.3597   4
   5  -2   2 4.58753 4.57778  10
   5  -2   2 7.47049 3.99808   4
  -5  -2  -2 12.3859 4.74497   2
  -5   2  -2 6.68953 4.67314   2
   5  -2   2 8.86904 4.36967   2
   5   2   2 5.48998 4.86435   2
  -5   2  -2 8.99020 2.41186   8
  -5  -2  -3 328.858 17.7888   2
  -5   2  -3 298.688 17.3415   2
   5  -2   3 284.794 16.9326   2
   5   2   3 293.382 17.0330   2
   5  -2   3 267.440 17.5905  10
  -5   2  -3 309.770 14.4669   8
  -5   2  -4 71.2415 8.33774   2
  -5  -2  -4 61.1152 7.86856   2
   5  -2   4 87.9005 8.75084  10
   5   2   4 75.6712 8.24755   2
  -5   2  -4 78.2146 5.59658   8
   5  -2   5 1349.26 59.7207  10
  -5   2  -5 1243.16 55.8052   8
  -5  -2  -5 1256.44 59.1476   2
  -5   2  -5 1263.23 58.9848   2
   5   2   5 1325.68 58.7927   2
  -5   2  -6 154.407 9.50789   8
   5  -2   6 145.979 12.2034  10
  -5   2  -6 141.997 12.3223   2
  -5  -2  -6 135.006 12.0514   2
   5   2   6 147.740 12.0381   2
  -5  -2  -6 129.320 11.7453   6
   5  -2   7 57.0969 8.75353  10
  -5   2  -7 70.7860 9.02049   2
  -5  -2  -7 56.5870 8.96237   2
  -5   2  -7 45.8141 6.15820   8
  -5  -2  -7 55.0659 8.80078   6
   5   2   7 61.8714 8.60715   2
   5  -2   7 57.5084 8.80344   2
   5   2   8 108.552 11.4348   2
   5  -2   8 104.606 11.2957   2
  -5  -2  -8 110.564 11.7326   1
  -5   2  -8 99.8888 11.2700   1
   5  -2   8 109.752 11.4324  10
  -5   2  -8 102.551 9.10165   8
  -5   2  -8 124.117 12.2721   2
  -5  -2  -8 129.410 12.4284   2
  -5  -2  -8 109.190 11.4955   6
  -5  -2  -9 507.612 29.4586   6
  -5   2  -9 545.922 27.6952   8
  -5   2  -9 579.397 27.4453   7
   5  -2   9 558.964 30.5762  10
   5   2   9 592.836 30.6334   2
   5  -2   9 526.497 30.1025   2
  -5  -2  -9 591.671 31.2897   1
  -5   2  -9 536.657 30.7421   1
   5  -2  10 18.9881 8.40351  10
  -5   2 -10 23.0097 7.01769   8
  -5   2 -10 28.0616 6.06572   7
   5  -2  10 36.6298 10.0268   2
   5   2  10 29.5614 9.55192   2
  -5   2 -10 26.3035 9.02216   1
  -5  -2 -10 43.3604 9.42141   1
   5  -2  11 195.836 16.1033  10
  -5   2 -11 184.196 13.8902   8
  -5   2 -11 202.802 11.9700   7
  -5  -2 -11 206.564 17.1928   1
  -5   2 -11 162.722 16.4642   1
   5   2  11 179.687 16.2072   2
   5  -2  11 202.734 17.2269   2
   5  -2  12 8.16715 8.89739  10
  -5  -2 -12 6.37236 9.74057   1
  -5   2 -12-1.57657 9.70196   1
  -5   2 -12-1.80507 4.80023   7
   5   2  12 11.6843 9.97122   8
   5  -2  12 1.37410 10.7898   2
  -5   2 -13 90.2943 11.6467   3
  -5  -2 -13 100.219 13.6353   1
  -5   2 -13 65.5376 13.3982   1
   5  -2  13 90.1541 12.6893  10
   5   2  13 96.5957 13.2314   8
  -5   2 -14 130.695 13.6048   3
   5   2  14 114.195 15.0239   8
  -5   2 -14 135.245 16.6788   1
  -5  -2 -14 140.271 16.4605   1
   5  -2  14 114.906 14.3988  10
   5  -2  15 367.143 25.0759  10
  -5   2 -15 359.030 23.5018   3
  -5  -2 -15 352.667 23.5231   7
  -5  -2 -15 385.074 27.3726   1
  -5   2 -15 403.657 28.0182   1
   5   2  15 373.656 26.4939   8
  -5  -2 -16 30.2506 10.7677   7
  -5  -2 -16 9.97898 13.0010   1
  -5   2 -16 13.8166 13.8498   1
   5   2  16 33.7954 13.0466   8
   5  -2  16 15.4245 11.7575  10
  -5  -2 -17 1048.59 48.5184   7
   5  -2  17 946.147 50.4958  10
  -5  -2 -17 971.924 53.7748   1
  -5   2 -17 923.531 53.1610   1
   5   2  17 955.765 52.8085   8
  -5  -2 -18 59.4983 11.1020   7
  -5  -2 -18 83.5193 16.7620   1
  -5   2 -18 56.4469 15.9982   1
   5   2  18 25.1912 14.6984   8
   5  -2  18 29.0723 13.1405  10
  -5  -2 -19 163.342 22.1369   1
  -5   2 -19 200.006 23.6137   1
   5   2  19 206.708 22.2573   8
   5  -2  19 208.614 20.2307  10
  -5   2 -20 35.6195 18.4355   1
  -5  -2 -20-2.40370 16.9270   1
   5   2  20 4.70174 16.5555   8
   5  -2  20 23.4274 13.6125  10
  -5  -2 -21 110.060 22.0866   1
  -5   2 -21 66.7157 20.5673   1
   5   2  21 101.069 20.9471   8
   5  -2  21 86.3027 16.7180  10
   5   2  22 56.2618 20.3359   8
  -5  -2 -22 38.8508 20.1942   1
  -5   2 -22 48.6035 20.4971   1
  -5   3  24 93.7869 22.3845   8
   5   3 -24 83.3716 20.7392   1
   5  -3 -24 76.1543 21.4698   1
   5   3 -24 52.4070 19.6581   9
  -5   3  23 10.5910 18.9192   8
   5   3 -23 25.8661 17.2004   1
   5  -3 -23 35.3829 18.2437   1
   5   3 -23 2.54878 17.2345   9
  -5   3  22 38.1852 19.2681   8
   5  -3 -22-24.7891 18.3119   1
   5   3 -22-2.24918 16.2868   1
   5   3 -22 7.41125 15.9632   9
   5  -3 -22 9.71927 9.37820   9
  -5   3  21-4.87015 15.3658   8
   5  -3 -21-8.58261 15.6101   1
   5   3 -21-30.0914 17.4022   1
   5   3 -21-9.56162 16.1497   9
   5  -3 -21 4.99254 8.14090   9
   5  -3 -20 534.970 22.0291   9
   5  -3 -20 553.484 31.1674   1
   5   3 -20 587.215 32.2995   1
  -5   3  20 546.541 32.6765   8
   5   3 -20 567.153 32.8741   9
   5  -3 -19 1.93562 12.9364   1
   5   3 -19-5.82673 13.9989   1
   5  -3 -19 1.41941 7.08112   9
   5   3 -19-13.3149 13.4801   9
  -5   3  19-8.76273 14.6410   8
  -5   3  18 1146.21 47.5316   8
   5  -3 -18 1122.40 45.9063   1
   5   3 -18 1010.53 44.5786   1
  -5  -3  18 1081.10 41.8995   3
   5   3 -18 1116.79 47.6867   9
   5  -3 -18 1070.94 35.9334   9
  -5   3  17 21.1458 12.4958   8
   5  -3 -17 25.9406 11.4340   1
   5   3 -17-1.73708 11.4850   1
  -5   3  17-1.02121 9.03194  10
  -5  -3  17 13.0785 9.51715   3
   5  -3 -17 3.41968 5.86880   9
   5   3 -17-6.13106 12.3344   9
  -5  -3  16 55.7282 12.8721   5
  -5   3  16 23.2407 9.18238  10
  -5  -3  16 48.1438 10.3005   3
  -5   3  16 50.2163 13.0831   8
   5  -3 -16 48.9222 11.8603   1
   5   3 -16 24.5861 11.7546   1
   5   3 -16 56.7950 12.9711   9
   5  -3 -16 32.5001 5.82741   9
   5  -3 -15 213.624 12.0720   9
  -5   3  15 208.952 15.5782  10
  -5   3  15 224.847 19.8882   3
  -5  -3  15 238.407 17.2780   3
  -5  -3  15 203.572 19.1021   5
   5  -3 -15 210.348 18.5306   1
   5   3 -15 234.247 18.9818   1
  -5   3  15 251.090 20.0513   8
  -5   3  14 832.744 43.5359   1
  -5  -3  14 874.368 43.8985   1
  -5  -3  14 872.558 46.1073   5
   5  -3 -14 846.779 37.7134   9
  -5  -3  14 928.059 43.1228   3
  -5   3  14 864.026 45.9973   3
  -5   3  14 857.782 45.3397   8
   5  -3 -14 857.418 44.6748   1
   5   3 -14 901.182 44.9060   1
  -5   3  14 831.990 41.9704  10
  -5   3  14 829.540 44.7098   7
   5  -3 -13 84.8873 11.7004   1
   5   3 -13 103.013 12.8135   1
  -5   3  13 107.481 12.8205   8
  -5  -3  13 113.006 13.0950   5
  -5   3  13 92.4633 12.2560   1
  -5  -3  13 112.641 12.5845   1
  -5   3  13 102.351 13.6155   7
  -5   3  13 114.025 13.9426   3
  -5  -3  13 116.528 11.4217   3
  -5   3  13 82.9217 10.6369  10
  -5   3  12 2179.83 99.9435   1
  -5  -3  12 2311.80 100.217   1
  -5  -3  12 2125.82 101.914   5
  -5   3  12 2227.30 99.1373  10
   5   3 -12 2211.55 95.3083  10
  -5  -3  12 2257.25 100.548   4
  -5  -3  12 2283.71 99.3335   3
  -5   3  12 2260.45 102.297   3
   5   3 -12 2323.07 101.343   1
   5  -3 -12 2198.51 100.945   1
  -5   3  12 2297.76 102.228   7
  -5   3  12 2285.14 101.507   8
  -5   3  11-4.19008 9.18419   7
  -5   3  11 6.52600 6.75528  10
  -5  -3  11 12.5489 8.58376   5
  -5   3  11 1.36434 8.39939   3
  -5  -3  11 3.29696 7.85040   4
  -5  -3  11-1.00056 7.18195   1
  -5   3  11 5.03839 6.91951   1
   5  -3 -11 11.6758 7.32597   1
   5   3 -11 9.38325 7.35938   1
  -5   3  11 6.18862 7.81335   8
   5   3 -11 8.60318 4.02157  10
  -5   3  10 530.516 29.8985   7
   5   3 -10 546.359 28.2487   1
   5  -3 -10 511.686 27.7314   1
  -5  -3  10 437.393 28.3507   5
  -5   3  10 515.991 29.1263   3
  -5   3  10 523.559 27.2537  10
   5   3 -10 519.298 24.2438  10
  -5   3  10 476.350 27.8081   8
  -5   3  10 565.013 27.6485   1
  -5  -3  10 502.187 27.1944   1
   5   3 -10 445.659 29.2877   9
  -5  -3  10 533.217 28.2181   4
   5   3  -9 495.686 30.0194   9
  -5  -3   9 519.207 29.4396   5
   5   3  -9 528.954 25.3017  10
  -5   3   9 531.063 27.7067  10
  -5  -3   9 493.125 27.8701   4
  -5   3   9 523.335 28.1193   8
  -5   3   9 526.778 30.4739   7
  -5   3   9 564.915 29.6935   3
  -5   3   9 556.248 27.7169   1
  -5  -3   9 538.460 27.4103   1
   5   3  -9 526.858 28.2622   1
   5  -3  -9 539.409 28.2527   1
  -5  -3   8 65.8109 9.77260   5
  -5  -3   8 78.5487 9.24605   4
  -5   3   8 115.187 10.6481   3
  -5   3   8 79.6823 10.7863   7
  -5   3   8 81.0126 8.94060   8
   5   3  -8 80.4390 10.6409   9
  -5   3   8 104.244 9.36049   1
   5  -3  -8 101.594 9.27865   1
   5   3  -8 56.8086 8.27055   1
  -5   3   8 105.192 9.71257  10
   5   3  -8 54.9587 7.04557  10
  -5   3   7 12.6720 3.32771   5
  -5  -3   7 11.7336 6.45712   5
   5   3  -7 8.96313 6.87136   9
  -5  -3   7 14.3979 6.44449   4
  -5   3   7 9.58785 5.08617   1
  -5   3   7 15.0792 6.08688   3
  -5   3   7 11.5905 6.32474  10
  -5  -3   6 22.3936 7.03227   5
  -5   3   6 32.4639 3.59321   5
  -5   3   6 16.1922 5.50307   4
  -5  -3   6 33.5939 6.96843   4
   5   3  -6 18.2059 6.96939   9
  -5   3   6 30.2866 5.69418   1
  -5  -3   6 21.6002 5.42802   1
  -5   3   6 43.1257 7.01379   3
  -5   3   6 32.6755 6.86910  10
  -5   3   5 102.489 9.93402  10
  -5  -3   5 111.476 10.4895   5
  -5   3   5 91.6716 5.56313   5
  -5   3   5 97.4358 8.77641   4
  -5  -3   5 120.417 8.57700   2
  -5   3   5 77.6675 7.65215   2
  -5   3   5 76.6381 8.35729   3
  -5   3   5 100.151 8.12130   1
  -5  -3   5 91.2850 7.92734   1
  -5  -3   5 88.9290 9.06899   4
   5   3  -5 78.6978 9.29832   9
  -5  -3   4 231.390 14.7626   4
  -5   3   4 210.376 13.9503   4
  -5   3   4 227.340 14.7697  10
  -5   3   4 228.113 13.4185   1
  -5  -3   4 209.558 13.0204   1
  -5  -3   4 273.783 16.3102   5
   5   3  -4 209.830 15.5341   6
  -5   3   4 228.761 13.4656   2
  -5  -3   4 249.286 13.9187   2
   5   3  -4 252.240 16.2853   9
  -5  -3   3 148.156 10.7801   4
  -5   3   3 102.083 10.0367  10
  -5   3   3 122.881 8.98323   1
  -5  -3   3 118.083 8.62200   1
  -5  -3   3 125.985 9.05808   2
  -5   3   3 113.349 8.66526   2
   5   3  -3 135.244 11.3995   6
  -5   3   3 125.687 9.68687   4
  -5  -3   2 69.4911 7.24809   2
  -5  -3   2 79.1755 7.09630   1
  -5   3   2 71.7320 8.78386  10
  -5   3   2 80.1106 7.09139   2
  -5   3   2 84.6568 7.90582   4
   5   3  -2 75.7648 8.87689   6
  -5   3   2 87.4749 9.83404   7
   5  -3  -1 256.612 15.3180   4
  -5   3   1 247.150 14.9417   4
  -5   3   1 276.243 17.8343   7
   5   3  -1 280.091 17.0075   6
   5  -3  -1 258.439 13.2429   5
  -5   3   1 255.055 14.4655   2
  -5  -3   1 246.918 14.7609   2
   5  -3   0 99.7767 9.08178   4
   5  -3   0 118.366 8.20367   2
   5   3   0 99.5442 8.01107   2
   5  -3   0 107.596 7.41685   5
   5   3   0 86.3779 9.47410   6
  -5  -3   0 112.574 8.78050   2
  -5   3   0 90.1738 7.92952   2
  -5   3   0 109.456 11.1445   7
   5  -3   0 109.119 10.7896  10
   5  -3   1 198.300 15.1115  10
   5   3   1 245.585 13.3301   2
   5  -3   1 196.518 12.7901   2
  -5  -3  -1 236.893 13.6439   2
  -5   3  -1 187.546 12.7185   2
   5  -3   1 216.833 13.6477   4
  -5   3  -1 201.425 15.1362   7
   5   3   1 247.969 15.4882   6
   5   3   2 2314.81 100.577   2
   5  -3   2 2237.58 100.333   2
   5  -3   2 2356.20 103.478  10
  -5   3  -2 2302.56 102.751   7
  -5  -3  -2 2280.61 101.042   2
  -5   3  -2 2323.04 100.824   2
  -5  -3  -2 2320.35 102.061   6
   5   3   2 2363.91 102.752   6
   5  -3   2 2366.45 101.359   4
   5  -3   3 171.678 12.7062   2
   5   3   3 230.472 13.6803   2
   5  -3   3 195.790 15.1624  10
  -5   3  -3 222.086 15.3512   7
  -5  -3  -3 238.081 14.2179   2
  -5   3  -3 179.740 13.0481   2
  -5  -3  -3 231.174 15.1216   6
   5   3   3 203.881 14.4288   6
   5  -3   3 207.655 14.0272   4
   5   3   4 2008.10 85.6729   2
   5  -3   4 1975.25 88.3112  10
   5  -3   4 1896.48 86.0768   4
  -5   3  -4 1949.56 86.9282   7
  -5   3  -4 1836.25 85.7829   2
  -5  -3  -4 1900.33 86.2568   2
  -5  -3  -4 2019.86 86.9269   6
  -5  -3  -5 37.8650 7.55078   6
  -5   3  -5 36.1445 5.76670   8
   5  -3   5 56.4406 9.40006  10
  -5   3  -5 32.3134 7.96910   7
   5  -3   5 35.4196 7.84435   4
  -5   3  -5 44.4457 7.47638   2
  -5  -3  -5 22.8455 6.82697   2
   5   3   5 22.2132 6.88626   2
  -5  -3  -6 100.812 11.0445   6
  -5  -3  -6 134.987 11.3993   1
   5  -3   6 114.231 12.1941  10
   5   3   6 126.127 11.3047   2
  -5  -3  -6 114.236 11.2903   2
  -5   3  -6 132.960 11.4040   2
  -5   3  -6 155.775 12.1696   7
   5  -3   6 123.604 11.5180   4
  -5   3  -6 116.783 9.31127   8
  -5  -3  -7 362.204 21.0649   1
  -5   3  -7 318.020 20.6007   1
  -5  -3  -7 352.492 21.2828   2
  -5   3  -7 335.751 20.8393   2
  -5   3  -7 336.417 18.6242   8
   5   3   7 301.033 20.1264   2
   5  -3   7 345.140 20.5921   2
  -5   3  -7 332.238 19.8126   7
   5  -3   7 325.372 21.4435  10
  -5  -3  -7 354.482 20.7475   6
  -5  -3  -8 676.513 32.9468   6
  -5   3  -8 577.567 30.2728   8
   5  -3   8 564.833 32.0979   2
   5   3   8 635.456 32.7217   2
  -5   3  -8 575.953 30.9703   7
   5  -3   8 647.936 34.1861  10
  -5  -3  -8 671.472 33.5615   1
  -5   3  -8 641.609 33.2194   1
  -5  -3  -9 373.761 21.4786   6
  -5   3  -9 284.592 18.7556   8
   5  -3   9 358.419 21.5403   2
   5   3   9 342.691 21.3926   2
  -5   3  -9 339.209 19.3252   7
   5  -3   9 340.821 22.0821  10
  -5  -3  -9 308.677 21.1500   1
  -5   3  -9 328.638 21.4779   1
  -5   3 -10 3652.00 163.370   1
  -5  -3 -10 3819.51 163.722   1
  -5   3 -10 3733.74 160.395   8
   5   3  10 3740.80 162.673   2
   5  -3  10 3698.23 162.538   2
  -5   3 -10 3645.56 159.730   7
  -5  -3 -10 3807.69 162.240   6
   5  -3  10 3723.57 163.806  10
   5   3  11 188.291 17.2555   2
   5  -3  11 180.109 17.2961  10
  -5   3 -11 233.230 15.1185   3
  -5   3 -11 195.694 13.8184   7
  -5  -3 -11 189.022 16.7010   6
  -5   3 -11 233.995 15.5721   8
  -5  -3 -11 241.693 18.3102   1
  -5   3 -11 218.504 17.9529   1
   5  -3  11 219.807 17.8101   2
   5  -3  12 237.067 18.6071  10
  -5   3 -12 186.770 15.5781   8
  -5  -3 -12 224.798 18.5969   1
  -5   3 -12 216.097 18.7934   1
  -5   3 -12 219.656 15.3159   3
  -5  -3 -12 213.245 17.6092   6
  -5   3 -13 8.31106 9.58053   1
  -5  -3 -13 26.8899 10.8858   1
   5  -3  13 35.8465 11.2585  10
  -5   3 -13 16.1760 8.95439   8
  -5   3 -13 18.4119 8.27421   3
  -5  -3 -13 10.4278 9.85307   6
  -5   3 -14 4.57483 9.16290   8
   5   3  14-1.83001 11.8302   8
   5  -3  14 23.9396 11.1262  10
  -5   3 -14 10.9110 9.55856   3
  -5  -3 -14 12.4321 12.0032   1
  -5   3 -14 3.51386 12.1857   1
  -5  -3 -15-5.62335 12.5301   1
  -5   3 -15 3.70431 11.6893   1
   5  -3  15 6.52642 11.7077  10
   5   3  15 7.70028 12.1492   8
  -5   3 -15 11.5453 9.51086   3
  -5  -3 -15 14.5445 12.0782   7
   5  -3  16 86.6825 15.0682  10
  -5  -3 -16 90.5673 14.6178   7
   5   3  16 100.958 17.0006   8
  -5  -3 -16 94.6913 16.7984   1
  -5   3 -16 75.9537 16.5944   1
   5  -3  17 15.2873 12.5820  10
   5   3  17 2.12026 13.2969   8
  -5  -3 -17 6.09068 12.2364   7
  -5   3 -17 4.09205 14.3280   1
  -5  -3 -17-8.29425 14.4487   1
   5  -3  18 13.8273 13.6252  10
   5   3  18 2.22529 14.9526   8
  -5   3 -18-10.7319 15.7564   1
  -5  -3 -18 2.17752 15.8403   1
  -5  -3 -18 1.45027 11.9991   7
   5   3  19 4.68333 16.0807   8
   5  -3  19 22.7485 14.6437  10
  -5  -3 -19 4.55818 16.4374   1
  -5   3 -19 24.7194 16.2833   1
   5   3  20-12.1892 17.8152   8
   5  -3  20 8.83590 15.1307  10
  -5   3 -20 7.02861 16.8861   1
  -5  -3 -20 4.74814 17.8160   1
   5   3  21-5.09174 18.6057   8
  -5  -3 -21-2.46318 18.6445   1
  -5   3 -21-2.43125 17.6873   1
   5  -3  21-8.88178 16.5607  10
   5  -4 -24 46.2685 20.6778   1
   5   4 -24 14.5027 19.3879   1
  -5   4  23 134.244 23.5810   8
   5  -4 -23 77.3426 20.1940   1
   5   4 -23 93.0512 21.0084   1
  -5  -4  23 64.8696 20.7728   5
   5   4 -23 74.8014 23.0446   9
  -5   4  22 2.63248 17.6914   8
   5  -4 -22 24.7401 17.8704   1
   5   4 -22-15.6340 16.7635   1
  -5  -4  22 20.1635 18.1686   5
   5   4 -22 16.1930 18.6182   9
  -5   4  21 12.4964 17.2556   8
   5  -4 -21 19.3256 16.6776   1
   5   4 -21 17.0907 16.7257   1
  -5  -4  21 26.8404 17.8471   5
   5   4 -21 15.7170 17.8056   9
  -5   4  20 33.1839 16.5604   8
   5  -4 -20 63.3480 16.9326   1
   5   4 -20 63.1036 16.8092   1
  -5  -4  20 51.8578 17.6568   5
  -5   4  19-6.71266 13.9492   8
   5   4 -19 2.45308 16.2190   9
   5  -4 -19-7.76398 14.3172   1
   5   4 -19-27.0406 14.9298   1
  -5  -4  19 4.54869 15.3683   5
   5  -4 -18 23.8760 13.6812   1
   5   4 -18-10.9776 14.0980   1
  -5  -4  18 10.9429 13.8264   5
  -5  -4  18 22.1171 5.97771   7
  -5   4  18 23.4015 14.2348   8
  -5   4  17 60.4974 15.4174   8
  -5  -4  17 54.6981 15.0349   5
  -5  -4  17 43.2619 8.31068   7
  -5  -4  17 50.6139 10.6745   3
   5  -4 -17 65.8489 13.7266   1
   5   4 -17 50.1066 14.2581   1
  -5   4  17 59.5397 12.6403  10
  -5  -4  16-4.03405 13.2598   5
  -5  -4  16-4.35716 9.07818   3
   5  -4 -16-1.63220 11.2024   1
   5   4 -16-8.13103 11.5569   1
  -5   4  16-7.52652 11.0229  10
  -5   4  16-1.89426 11.8803   8
  -5  -4  15 25.1229 12.9237   5
  -5   4  15 38.4353 11.0682  10
  -5  -4  15 50.4025 9.68174   3
   5  -4 -15 61.2854 12.8270   1
   5   4 -15 65.6880 13.0532   1
  -5   4  15 42.7025 12.5514   8
   5   4 -14 28.6155 10.4060   1
   5  -4 -14 12.8920 10.0776   1
  -5   4  14 34.3887 11.1462   1
  -5  -4  14 28.2375 10.3947   1
  -5  -4  14 38.9033 12.9185   5
   5   4 -14 48.2753 13.9442   9
  -5   4  14 34.1921 10.5822  10
  -5   4  14 43.4787 11.2021   8
  -5  -4  14 42.2798 9.52115   3
   5  -4 -13 433.656 26.1544   1
   5   4 -13 465.113 26.6923   1
  -5   4  13 471.881 25.8345   1
  -5  -4  13 387.409 24.7349   1
  -5  -4  13 372.932 27.4524   5
  -5  -4  13 441.263 23.8355   3
   5   4 -13 405.208 21.3345  10
  -5   4  13 433.182 25.7575  10
  -5   4  13 440.322 27.7509   8
   5   4 -13 424.155 29.1315   9
   5   4 -12 19.9041 8.27340   1
   5  -4 -12 2.49272 8.01143   1
  -5  -4  12 12.7868 8.69473   1
  -5   4  12 12.7773 8.75142   1
   5   4 -12 3.69134 9.54140   9
  -5  -4  12 1.70758 9.88711   5
  -5   4  12-2.37201 9.05681  10
  -5   4  12 8.84512 9.13399   8
  -5   4  12 6.23656 9.09349   3
   5   4 -12 4.73876 5.45164  10
  -5   4  11 240.202 17.4307   1
  -5  -4  11 255.590 17.7223   1
  -5  -4  11 247.987 20.4794   5
   5   4 -11 280.854 21.8849   9
   5   4 -11 240.933 14.9571  10
  -5   4  11 261.163 18.2939  10
  -5   4  11 274.741 20.1041   3
  -5   4  11 255.169 21.0842   7
   5  -4 -11 283.143 18.3152   1
   5   4 -11 296.654 18.8235   1
  -5  -4  11 251.186 19.2577   4
  -5   4  11 262.013 19.0154   8
  -5   4  10 214.011 16.2711  10
  -5  -4  10 236.246 18.7876   5
  -5   4  10 198.817 16.9790   3
   5   4 -10 215.064 18.6996   9
   5  -4 -10 201.519 15.2840   1
   5   4 -10 242.739 16.1781   1
  -5   4  10 198.005 14.7611   1
  -5  -4  10 236.600 15.5710   1
  -5  -4  10 200.911 17.0001   4
  -5   4  10 204.309 18.9324   7
  -5   4   9 764.412 36.3138   5
  -5  -4   9 796.379 41.9862   5
  -5   4   9 760.692 40.0955   3
  -5  -4   9 798.771 40.2921   4
  -5   4   9 870.078 43.5047   7
   5   4  -9 839.021 42.9016   9
  -5   4   9 783.819 38.0823   1
  -5  -4   9 746.963 37.8586   1
  -5   4   9 794.511 39.8112  10
  -5   4   8 135.830 12.8978  10
  -5   4   8 188.009 16.6336   7
  -5   4   8 153.032 9.84843   5
  -5   4   8 143.791 13.1858   4
  -5  -4   8 150.137 14.7400   5
  -5   4   8 168.389 13.7681   3
  -5  -4   8 126.215 13.6883   4
   5   4  -8 121.864 14.4695   9
  -5   4   8 131.086 10.9275   1
  -5   4   7 621.619 27.8305   5
  -5  -4   7 544.523 32.5434   5
  -5  -4   7 606.045 29.3317   2
   5   4  -7 583.106 33.2680   9
  -5  -4   7 578.182 31.6557   4
  -5   4   7 594.920 31.5291   4
  -5   4   7 559.074 29.0309   1
  -5   4   7 611.036 31.8493  10
  -5   4   7 566.817 30.7942   3
  -5   4   6 145.560 9.31358   5
  -5  -4   6 168.725 13.7276   4
  -5  -4   6 147.239 13.8686   5
  -5   4   6 130.348 12.7833   4
  -5   4   6 142.482 11.9885   3
   5   4  -6 147.559 14.0415   9
  -5  -4   6 133.905 10.4548   2
  -5   4   6 146.960 10.5708   2
  -5   4   6 162.074 13.7500  10
  -5   4   6 133.484 10.4729   1
  -5  -4   6 144.045 10.3968   1
  -5   4   5 3630.69 155.667   2
  -5  -4   5 3689.25 155.923   2
   5   4  -5 3715.81 158.768   5
  -5  -4   5 3523.41 159.811   5
  -5  -4   5 3645.65 158.414   4
  -5   4   5 3536.80 158.105   4
  -5   4   5 3589.13 157.091   3
   5   4  -5 3447.36 159.688   9
  -5   4   5 3642.39 158.544  10
  -5   4   5 3684.49 155.485   1
  -5  -4   5 3766.64 155.454   1
  -5   4   5 3677.76 160.975   7
  -5   4   4 15.4420 7.62622  10
  -5   4   4 9.29071 6.12584   4
  -5  -4   4 14.8181 7.61102   4
  -5   4   4 14.8033 9.52391   7
   5   4  -4 18.6827 7.74153   6
  -5  -4   4 1.32420 7.10654   5
   5   4  -4 2.22595 7.69486   5
  -5   4   4 22.4050 3.11714   9
   5   4  -4 14.2976 7.48658   9
   5   4  -4 6.75381 6.58299   4
  -5   4   4 19.4632 5.81392   3
  -5   4   4 9.79481 4.76221   1
  -5  -4   4 11.2373 4.69471   1
  -5   4   4 11.6428 4.56911   2
  -5  -4   4 1.28947 4.74086   2
  -5   4   3 1682.34 78.0986   7
   5   4  -3 1651.54 76.9706   6
  -5   4   3 1657.01 73.6065   3
   5   4  -3 1691.50 76.0397   4
  -5   4   3 1636.31 75.3755   4
  -5   4   3 1694.14 72.7140   1
  -5  -4   3 1665.67 72.4861   1
  -5   4   3 1726.33 76.2167  10
   5   4  -3 1629.67 75.8543   5
  -5   4   3 1601.55 72.6835   2
  -5  -4   3 1653.47 73.0628   2
  -5  -4   3 1674.01 76.0438   9
  -5   4   2 152.825 14.7507   7
   5   4  -2 134.056 12.7635   5
   5   4  -2 112.049 11.9109   6
  -5   4   2 131.775 9.62281   3
  -5   4   2 132.994 11.4531   4
   5   4  -2 120.595 11.6711   4
  -5   4   2 135.553 9.25970   1
  -5  -4   2 113.704 8.68448   1
  -5   4   2 151.976 12.9410  10
  -5  -4   2 120.892 11.7660   9
  -5  -4   2 108.317 8.97601   2
  -5   4   2 112.133 8.84226   2
   5   4  -1 38.6133 7.58366   4
   5   4  -1 45.7790 8.71695   6
   5  -4  -1 46.2549 5.73522   5
   5   4  -1 47.2638 8.97152   5
  -5   4   1 33.9623 8.60704  10
  -5   4   1 29.0687 5.56163   3
  -5   4   1 36.5334 7.31625   4
  -5  -4   1 44.4463 6.31580   2
  -5   4   1 30.2884 5.55920   2
  -5   4   1 46.3409 10.0507   7
  -5  -4   1 43.3260 8.75676   9
  -5   4   1 29.3871 5.84770   1
  -5  -4   1 34.9713 5.57774   1
  -5   4   0 2.75496 8.48426   7
   5   4   0 12.0672 6.99360   6
   5   4   0 3.38490 7.25706   5
   5  -4   0 11.8825 5.03069   5
   5  -4   0 10.7965 7.11625   4
   5   4   0 2.33109 6.55746   4
  -5  -4   0 11.4550 7.04411   9
  -5   4   0 14.2318 8.11661  10
  -5  -4   0 7.84331 4.54579   2
  -5   4   0 9.12421 4.82741   2
   5   4   1 234.295 16.8056   6
   5  -4   1 221.612 14.2867   5
   5   4   1 222.943 16.7433   5
   5  -4   1 243.338 16.2973   4
   5   4   1 278.063 17.7314   4
   5   4   1 230.821 13.7771   2
   5  -4   1 218.794 13.4539   2
  -5  -4  -1 248.291 14.4070   2
  -5   4  -1 234.266 13.9158   2
  -5  -4  -1 247.768 16.4625   9
   5  -4   1 238.982 18.1685  10
  -5   4  -1 235.956 16.8011  10
  -5   4  -1 246.027 18.4711   7
  -5   4  -2 25.1946 9.30007   7
   5   4   2-2.39936 7.01311   6
   5  -4   2 14.7951 8.06832  10
   5   4   2 12.9629 8.10374   5
   5  -4   2 9.62626 5.41551   5
   5  -4   2 11.0821 5.12065   2
   5   4   2 11.5509 5.40945   2
  -5  -4  -2 9.29600 7.17979   9
  -5   4  -2 23.8223 5.54798   2
  -5  -4  -2 8.99917 5.27731   2
   5   4   2 13.9019 8.32378   4
   5  -4   2 23.8026 7.85032   4
  -5   4  -3 336.096 22.0145   7
   5   4   3 382.468 21.8805   6
   5  -4   3 328.233 19.2032   5
   5   4   3 334.234 21.4478   5
   5  -4   3 329.388 20.5074   4
  -5  -4  -3 351.264 20.4134   9
  -5  -4  -3 316.252 18.7338   2
  -5   4  -3 304.911 18.3964   2
   5  -4   3 336.672 22.3678  10
   5   4   3 308.554 18.2950   2
   5  -4   3 309.802 18.1243   2
   5   4   3 387.009 22.5179   4
  -5   4  -4 57.2601 10.1029   7
  -5   4  -4 51.7851 9.90209  10
   5   4   4 57.4500 7.58760   2
   5  -4   4 77.4595 10.2414   4
  -5  -4  -4 66.7976 9.39072   9
  -5   4  -4 60.5110 7.86168   2
  -5  -4  -4 49.2242 7.78220   2
   5  -4   4 46.9271 10.2428  10
   5   4   5 236.386 14.8571   2
  -5  -4  -5 237.803 16.1389   9
  -5  -4  -5 227.987 14.8466   1
  -5   4  -5 210.359 14.5319   1
   5  -4   5 191.336 16.1680   4
  -5  -4  -5 197.004 15.5813   6
  -5  -4  -5 222.458 15.1477   2
  -5   4  -5 181.512 14.1407   2
  -5   4  -5 190.323 16.5334   7
  -5   4  -5 233.955 16.6317  10
   5  -4   5 225.564 18.1101  10
  -5  -4  -6 67.5461 10.4087   6
   5   4   6 57.8295 9.12403   2
   5  -4   6 56.8519 10.4060   4
  -5  -4  -6 38.8190 7.93499   1
  -5   4  -6 61.5332 8.88175   1
  -5   4  -6 33.7101 9.70216   7
  -5   4  -6 63.0051 10.4825  10
   5  -4   6 48.2634 10.7961  10
  -5   4  -7 20.8277 8.72165   7
   5  -4   7 14.2393 9.19346  10
  -5   4  -7 18.9237 7.11319   8
  -5  -4  -7 21.3983 8.59917   6
  -5  -4  -7 19.4165 7.56031   1
  -5   4  -7 22.5614 8.06904   1
   5   4   7 25.4885 8.83843   2
   5  -4   7 21.1348 8.15666   2
   5  -4   7 11.0891 9.32194   4
  -5  -4  -8 57.6244 10.2460   6
  -5  -4  -8 63.2126 9.97797   1
  -5   4  -8 34.8458 9.11073   1
   5  -4   8 27.0837 10.2393   4
  -5   4  -8 39.6313 5.54376   3
   5  -4   8 38.7129 10.5702  10
  -5   4  -8 43.7843 10.1847   7
   5   4   8 57.2803 10.4175   2
   5  -4   8 43.8183 9.66738   2
  -5   4  -8 31.2981 8.21836   8
  -5   4  -9 133.724 13.8686   1
  -5  -4  -9 124.735 13.5997   1
  -5   4  -9 130.768 9.43915   3
   5  -4   9 139.607 15.8206  10
   5  -4   9 133.936 13.9484   2
   5   4   9 140.129 13.6368   2
  -5  -4  -9 141.754 13.4649   6
  -5   4  -9 141.972 12.5732   8
  -5   4 -10 14.8030 9.76473   1
  -5  -4 -10 14.8999 8.92597   1
  -5   4 -10 13.2078 5.83116   3
   5  -4  10 8.37045 11.0222  10
   5  -4  10 20.3877 10.1508   2
   5   4  10 10.9255 9.92021   2
  -5  -4 -10 16.9452 9.48741   6
  -5   4 -10 21.9275 8.50044   8
  -5  -4 -11 104.329 13.7556   1
  -5   4 -11 109.406 14.0363   1
  -5   4 -11 99.4456 9.32914   3
   5  -4  11 83.5846 14.5700  10
   5  -4  11 99.3167 13.5201   2
   5   4  11 85.0819 13.1931   2
  -5  -4 -11 103.003 13.2921   6
  -5   4 -11 83.0630 11.6075   8
  -5   4 -12 31.7299 9.80929   8
   5  -4  12 26.1078 12.2123  10
  -5  -4 -12 36.8059 11.0325   6
  -5   4 -12 40.7701 7.41172   3
  -5  -4 -12 23.1292 10.5153   1
  -5   4 -12 42.9068 12.1652   1
  -5   4 -13 126.669 13.7511   8
   5  -4  13 120.326 16.4072  10
  -5  -4 -13 103.599 17.2535   7
  -5  -4 -13 122.841 15.7284   1
  -5   4 -13 134.736 16.4806   1
   5  -4  14 1.80097 12.4223  10
  -5  -4 -14 2.00484 13.4712   7
  -5   4 -14-1.71555 12.9846   1
  -5  -4 -14-3.46730 12.6689   1
  -5  -4 -15 596.558 37.8668   7
   5  -4  15 628.371 37.1964  10
  -5  -4 -15 602.852 37.1052   1
  -5   4 -15 620.035 37.6036   1
   5   4  15 600.638 38.4277   8
   5  -4  16 142.540 18.3789  10
   5   4  16 148.413 20.2469   8
  -5  -4 -16 157.585 19.4963   7
  -5   4 -16 148.992 19.2703   1
  -5  -4 -16 146.889 19.3815   1
  -5  -4 -17 465.769 32.6478   1
  -5   4 -17 403.979 30.9953   1
   5  -4  17 484.492 31.7447  10
  -5  -4 -17 448.374 31.6539   7
   5   4  17 438.007 32.9751   8
   5  -4  18-1.88473 14.3938  10
  -5  -4 -18-23.4531 15.9384   1
  -5   4 -18-33.6806 17.2369   1
   5   4  18-2.39550 17.6707   8
  -5  -4 -18 1.82945 15.1440   7
  -5   4 -19 314.161 27.6848   1
   5   4  19 315.675 28.9030   8
   5  -4  19 247.874 25.0743  10
  -5  -4 -19 295.624 27.2533   1
  -5  -4 -20-6.92783 17.6258   1
  -5   4 -20 2.28310 18.2072   1
   5   4  20 10.3467 18.9884   8
   5  -4  20-3.78059 16.3975  10
  -5  -4 -21 14.3871 18.9851   1
  -5   4 -21 14.2362 19.3594   1
   5  -5 -23-6.83464 19.3861   1
   5   5 -23-22.4408 19.9107   1
   5  -5 -22 61.3462 19.2344   1
   5   5 -22 60.4607 18.5391   1
   5  -5 -21-6.28765 17.3424   1
   5   5 -21 14.4622 16.7897   1
  -5   5  21-5.15073 18.0355   8
  -5  -5  21-26.2976 19.8212   5
   5  -5 -20 335.440 28.1531   1
   5   5 -20 362.236 28.4979   1
  -5   5  20 392.748 31.5435   8
  -5  -5  20 304.223 30.9651   5
   5  -5 -19 53.1709 16.0797   1
   5   5 -19 54.2753 16.3811   1
  -5   5  19 80.4386 18.9661   8
  -5  -5  19 62.0048 19.3334   5
  -5   5  18 564.015 36.3782   8
  -5  -5  18 465.658 35.7482   5
   5  -5 -18 483.401 32.7134   1
   5   5 -18 522.942 33.4092   1
   5   5 -18 542.468 37.9527   9
  -5   5  17 49.1516 15.7258   8
   5   5 -17 15.0465 13.3775   1
   5  -5 -17 11.8840 13.1648   1
  -5  -5  17 25.6004 16.2528   5
  -5  -5  17 27.9525 9.19172   7
   5   5 -17 39.9226 18.1005   9
   5   5 -16 74.6074 18.7668   9
  -5   5  16 71.1869 16.6325   8
   5   5 -16 64.4974 13.5985   1
   5  -5 -16 20.7646 12.1830   1
  -5  -5  16 37.8980 10.0986   7
  -5  -5  16 33.7837 15.3296   5
  -5  -5  15 49.7856 10.9122   7
   5  -5 -15 76.1584 13.6797   1
   5   5 -15 28.0236 11.2566   1
  -5  -5  15 54.3828 9.39034   3
  -5  -5  15 67.5456 16.0869   5
  -5   5  15 63.8102 14.8750   8
   5   5 -15 76.5752 17.3392   9
   5   5 -14 115.257 10.6878  10
  -5   5  14 104.588 13.4215   1
  -5  -5  14 90.1465 12.5907   1
   5   5 -14 73.7365 17.3644   9
  -5  -5  14 115.907 18.1293   5
  -5   5  14 132.279 16.3643   8
   5  -5 -14 103.100 14.4183   1
   5   5 -14 131.003 14.8555   1
   5   5 -13 19.9493 7.68667  10
  -5   5  13 18.9264 9.97166   1
  -5  -5  13 33.6232 10.4833   1
   5   5 -13 36.5422 14.1771   9
  -5   5  13 48.7741 13.5652   8
   5  -5 -13 21.9231 9.70561   1
   5   5 -13 35.8454 10.6554   1
  -5  -5  13 30.6651 13.5631   5
  -5  -5  12 1093.93 57.1173   5
  -5   5  12 1052.76 50.1072   5
   5   5 -12 1061.90 57.5446   9
   5   5 -12 1101.48 50.4709  10
   5  -5 -12 1005.96 52.1139   1
   5   5 -12 1085.30 52.6200   1
  -5   5  12 1093.82 55.3147   8
  -5   5  12 1139.12 52.1345   1
  -5  -5  12 1099.51 51.8135   1
   5   5 -11 28.0992 8.19930  10
  -5   5  11 17.7803 7.23359   5
  -5  -5  11 13.4131 11.8324   5
  -5   5  11 26.7349 8.73003   1
  -5  -5  11 27.8913 8.71582   1
   5   5 -11 27.9492 13.0117   9
  -5   5  10 124.377 14.6459   4
  -5   5  10 129.368 12.1947   1
  -5  -5  10 138.396 12.2889   1
   5   5 -10 155.625 17.5384   9
  -5  -5  10 182.633 18.1007   5
   5   5 -10 168.616 13.0480  10
  -5   5  10 130.983 11.2688   5
  -5  -5   9 85.4796 14.1590   5
  -5   5   9 73.5880 8.83101   5
  -5   5   9 55.8608 8.59533   1
   5   5  -9 90.4529 13.9037   9
  -5   5   9 68.7680 12.4210   4
   5   5  -9 69.8926 10.0476  10
  -5  -5   9 59.3334 8.68890   2
  -5   5   8 7.19737 6.08507   5
  -5  -5   8 6.95487 10.4230   5
  -5   5   8 2.90683 6.36716   1
   5   5  -8-1.76322 10.1324   9
  -5   5   8-7.40903 9.40791   4
   5   5  -8 1.05778 8.69121  10
  -5  -5   8 8.48644 6.29441   2
  -5   5   8 8.30226 5.83509   2
  -5   5   7-0.62761 5.96392   5
  -5  -5   7-1.70172 9.18431   5
  -5  -5   7 6.87245 9.90640   4
  -5   5   7 2.87597 8.61893   4
   5   5  -7-2.24036 9.03489  10
   5   5  -7-6.76525 10.0686   9
  -5   5   7 3.30131 5.96286   1
  -5  -5   7-1.31804 5.79002   1
  -5   5   7-4.14551 5.36069   2
  -5  -5   7 2.84835 5.74340   2
  -5   5   6 317.724 17.1122   5
  -5  -5   6 285.679 22.2488   5
  -5  -5   6 292.423 21.0100   4
  -5   5   6 297.218 21.0734   4
  -5   5   6 314.019 16.8067   1
  -5  -5   6 300.398 16.8791   1
  -5   5   6 296.184 16.7632   2
  -5  -5   6 342.733 17.4604   2
  -5   5   6 295.590 14.4803   6
   5   5  -6 306.731 22.2531   9
  -5   5   6 282.075 21.0668  10
  -5  -5   5 180.481 11.7891   1
  -5   5   5 191.322 11.9670   1
  -5  -5   5 162.045 16.9491   5
  -5  -5   5 208.092 16.8515   4
  -5   5   5 212.896 12.2494   2
  -5  -5   5 180.750 12.1581   2
  -5   5   5 187.574 15.7224   4
  -5   5   5 201.029 16.9814  10
   5   5  -5 231.060 18.2105   6
   5   5  -5 188.723 17.1947   9
  -5  -5   4 341.056 18.9159   2
  -5   5   4 386.457 18.9810   2
  -5   5   4 364.254 23.7852  10
  -5   5   4 357.583 17.1893   9
  -5   5   4 386.664 20.8456   3
   5   5  -4 329.539 24.0138   6
  -5   5   4 370.465 18.8369   1
  -5  -5   4 381.101 18.7449   1
   5   5  -4 403.342 24.6552   4
  -5   5   4 422.751 24.0715   4
  -5   5   3 369.764 25.9663   7
  -5   5   3 374.874 18.2831   1
  -5  -5   3 359.981 18.1459   1
  -5   5   3 348.403 18.2813   2
  -5  -5   3 373.269 18.7482   2
   5   5  -3 350.789 23.7178   6
   5   5  -3 358.571 23.3305   5
  -5   5   3 354.158 18.1648   9
  -5   5   3 368.277 23.0442   4
   5   5  -3 333.656 23.0907   4
  -5   5   3 379.440 23.6320  10
  -5   5   3 363.228 19.7687   3
  -5   5   2 603.638 36.6587   7
  -5   5   2 628.454 29.2323   1
  -5  -5   2 642.615 29.1314   1
   5   5  -2 616.636 34.4431   5
  -5   5   2 626.646 30.2248   3
  -5   5   2 651.759 34.2064   4
   5   5  -2 632.660 34.9194   4
  -5  -5   2 640.938 29.7236   2
  -5   5   2 641.151 29.4059   2
   5   5  -2 610.457 34.9110   6
  -5   5   2 598.657 29.8464   9
  -5  -5   2 647.783 33.9966   9
  -5   5   2 627.373 34.3522  10
  -5   5   1 259.820 21.9392   7
   5   5  -1 289.639 20.5508   6
   5   5  -1 311.840 20.9633   5
  -5   5   1 271.915 15.4286   3
   5   5  -1 303.421 20.7290   4
  -5   5   1 290.357 19.7498   4
  -5   5   1 284.110 15.1819   1
  -5  -5   1 262.696 14.8402   1
  -5  -5   1 296.819 15.6748   2
  -5   5   1 286.970 15.2826   2
  -5  -5   1 313.173 20.1658   9
  -5   5   1 292.509 20.2546  10
  -5   5   0 17.9787 4.99015   2
  -5  -5   0 15.9590 5.38059   2
   5   5   0 11.8786 9.45308   5
   5  -5   0 20.9619 6.81801   5
   5   5   0 21.7274 9.44352   4
  -5   5   0 8.20956 11.5783   7
  -5   5   0 15.7824 5.16338   1
  -5  -5   0 18.6033 4.81037   1
  -5  -5   0 15.3807 8.98617   9
   5   5   0 35.2028 9.83977   6
  -5   5   0 20.7828 10.3858  10
  -5   5  -1 1.61342 10.6062   7
   5   5   1 13.8173 9.08343   6
   5  -5   1-0.93041 6.25321   5
   5   5   1-5.32803 9.55622   5
  -5  -5  -1 9.25508 5.35400   2
  -5   5  -1 4.97188 5.16594   2
   5   5   1-1.48795 8.29506   4
   5  -5   1 8.72361 9.27214   4
  -5  -5  -1-6.98965 8.11798   9
   5   5   2 708.176 39.2195   6
   5  -5   2 741.593 37.5624   5
   5  -5   2 856.856 40.4123   4
   5   5   2 776.286 40.9094   4
  -5  -5  -2 767.997 38.7775   9
   5   5   2 741.639 34.9626   2
  -5   5  -2 776.668 41.6686   7
  -5  -5  -2 773.660 35.4294   1
  -5   5  -2 734.811 35.3007   2
  -5  -5  -2 730.605 35.6413   2
   5  -5   3 628.013 32.7844   4
   5   5   3 582.239 33.3650   4
   5   5   3 547.023 27.7837   2
   5  -5   3 597.146 27.6767   2
   5  -5   3 561.999 30.2283   5
  -5   5  -3 577.043 33.8009   7
  -5  -5  -3 566.783 30.9779   9
  -5   5  -3 560.467 27.9656   1
  -5  -5  -3 534.924 27.8198   1
   5   5   3 571.913 32.3218   6
   5  -5   4 1433.79 69.9542   5
   5   5   4 1635.23 73.9729   4
   5  -5   4 1494.81 71.6732   4
   5   5   4 1518.65 71.6945   6
  -5  -5  -4 1543.96 70.6262   9
  -5  -5  -4 1527.35 67.9478   1
  -5   5  -4 1514.27 67.9055   1
   5   5   4 1578.50 67.8623   2
   5  -5   4 1467.03 67.2899   2
  -5  -5  -5 32.1686 9.53381   9
   5   5   5 14.7454 7.45823   2
   5  -5   5 40.7102 10.9875   4
   5   5   5 27.3051 10.5211   4
  -5   5  -5 38.6376 7.38719   1
  -5  -5  -5 31.7388 7.55169   1
   5  -5   5 51.5369 9.72925   5
   5  -5   6 46.0695 10.4270   5
  -5  -5  -6 36.9453 10.0131   9
   5   5   6 49.3714 13.1324   4
   5  -5   6 46.7976 12.9193  10
   5   5   6 14.5329 7.95482   2
  -5  -5  -6 42.2059 7.82053   1
  -5   5  -6 22.0961 7.76748   1
   5  -5   7 44.3660 9.31029   2
   5   5   7 50.9156 9.71084   2
   5  -5   7 43.4902 10.6861   5
   5  -5   7 58.7479 13.5316  10
  -5  -5  -7 70.4284 9.73178   1
  -5   5  -7 54.5748 9.33187   1
  -5  -5  -7 67.5544 11.3033   9
  -5  -5  -8 584.012 31.9841   9
  -5  -5  -8 618.268 31.5411   1
  -5   5  -8 604.617 31.4849   1
   5  -5   8 572.221 35.6690  10
   5  -5   8 576.811 30.7398   2
   5   5   8 572.957 31.0248   2
  -5   5  -8 532.554 30.8326   8
  -5  -5  -9 47.4294 10.5470   1
  -5   5  -9 58.1938 10.7877   1
  -5  -5  -9 48.8971 11.0207   9
   5  -5   9 46.5522 10.2348   2
   5   5   9 61.1747 10.8771   2
   5  -5   9 79.3176 15.2870  10
  -5   5  -9 41.4318 10.1993   8
  -5   5 -10 1222.55 59.8655   8
  -5  -5 -10 1270.42 60.9389   6
   5  -5  10 1190.83 59.9893   2
  -5  -5 -10 1315.84 61.0189   1
  -5   5 -10 1281.67 60.8562   1
   5   5  10 1334.64 61.0009   2
   5  -5  10 1281.35 65.0845  10
  -5   5 -11 1.17692 9.91084   8
  -5  -5 -11 8.23830 10.4822   1
  -5   5 -11 1.36686 10.6501   1
  -5  -5 -11 2.36029 14.3385   7
   5  -5  11-1.23256 10.4147   2
   5   5  11 8.82207 10.6489   2
   5  -5  11 23.7271 13.2159  10
  -5  -5 -12 379.772 30.6928   7
   5  -5  12 351.524 27.9330  10
  -5  -5 -12 393.598 25.3764   1
  -5   5 -12 366.534 25.2044   1
  -5   5 -13 37.3238 12.3854   1
  -5  -5 -13 50.1456 13.3550   1
   5  -5  13 28.2717 15.1262  10
  -5  -5 -13 59.6035 18.3578   7
  -5  -5 -14 28.3498 13.7135   1
  -5   5 -14 11.5679 13.1435   1
   5  -5  14 8.14685 13.8460  10
  -5  -5 -14 11.8973 15.5654   7
  -5   5 -15 6.99956 13.8498   1
  -5  -5 -15-1.76568 14.6618   1
  -5  -5 -15 23.4081 16.4736   7
   5  -5  15-2.04884 14.4192  10
   5   5  16 70.9865 19.2754   8
  -5   5 -16 57.1733 15.5295   1
  -5  -5 -16 53.9131 16.6386   1
   5  -5  16 63.9398 17.5089  10
  -5  -5 -16 25.2866 17.5428   7
  -5   5 -17-3.87143 16.0719   1
  -5  -5 -17 3.89805 16.0106   1
   5   5  17 2.51429 17.4308   8
  -5  -5 -17 15.7243 17.0018   7
   5  -5  17-10.3400 17.5293  10
  -5  -5 -18 10.2270 16.5756   1
  -5   5 -18 8.10533 16.3607   1
  -5  -5 -18 19.6137 16.9253   7
   5   5  18 51.8538 19.4708   8
   5  -5  18 10.3259 16.3603  10
   5  -5  19-8.23135 17.2723  10
  -5  -5 -19 4.24715 17.1348   1
  -5   5 -19 42.1706 18.1787   1
  -5  -5 -20 103.690 22.0810   1
  -5   5 -20 109.365 21.0344   1
   5  -6 -21-17.7669 17.8435   1
   5  -6 -20 96.0323 19.3395   1
   5   6 -19 11.4706 20.4746   9
   5  -6 -19 3.56841 16.1618   1
  -5   6  19-2.48828 17.5105   8
  -5  -6  19 5.42423 18.3219   5
   5   6 -18 8.35998 18.0092   9
  -5  -6  18 7.95269 19.0195   5
   5  -6 -18 13.4702 14.5156   1
   5   6 -18 8.25772 13.9086   1
  -5   6  18 2.38956 16.9009   8
  -5  -6  17-2.58383 18.0932   5
[truncated: 513,302 more chars]
