# Supplementary material for: Crystal structure of 1-(1,3-benzo­thia­zol-2-yl)-3-(4-bromo­benzo­yl)thio­urea
Source: Acta Crystallogr E Crystallogr Commun. 2024 May 31;80(Pt 6):663–6. doi: 10.1107/S2056989024004742 (PMC11151310; doi:10.1107/S2056989024004742)
Supplement: Supplementary file 2 [file e-80-00663-Isup2.hkl]

data_I                                                                          
_shelx_title ' 20220919597cdcl2_auto_a.res in P2(1)/n'                          
_shelx_refln_list_code          4                                               
_shelx_F_calc_maximum      347.75                                               
_exptl_crystal_F_000       784.00                                               
_reflns_d_resolution_high  0.8001                                               
                                                                                
loop_                                                                           
 _space_group_symop_operation_xyz                                               
 'x, y, z'                                                                      
 '-x+1/2, y+1/2, -z+1/2'                                                        
 '-x, -y, -z'                                                                   
 'x-1/2, -y-1/2, z-1/2'                                                         
                                                                                
_cell_length_a    13.5009                                                       
_cell_length_b     6.4130                                                       
_cell_length_c    17.9147                                                       
_cell_angle_alpha  90.000                                                       
_cell_angle_beta  103.606                                                       
_cell_angle_gamma  90.000                                                       
                                                                                
_shelx_F_squared_multiplier     1.000                                           
                                                                                
loop_                                                                           
 _refln_index_h                                                                 
 _refln_index_k                                                                 
 _refln_index_l                                                                 
 _refln_F_squared_calc                                                          
 _refln_F_squared_meas                                                          
 _refln_F_squared_sigma                                                         
 _refln_observed_status                                                         
   2   0   0       2639.52       2604.01       114.57 o                         
   4   0   0        195.97        260.17        15.67 o                         
   6   0   0      20678.41      20144.19       606.03 o                         
   8   0   0        539.60        577.73        33.75 o                         
  10   0   0         56.69        127.29        19.87 o                         
  12   0   0       3503.67       3422.72       304.46 o                         
  14   0   0        184.95        162.70        37.42 o                         
  16   0   0       1320.29       1408.64        61.26 o                         
   1   1   0      11575.45      11296.06       158.58 o                         
   2   1   0       6329.22       6799.99       118.65 o                         
   3   1   0       1718.76       1756.70        33.60 o                         
   4   1   0       1103.51       1104.66        28.43 o                         
   5   1   0      14793.59      15273.72       322.72 o                         
   6   1   0       1019.55       1092.97        34.24 o                         
   7   1   0       2702.91       2616.99        78.39 o                         
   8   1   0         11.58         10.93         8.18 o                         
   9   1   0        744.31        728.17        20.08 o                         
  10   1   0        109.92        101.32        14.84 o                         
  11   1   0       1053.31       1016.83        22.86 o                         
  12   1   0        336.81        310.87        18.77 o                         
  13   1   0        367.32        376.10        27.74 o                         
  14   1   0         29.78         63.02        26.65 o                         
  15   1   0        185.09        183.56        28.49 o                         
  16   1   0          4.78        -30.89        44.07 o                         
   0   2   0      29071.79      29943.54       725.31 o                         
   1   2   0        413.94        502.87        18.18 o                         
   2   2   0       1222.39       1207.08        18.93 o                         
   3   2   0       1655.33       1623.93        24.90 o                         
   4   2   0         47.71         61.28         5.46 o                         
   5   2   0        208.39        249.78        14.19 o                         
   6   2   0      15341.43      15466.65       250.54 o                         
   7   2   0       1531.26       1477.41        33.12 o                         
   8   2   0       2057.60       2081.24        41.01 o                         
   9   2   0          5.28          2.91         8.69 o                         
  10   2   0        676.53        648.24        17.80 o                         
  11   2   0        174.02        180.48        14.60 o                         
  12   2   0       4456.53       4507.03        90.27 o                         
  13   2   0       1488.95       1424.27        58.77 o                         
  14   2   0        175.24        199.17        22.93 o                         
  15   2   0        314.39        378.92        52.39 o                         
   1   3   0       2771.84       2579.67        50.05 o                         
   2   3   0          8.39         27.46         4.80 o                         
   3   3   0        555.28        585.40        11.96 o                         
   4   3   0         34.11         34.16         6.93 o                         
   5   3   0        453.87        418.08        12.07 o                         
   6   3   0          2.40          7.79         6.41 o                         
   7   3   0       4752.64       4629.05        77.06 o                         
   8   3   0        687.88        714.61        20.90 o                         
   9   3   0       2244.66       2282.32        50.94 o                         
  10   3   0        100.26         85.19        13.80 o                         
  11   3   0         26.65         26.21        15.11 o                         
  12   3   0        126.47        109.18        21.09 o                         
  13   3   0       1200.46       1231.94        45.60 o                         
  14   3   0         22.15         11.19        22.40 o                         
  15   3   0       2151.87       2117.61        83.48 o                         
   0   4   0       3924.15       3775.64       100.13 o                         
   1   4   0         83.66         88.94         9.62 o                         
   2   4   0       2550.57       2613.59        53.23 o                         
   3   4   0         94.60         96.62         6.50 o                         
   4   4   0       1980.14       1990.43        29.99 o                         
   5   4   0         40.15         34.76         7.81 o                         
   6   4   0       9444.84       9222.71       123.82 o                         
   7   4   0        595.22        606.22        20.60 o                         
   8   4   0        231.54        217.90        13.10 o                         
   9   4   0        179.52        139.74         9.35 o                         
  10   4   0       2567.96       2636.03        61.04 o                         
  11   4   0        546.16        539.01        27.44 o                         
  12   4   0       2884.40       2854.38        78.26 o                         
  13   4   0         89.12        106.98        17.44 o                         
  14   4   0        964.13       1026.57        44.77 o                         
   1   5   0        989.13        929.40        24.36 o                         
   2   5   0       1185.87       1215.16        35.25 o                         
   3   5   0        174.29        191.25        20.24 o                         
   4   5   0        944.13        935.28        17.70 o                         
   5   5   0         75.90         73.83         8.19 o                         
   6   5   0        380.22        381.45        12.58 o                         
   7   5   0       1951.55       1914.78        40.05 o                         
   8   5   0        418.68        427.82        21.31 o                         
   9   5   0       1538.20       1570.22        49.92 o                         
  10   5   0         42.26         23.38        11.90 o                         
  11   5   0         70.76         62.54        16.92 o                         
  12   5   0         55.10         38.00        26.28 o                         
   0   6   0       6852.04       7387.20       315.97 o                         
   1   6   0        345.85        349.45        16.26 o                         
   2   6   0         29.75         57.70        19.53 o                         
   3   6   0       1194.45       1192.30        42.43 o                         
   4   6   0        285.19        337.69        24.46 o                         
   5   6   0        783.81        714.46        19.03 o                         
   6   6   0       7975.71       7729.25       129.02 o                         
   7   6   0       1303.91       1292.79        32.22 o                         
   8   6   0        906.24        897.57        30.01 o                         
   9   6   0         56.03         51.54        16.23 o                         
  10   6   0       1476.34       1491.61        45.19 o                         
   1   7   0       1627.69       1684.67        59.76 o                         
   2   7   0        562.48        611.41        30.31 o                         
   3   7   0        392.91        318.18        31.30 o                         
   4   7   0        534.19        518.53        27.51 o                         
   5   7   0        600.09        628.09        35.16 o                         
   6   7   0        175.57        163.96        42.89 o                         
   7   7   0       1150.45       1142.73        77.14 o                         
   0   8   0       4328.20       4665.92       142.69 o                         
   1   8   0        376.16        404.47        30.28 o                         
 -15   0   1       2698.14       2902.40       118.27 o                         
 -13   0   1       1398.13       1353.45        50.80 o                         
 -11   0   1       3061.03       3006.39        98.14 o                         
  -9   0   1       6072.74       5884.31       156.42 o                         
  -7   0   1       2520.83       2393.53       133.17 o                         
  -5   0   1      19276.05      19348.69       579.59 o                         
  -3   0   1      17836.66      17978.26       535.25 o                         
   3   0   1       1990.44       1942.20        91.22 o                         
   5   0   1        802.58        883.57        53.33 o                         
   7   0   1         13.06         16.42        15.13 o                         
   9   0   1      10044.97      10518.78       268.32 o                         
  11   0   1        768.50        700.96        52.67 o                         
  13   0   1       1913.92       1733.96        83.00 o                         
  15   0   1        124.93         92.08        39.29 o                         
 -16   1   1       1964.75       2031.77       112.83 o                         
 -15   1   1        133.68        130.73        37.34 o                         
 -14   1   1        122.23         60.13        25.74 o                         
 -13   1   1         98.94         52.54        40.53 o                         
 -12   1   1       2310.53       2285.02        54.40 o                         
 -11   1   1         24.60         23.93        10.31 o                         
 -10   1   1       8673.43       8360.68       132.46 o                         
  -9   1   1          2.65         20.52         8.56 o                         
  -8   1   1        168.55        215.59         8.93 o                         
  -7   1   1       4051.20       4564.12        91.27 o                         
  -6   1   1         38.22         21.78        10.23 o                         
  -5   1   1       1266.22       1304.86        30.49 o                         
  -4   1   1      19777.62      19608.09       335.75 o                         
  -3   1   1        362.04        402.75        15.08 o                         
  -2   1   1        210.14        185.93         5.68 o                         
  -1   1   1        504.51        504.76        10.13 o                         
   0   1   1        164.84        183.30        14.28 o                         
   1   1   1       1509.61       1450.08        35.68 o                         
   2   1   1       7777.77       7827.51       166.68 o                         
   3   1   1         21.14         23.05         5.06 o                         
   4   1   1       8059.68       8221.43       205.41 o                         
   5   1   1         41.96         70.38        13.36 o                         
   6   1   1       5422.73       5773.08       183.61 o                         
   7   1   1        283.00        297.48        47.38 o                         
   8   1   1       1846.34       1718.70        56.06 o                         
   9   1   1          1.86          3.25        16.79 o                         
  10   1   1       1684.83       1723.81        42.22 o                         
  11   1   1        571.66        549.88        22.23 o                         
  12   1   1       4423.91       4225.35        97.62 o                         
  13   1   1         49.62         36.00        16.68 o                         
  14   1   1        497.40        424.17        24.65 o                         
  15   1   1       1073.48       1059.62        69.12 o                         
  16   1   1        648.53        672.77       138.70 o                         
 -16   2   1        161.54        110.11        54.63 o                         
 -15   2   1       2460.09       2499.95        99.68 o                         
 -14   2   1        553.27        505.63        48.23 o                         
 -13   2   1        526.54        570.20        30.14 o                         
 -12   2   1       1746.10       1802.43        43.75 o                         
 -11   2   1       3303.88       3346.41        59.85 o                         
 -10   2   1         28.31         20.01        10.40 o                         
  -9   2   1       3425.06       3168.69        56.02 o                         
  -8   2   1         75.49         52.21         7.46 o                         
  -7   2   1        735.92        696.33        19.45 o                         
  -6   2   1        495.41        573.85        12.93 o                         
  -5   2   1       1211.79       1138.43        22.03 o                         
  -4   2   1         30.31         26.65         3.92 o                         
  -3   2   1      13849.24      13577.17       203.21 o                         
  -2   2   1       1314.82       1366.64        23.09 o                         
  -1   2   1         17.12         21.83         2.16 o                         
   0   2   1       1640.94       1614.48        29.25 o                         
   1   2   1        556.16        531.65         9.95 o                         
   2   2   1       2094.42       2126.84        29.89 o                         
   3   2   1      11621.51      11734.46       176.83 o                         
   4   2   1        863.97        948.43        28.10 o                         
   5   2   1       1883.60       1843.43        35.39 o                         
   6   2   1       1986.16       1980.31        47.26 o                         
   7   2   1        201.65        213.59        17.30 o                         
   8   2   1        911.45        910.24        32.83 o                         
   9   2   1       6385.31       6480.55       111.26 o                         
  10   2   1        552.62        539.27        18.40 o                         
  11   2   1        874.73        851.25        29.87 o                         
  12   2   1       1225.22       1185.32        36.36 o                         
  13   2   1          3.57        -28.95        28.95 o                         
  14   2   1        689.57        634.73        41.48 o                         
  15   2   1        699.22        760.28        40.47 o                         
 -15   3   1        100.30         67.67        35.24 o                         
 -14   3   1        703.37        625.14        44.22 o                         
 -13   3   1         71.45         82.74        29.04 o                         
 -12   3   1        471.36        502.05        37.83 o                         
 -11   3   1         59.17         54.45        24.57 o                         
 -10   3   1       5361.66       5193.19       102.27 o                         
  -9   3   1         10.19         -0.93        12.35 o                         
  -8   3   1        236.97        250.51        11.03 o                         
  -7   3   1        575.78        605.70        24.91 o                         
  -6   3   1         63.81         89.44         7.54 o                         
  -5   3   1        991.21       1036.74        22.95 o                         
  -4   3   1      11645.95      11535.28       186.88 o                         
  -3   3   1        660.37        644.58        12.93 o                         
  -2   3   1       1553.58       1442.47        20.61 o                         
  -1   3   1       1633.71       1777.72        39.24 o                         
   0   3   1       2778.29       2742.47        44.48 o                         
   1   3   1       1659.15       1694.77        33.20 o                         
   2   3   1      23591.76      23647.72       289.00 o                         
   3   3   1         11.14          3.42         4.45 o                         
   4   3   1       4769.95       4656.47        70.24 o                         
   5   3   1        837.21        872.03        31.31 o                         
   6   3   1       6657.18       6820.18        76.67 o                         
   7   3   1        652.51        600.45        30.44 o                         
   8   3   1       9966.61       9961.92       166.27 o                         
   9   3   1        319.82        304.54        15.23 o                         
  10   3   1       3080.52       3011.90        58.44 o                         
  11   3   1        946.84        851.11        29.51 o                         
  12   3   1       1446.65       1505.17        42.65 o                         
  13   3   1         65.38         43.71        23.89 o                         
  14   3   1        711.19        662.23        35.08 o                         
  15   3   1         88.92        103.57        25.24 o                         
 -14   4   1         24.35         24.14        24.86 o                         
 -13   4   1        633.01        662.94        50.68 o                         
 -12   4   1          0.98         -7.16        22.10 o                         
 -11   4   1        246.59        221.24        33.73 o                         
 -10   4   1          7.40         11.92        11.11 o                         
  -9   4   1       3180.30       3028.18        79.52 o                         
  -8   4   1         54.61         34.53        10.05 o                         
  -7   4   1         74.19         67.64        10.11 o                         
  -6   4   1        248.92        230.64        10.69 o                         
  -5   4   1        165.15        154.59         7.57 o                         
  -4   4   1         66.86         72.23         5.93 o                         
  -3   4   1      14544.12      14159.72       192.15 o                         
  -2   4   1        312.93        373.03        17.44 o                         
  -1   4   1       2102.82       2192.55        42.50 o                         
   0   4   1        361.88        427.03        12.14 o                         
   1   4   1        784.56        829.62        23.04 o                         
   2   4   1       2512.28       2543.86        38.23 o                         
   3   4   1      11902.79      11723.32       168.74 o                         
   4   4   1       1512.27       1565.11        24.03 o                         
   5   4   1        933.57        951.58        17.40 o                         
   6   4   1         57.73         81.67         8.04 o                         
   7   4   1       2352.14       2411.60        38.77 o                         
   8   4   1        644.17        622.25        17.21 o                         
   9   4   1       2758.42       2816.01        51.59 o                         
  10   4   1        281.14        327.72        16.69 o                         
  11   4   1        813.59        846.17        29.11 o                         
  12   4   1         37.47         37.18        17.50 o                         
  13   4   1          4.79         12.64        16.77 o                         
  14   4   1          2.53          5.20        17.10 o                         
 -12   5   1         48.07         32.87        24.93 o                         
 -11   5   1        203.37        225.65        21.81 o                         
 -10   5   1       1684.02       1613.54        45.93 o                         
  -9   5   1        332.73        313.17        20.81 o                         
  -8   5   1        232.13        179.31        16.86 o                         
  -7   5   1        583.97        576.19        20.05 o                         
  -6   5   1        197.89        207.94        11.32 o                         
  -5   5   1       1182.38       1150.46        20.55 o                         
  -4   5   1       3555.99       3411.89        51.11 o                         
  -3   5   1        749.04        725.05        32.23 o                         
  -2   5   1       2143.65       2126.10        52.30 o                         
  -1   5   1         11.85         10.15         8.40 o                         
   0   5   1       1095.81       1137.77        25.89 o                         
   1   5   1        285.69        349.37        13.65 o                         
   2   5   1       7671.53       7482.42       128.66 o                         
   3   5   1        236.22        208.89        11.05 o                         
   4   5   1       4572.91       4540.30        66.44 o                         
   5   5   1         18.62         11.86         9.67 o                         
   6   5   1        672.80        678.42        18.04 o                         
   7   5   1        606.23        580.33        18.32 o                         
   8   5   1       3118.56       3171.98        62.01 o                         
   9   5   1          0.15         11.82        15.63 o                         
  10   5   1       1092.76       1083.49        50.00 o                         
  11   5   1          2.81         24.47        18.48 o                         
  12   5   1        497.80        413.41        34.61 o                         
 -11   6   1        362.68        325.63        32.04 o                         
 -10   6   1          1.91        -11.44        17.46 o                         
  -9   6   1       2796.62       2875.63        61.37 o                         
  -8   6   1       1980.14       1967.01        50.24 o                         
  -7   6   1        293.98        270.28        15.59 o                         
  -6   6   1        168.48        149.19        11.10 o                         
  -5   6   1       1531.11       1321.50        82.00 o                         
  -4   6   1        103.60         96.90        18.57 o                         
  -3   6   1       1839.62       1844.13        61.11 o                         
  -2   6   1        145.76        123.11        13.71 o                         
  -1   6   1          4.99         11.77        14.95 o                         
   0   6   1         40.00         53.73        15.15 o                         
   1   6   1        239.66        230.44        15.65 o                         
   2   6   1         71.93         65.58        14.88 o                         
   3   6   1       6846.95       6923.23       161.86 o                         
   4   6   1         12.25         25.14        17.76 o                         
   5   6   1       1165.52       1174.03        24.63 o                         
   6   6   1          2.94         -2.19        10.05 o                         
   7   6   1        103.53         96.10        12.35 o                         
   8   6   1         82.21         75.86        12.79 o                         
   9   6   1       1221.39       1202.28        38.05 o                         
  10   6   1        125.48        143.53        21.80 o                         
  -8   7   1          7.41         14.92        33.56 o                         
  -7   7   1        339.01        317.69        31.09 o                         
  -6   7   1        229.89        206.40        28.04 o                         
  -5   7   1        188.91        200.56        32.22 o                         
  -4   7   1       3809.84       3759.00        79.87 o                         
  -3   7   1        607.87        652.17        26.25 o                         
  -2   7   1        163.25        164.94        25.46 o                         
  -1   7   1         30.89         35.35        19.92 o                         
   0   7   1        255.08        237.97        22.00 o                         
   1   7   1        457.87        446.74        26.12 o                         
   2   7   1       2521.01       2552.41        59.91 o                         
   3   7   1        343.12        333.19        27.69 o                         
   4   7   1        209.53        194.57        23.57 o                         
   5   7   1          4.94          2.86        25.30 o                         
   6   7   1        347.86        370.21        34.83 o                         
   7   7   1         21.23         18.30        13.75 o                         
   0   8   1         25.84         50.22        23.79 o                         
 -16   0   2       1728.83       1735.37        66.90 o                         
 -14   0   2       4502.75       4520.74       106.12 o                         
 -12   0   2         12.18         10.76        13.51 o                         
 -10   0   2       4184.13       4199.24        99.58 o                         
  -8   0   2       3482.99       3580.22        97.39 o                         
  -6   0   2       3309.28       3206.51        85.01 o                         
  -4   0   2         30.60         29.43         5.89 o                         
  -2   0   2      64294.67      64867.27      1563.82 o                         
   2   0   2         52.73         31.39         9.75 o                         
   4   0   2       1995.82       2125.76       103.30 o                         
   6   0   2      15238.73      15562.05       669.67 o                         
   8   0   2       4030.94       3696.37       182.74 o                         
  10   0   2        380.89        436.89        31.78 o                         
  12   0   2       4675.32       4664.32       153.06 o                         
  14   0   2       2131.95       2007.52        88.49 o                         
 -16   1   2          8.69          7.32        32.96 o                         
 -15   1   2       1281.57       1402.99        76.78 o                         
 -14   1   2        384.58        350.81        34.85 o                         
 -13   1   2       2649.42       2710.10        64.51 o                         
 -12   1   2        688.54        715.70        30.99 o                         
 -11   1   2        267.81        248.24        13.47 o                         
 -10   1   2       1245.78       1289.33        27.34 o                         
  -9   1   2        584.12        563.54        17.77 o                         
  -8   1   2         18.85         26.70         6.36 o                         
  -7   1   2      12018.53      12280.10       199.37 o                         
  -6   1   2        414.92        382.65        11.45 o                         
  -5   1   2        162.93        185.01         9.93 o                         
  -4   1   2       2287.95       2362.02        41.00 o                         
  -3   1   2        101.35        103.06         7.57 o                         
  -2   1   2        878.89        888.09        18.36 o                         
  -1   1   2       5683.02       5646.98        91.06 o                         
   0   1   2        123.26        140.57        13.67 o                         
   1   1   2       1201.39       1111.18        26.59 o                         
   2   1   2       9446.58       9789.39       239.71 o                         
   3   1   2      12073.88      12208.07       254.98 o                         
   4   1   2       1580.69       1750.07        50.31 o                         
   5   1   2       6806.76       6468.23       165.44 o                         
   6   1   2        950.31        936.60        50.46 o                         
   7   1   2       5910.84       5603.61       181.47 o                         
   8   1   2         89.97        124.90        17.70 o                         
   9   1   2       2412.75       2314.13        62.72 o                         
  10   1   2         67.00         84.07        20.03 o                         
  11   1   2       2175.67       2178.10       129.22 o                         
  12   1   2        106.35         87.42        26.19 o                         
  13   1   2       2084.31       2064.43        55.44 o                         
  14   1   2        354.00        267.88        29.29 o                         
  15   1   2        706.11        662.72        32.76 o                         
 -16   2   2        447.42        438.37        50.74 o                         
 -15   2   2         43.45         15.90        33.55 o                         
 -14   2   2       1980.14       2008.14        59.96 o                         
 -13   2   2        385.84        288.06        18.39 o                         
 -12   2   2       1434.70       1360.78        31.43 o                         
 -11   2   2         14.44          9.50        11.27 o                         
 -10   2   2       2594.94       2514.47        44.23 o                         
  -9   2   2       1019.86       1008.60        23.87 o                         
  -8   2   2       5432.59       5429.04        88.34 o                         
  -7   2   2        820.16        857.99        18.83 o                         
  -6   2   2       9675.22       9663.72       156.51 o                         
  -5   2   2       1951.29       1808.67        36.91 o                         
  -4   2   2       5732.07       6206.59       102.47 o                         
  -3   2   2        343.40        294.51         7.91 o                         
  -2   2   2       5127.79       5215.11        68.69 o                         
  -1   2   2       1614.51       1602.31        21.03 o                         
   0   2   2      10182.48       9963.26       131.76 o                         
   1   2   2       3450.24       3472.74        54.03 o                         
   2   2   2       3630.58       3820.00        59.99 o                         
   3   2   2        356.53        364.79        10.84 o                         
   4   2   2        780.14        737.14        23.76 o                         
   5   2   2         38.40         31.93         5.86 o                         
   6   2   2       7547.34       7563.34       165.33 o                         
   7   2   2        370.10        368.70        21.35 o                         
   8   2   2       1954.28       1859.99        45.58 o                         
   9   2   2        498.47        517.68        27.22 o                         
  10   2   2        153.58        129.83        14.81 o                         
  11   2   2         59.69         56.45        17.90 o                         
  12   2   2       2395.21       2236.91        63.99 o                         
  13   2   2          1.52         12.18        16.55 o                         
  14   2   2       1592.04       1459.52        58.99 o                         
  15   2   2          0.09        -31.72        34.04 o                         
 -15   3   2         49.49         32.62        35.59 o                         
 -14   3   2        417.21        425.66        39.94 o                         
 -13   3   2       2155.88       2157.30        66.02 o                         
 -12   3   2        152.85        128.45        22.37 o                         
 -11   3   2          5.51         17.35        19.64 o                         
 -10   3   2        387.36        320.37        26.75 o                         
  -9   3   2        122.69        117.26        17.73 o                         
  -8   3   2       1227.56       1226.76        29.81 o                         
  -7   3   2      11498.82      11283.81       182.79 o                         
  -6   3   2        348.36        285.79        11.91 o                         
  -5   3   2        307.41        313.82        12.03 o                         
  -4   3   2       1015.49        951.93        22.15 o                         
  -3   3   2        104.14         76.75         5.20 o                         
  -2   3   2       1131.49       1122.38        17.52 o                         
  -1   3   2      16221.63      16172.34       203.10 o                         
   0   3   2       7749.52       8222.44       101.63 o                         
   1   3   2       3352.68       3594.89        53.68 o                         
   2   3   2         90.06        130.29         5.73 o                         
   3   3   2         12.47         18.83         5.22 o                         
   4   3   2        107.33        114.12         8.01 o                         
   5   3   2       9419.21       9279.43       135.63 o                         
   6   3   2          0.78          1.35         7.94 o                         
   7   3   2       1252.84       1249.28        23.87 o                         
   8   3   2        432.23        427.34        16.02 o                         
   9   3   2       1829.46       1809.87        42.20 o                         
  10   3   2        205.32        191.43        16.10 o                         
  11   3   2       1646.39       1631.62        49.53 o                         
  12   3   2         28.19         16.03        17.12 o                         
  13   3   2        825.92        826.98        31.69 o                         
  14   3   2        469.18        426.96        35.53 o                         
 -14   4   2        533.51        622.31        45.90 o                         
 -13   4   2          0.54        -23.60        23.60 o                         
 -12   4   2       1671.14       1698.36        55.36 o                         
 -11   4   2        168.01        103.76        19.54 o                         
 -10   4   2         34.69         40.80        17.47 o                         
  -9   4   2        527.82        457.42        18.61 o                         
  -8   4   2       7275.21       7128.89       108.75 o                         
  -7   4   2        217.87        213.87        12.65 o                         
  -6   4   2       6358.03       6374.22        87.23 o                         
  -5   4   2        502.19        503.37        15.23 o                         
  -4   4   2        302.98        322.64         9.86 o                         
  -3   4   2        299.44        301.64        10.08 o                         
  -2   4   2       4404.91       4045.83        54.67 o                         
  -1   4   2        124.73        132.12        12.61 o                         
   0   4   2      14290.56      14170.25       193.32 o                         
   1   4   2        120.49        135.07         6.42 o                         
   2   4   2        201.05        186.56         6.62 o                         
   3   4   2        214.55        223.76         8.26 o                         
   4   4   2       4414.29       4326.62        57.49 o                         
   5   4   2         50.89         54.32         7.47 o                         
   6   4   2       3149.39       3069.94        44.82 o                         
   7   4   2       1102.41       1178.99        30.57 o                         
   8   4   2        764.20        792.79        25.12 o                         
   9   4   2        190.56        178.25        16.01 o                         
  10   4   2          6.52          5.97        15.43 o                         
  11   4   2          2.83          6.13        19.54 o                         
  12   4   2        400.91        339.61        26.02 o                         
  13   4   2         45.94         53.02        29.18 o                         
 -13   5   2       2174.36       2204.91        69.24 o                         
 -12   5   2        318.50        358.73        46.21 o                         
 -11   5   2         29.02         18.48        17.21 o                         
 -10   5   2        174.62        196.66        25.93 o                         
  -9   5   2        195.70        156.83        16.78 o                         
  -8   5   2         56.27         49.17        12.35 o                         
  -7   5   2       4137.65       4076.29        74.08 o                         
  -6   5   2       1499.25       1518.26        28.89 o                         
  -5   5   2       2498.27       2518.73        35.59 o                         
  -4   5   2         40.42         30.23         6.14 o                         
  -3   5   2         83.10         92.82        12.61 o                         
  -2   5   2        650.58        684.49        23.03 o                         
  -1   5   2      10239.52      10226.86       142.64 o                         
   0   5   2         36.25         38.97         9.37 o                         
   1   5   2       1428.23       1443.56        37.03 o                         
   2   5   2         65.57         77.89        12.25 o                         
   3   5   2          0.19         -6.17         7.64 o                         
   4   5   2        179.91        179.15        12.63 o                         
   5   5   2       3017.90       3043.09        47.79 o                         
   6   5   2         44.91         38.97         8.87 o                         
   7   5   2        152.79        159.88        13.80 o                         
   8   5   2         36.10         49.90        11.81 o                         
   9   5   2       1241.88       1224.78        29.73 o                         
  10   5   2       1436.02       1446.71        36.14 o                         
  11   5   2       1001.68       1015.29        53.89 o                         
  12   5   2          3.14         25.04        20.52 o                         
 -11   6   2        433.07        422.41        27.77 o                         
 -10   6   2        381.91        384.22        30.27 o                         
  -9   6   2        102.49         95.08        17.07 o                         
  -8   6   2       3211.48       3108.14        71.12 o                         
  -7   6   2        668.01        602.07        18.78 o                         
  -6   6   2        361.62        327.78        13.47 o                         
  -5   6   2         58.68         37.02         6.38 o                         
  -4   6   2         15.18         28.62        16.36 o                         
  -3   6   2        217.91        247.73        23.09 o                         
  -2   6   2       3810.29       3982.45        98.04 o                         
  -1   6   2         40.25         52.38        14.96 o                         
   0   6   2       4631.84       4716.86        94.58 o                         
   1   6   2        123.38        106.83        13.49 o                         
   2   6   2         10.19         14.99        14.35 o                         
   3   6   2         52.40         58.88        17.31 o                         
   4   6   2        831.86        866.81        35.63 o                         
   5   6   2       1225.88       1249.32        25.64 o                         
   6   6   2       1920.26       1894.96        38.86 o                         
   7   6   2         10.24         10.26        14.26 o                         
   8   6   2        730.83        791.82        30.32 o                         
   9   6   2        443.40        504.75        28.31 o                         
  10   6   2         22.60          5.30        21.15 o                         
  -8   7   2         67.75         57.34        21.35 o                         
  -7   7   2       1150.28       1239.00        74.37 o                         
  -6   7   2        220.46        217.53        26.20 o                         
  -5   7   2         20.19        -13.85        20.76 o                         
  -4   7   2         64.27         46.07        19.84 o                         
  -3   7   2         58.11         30.33        26.16 o                         
  -2   7   2         68.85         34.56        19.86 o                         
  -1   7   2       1915.25       2010.09        67.36 o                         
   0   7   2         38.30          4.90        20.39 o                         
   1   7   2        555.20        596.29        33.97 o                         
   2   7   2          3.36         23.62        18.70 o                         
   3   7   2        526.78        537.84        54.50 o                         
   4   7   2        589.83        627.97        32.78 o                         
   5   7   2       1539.71       1538.95        61.92 o                         
   6   7   2        321.23        411.87        52.70 o                         
   7   7   2       1430.92       1460.39        74.87 o                         
 -15   0   3        119.99         89.03        21.89 o                         
 -13   0   3        651.92        674.10        27.16 o                         
 -11   0   3        658.03        655.28        27.23 o                         
  -9   0   3       3876.26       3871.80        91.06 o                         
  -7   0   3         27.98         19.67        14.80 o                         
  -5   0   3      12021.79      11930.08       253.91 o                         
  -3   0   3      16968.48      17039.17       413.10 o                         
  -1   0   3       5674.88       5586.42       169.46 o                         
   1   0   3      14290.62      14537.57       434.09 o                         
   3   0   3      19543.94      20580.47       870.57 o                         
   5   0   3        441.10        476.14        37.60 o                         
   7   0   3      17297.70      17427.23       752.45 o                         
   9   0   3         55.32         45.61        22.36 o                         
  11   0   3       1608.46       1672.61       177.84 o                         
  13   0   3        289.87        224.31        28.54 o                         
  15   0   3        132.84        102.37        18.42 o                         
 -16   1   3        378.64        427.52        41.12 o                         
 -15   1   3        626.65        616.78        35.33 o                         
 -14   1   3       2037.21       1970.04        57.10 o                         
 -13   1   3        128.94        139.35        15.98 o                         
 -12   1   3        230.30        246.16        27.12 o                         
 -11   1   3        989.41        952.99        26.59 o                         
 -10   1   3       8487.13       8405.95       166.97 o                         
  -9   1   3        251.49        267.46        21.91 o                         
  -8   1   3       1247.01       1386.64        28.75 o                         
  -7   1   3        182.41        215.39        12.23 o                         
  -6   1   3        770.00        800.64        16.82 o                         
  -5   1   3         52.64         47.47         4.47 o                         
  -4   1   3      31020.44      30611.55       428.83 o                         
  -3   1   3        164.22        142.25        14.69 o                         
  -2   1   3       4249.31       4533.08        88.33 o                         
  -1   1   3       3358.98       3448.35        75.74 o                         
   0   1   3        546.45        537.14        14.99 o                         
   1   1   3       1695.95       1703.45        58.44 o                         
   2   1   3     120931.94     118939.59      2483.37 o                         
   3   1   3        121.71        128.89         9.29 o                         
   4   1   3        848.78        782.06        27.76 o                         
   5   1   3        720.25        675.63        32.24 o                         
   6   1   3        190.52        230.15        17.43 o                         
   7   1   3        565.84        590.88        28.45 o                         
   8   1   3       9437.76       9352.68       240.10 o                         
   9   1   3        790.17        833.93        32.66 o                         
  10   1   3       1221.62       1285.35        43.79 o                         
  11   1   3         23.60          6.74        38.75 o                         
  12   1   3        298.17        308.86        55.97 o                         
  13   1   3         18.25         16.57        17.65 o                         
  14   1   3        970.40        934.32        39.78 o                         
  15   1   3        235.83        222.79        28.22 o                         
 -16   2   3        670.61        629.70        80.80 o                         
 -15   2   3          1.02         10.53        32.14 o                         
 -14   2   3          2.79         21.93        25.63 o                         
 -13   2   3       1270.38       1231.34        33.13 o                         
 -12   2   3        162.02        142.15        15.40 o                         
 -11   2   3       3848.89       3678.88        63.26 o                         
 -10   2   3        702.34        674.48        19.58 o                         
  -9   2   3        736.64        756.78        20.81 o                         
  -8   2   3        433.39        450.02        20.51 o                         
  -7   2   3         39.55         47.30         7.03 o                         
  -6   2   3       2626.86       2752.08        46.05 o                         
  -5   2   3       9997.04       9547.22       124.71 o                         
  -4   2   3       1992.49       2147.11        31.26 o                         
  -3   2   3       6234.56       6380.35        92.38 o                         
  -2   2   3         45.68         75.81         5.47 o                         
  -1   2   3       2526.37       2486.51        32.44 o                         
   0   2   3       3779.21       3803.74        65.27 o                         
   1   2   3       3415.49       3248.54        51.37 o                         
   2   2   3        223.35        226.60        10.01 o                         
   3   2   3       4323.31       4177.06        66.39 o                         
   4   2   3        730.68        678.02        18.43 o                         
   5   2   3       1163.06       1196.40        27.50 o                         
   6   2   3         29.01         28.42         7.11 o                         
   7   2   3       1778.63       1662.77        42.57 o                         
   8   2   3         48.86         36.55        11.28 o                         
   9   2   3       1965.97       1973.26        49.84 o                         
  10   2   3         39.18         40.76        14.58 o                         
  11   2   3       2485.51       2521.22        79.35 o                         
  12   2   3         10.64         19.92        19.82 o                         
  13   2   3          0.65        -18.05        22.19 o                         
  14   2   3        436.84        430.52        27.32 o                         
  15   2   3         20.98          1.85        37.02 o                         
 -15   3   3        277.60        169.66        37.19 o                         
 -14   3   3        679.38        765.03        47.25 o                         
 -13   3   3          1.01        -15.23        22.45 o                         
 -12   3   3       1951.78       1919.06        59.03 o                         
 -11   3   3         54.14         44.72        16.33 o                         
 -10   3   3       3180.80       3220.09        75.39 o                         
  -9   3   3        253.08        282.52        17.09 o                         
  -8   3   3        981.31        941.98        24.58 o                         
  -7   3   3        212.05        204.45         9.63 o                         
  -6   3   3       1673.33       1676.16        30.46 o                         
  -5   3   3        507.89        495.68        14.88 o                         
  -4   3   3      10347.13      10144.92       137.53 o                         
  -3   3   3        635.18        696.24        11.91 o                         
  -2   3   3         71.97         93.22         6.09 o                         
  -1   3   3         12.73         31.09         3.61 o                         
   0   3   3       2482.59       2730.23        36.39 o                         
   1   3   3        305.01        345.64         8.04 o                         
   2   3   3       7210.67       6859.28        99.68 o                         
   3   3   3        101.74        156.94         7.36 o                         
   4   3   3       3029.61       3123.83        52.68 o                         
   5   3   3        809.60        839.52        27.17 o                         
   6   3   3        770.48        777.10        21.51 o                         
   7   3   3        120.10        147.83        10.21 o                         
   8   3   3       6234.53       6232.74       109.07 o                         
   9   3   3         20.65         -0.93        12.68 o                         
  10   3   3       1071.63       1055.90        36.23 o                         
  11   3   3        640.14        653.69        33.48 o                         
  12   3   3       1953.96       1941.24        90.75 o                         
  13   3   3        438.92        441.80        34.45 o                         
  14   3   3       2111.02       2132.79        68.39 o                         
 -14   4   3         42.29          5.00        47.21 o                         
 -13   4   3       1501.58       1491.39        63.70 o                         
 -12   4   3        416.06        373.07        22.77 o                         
 -11   4   3       3801.14       3854.85        74.67 o                         
 -10   4   3         17.17         18.26        10.02 o                         
  -9   4   3         32.13         31.43        10.34 o                         
  -8   4   3         18.92          3.66         9.96 o                         
  -7   4   3        781.52        812.45        22.57 o                         
  -6   4   3        838.88        825.13        17.55 o                         
  -5   4   3       6730.57       6658.74        86.49 o                         
  -4   4   3          7.40          6.63         5.12 o                         
  -3   4   3        976.71       1042.14        17.32 o                         
  -2   4   3         76.24         75.06         4.72 o                         
  -1   4   3         10.14          7.50         3.66 o                         
   0   4   3       1577.30       1680.54        23.33 o                         
   1   4   3       3808.91       3865.41        49.07 o                         
   2   4   3          0.09          6.85         5.08 o                         
   3   4   3        142.88        129.69         7.88 o                         
   4   4   3          7.35          9.80         5.08 o                         
   5   4   3       1318.70       1336.70        23.25 o                         
   6   4   3        256.01        246.23        11.43 o                         
   7   4   3        660.59        675.77        18.41 o                         
   8   4   3        217.89        213.39        13.85 o                         
   9   4   3        815.45        807.24        24.41 o                         
  10   4   3        200.51        209.06        18.72 o                         
  11   4   3       3051.09       3111.16        83.05 o                         
  12   4   3         84.49         54.11        22.31 o                         
  13   4   3          3.42         -8.71        29.30 o                         
 -13   5   3          9.58          1.28        29.50 o                         
 -12   5   3       1775.92       1700.21        86.96 o                         
 -11   5   3        101.32         82.61        18.05 o                         
 -10   5   3       4917.17       5112.23        91.53 o                         
  -9   5   3        303.79        250.15        25.07 o                         
  -8   5   3       2206.87       2279.61        46.29 o                         
  -7   5   3          5.19         -1.51        11.34 o                         
  -6   5   3         29.85         34.28         8.99 o                         
  -5   5   3       1407.31       1447.30        23.87 o                         
  -4   5   3      12222.05      12055.71       157.19 o                         
  -3   5   3         76.11         72.05         5.20 o                         
  -2   5   3        636.67        651.96        20.55 o                         
  -1   5   3         97.61        102.43        10.72 o                         
   0   5   3         61.25         56.54         9.68 o                         
   1   5   3        315.52        326.67        17.56 o                         
   2   5   3       4063.84       3966.53        55.70 o                         
   3   5   3        628.00        623.84        14.10 o                         
   4   5   3       1236.79       1304.62        23.41 o                         
   5   5   3       2289.39       2288.84        38.21 o                         
   6   5   3        665.02        655.08        18.49 o                         
   7   5   3        585.47        605.17        17.38 o                         
   8   5   3       2224.98       2252.65        44.51 o                         
   9   5   3        663.66        669.96        40.13 o                         
  10   5   3       1673.62       1720.15        58.23 o                         
  11   5   3          4.81          5.23        18.18 o                         
  12   5   3       1738.03       1818.92        82.03 o                         
 -11   6   3       2024.32       2085.54        98.59 o                         
 -10   6   3         36.92          3.25        14.86 o                         
  -9   6   3        534.47        492.88        22.45 o                         
  -8   6   3        574.07        542.65        20.98 o                         
  -7   6   3        791.76        753.28        20.60 o                         
  -6   6   3       1510.67       1469.28        29.04 o                         
  -5   6   3       1272.70       1110.17        53.51 o                         
  -4   6   3        551.52        578.89        34.74 o                         
  -3   6   3        169.79        169.57        23.59 o                         
  -2   6   3       1345.10       1373.06        55.66 o                         
  -1   6   3        377.93        387.27        19.41 o                         
   0   6   3       1955.79       2005.37        48.60 o                         
   1   6   3       2218.36       2150.04        46.35 o                         
   2   6   3          2.98         -4.80        13.81 o                         
   3   6   3        812.63        851.75        48.05 o                         
   4   6   3        425.11        401.81        11.44 o                         
   5   6   3       2011.37       2063.98        45.99 o                         
   6   6   3        473.21        497.57        23.14 o                         
   7   6   3        753.35        795.53        29.44 o                         
   8   6   3        106.47         90.58        16.36 o                         
   9   6   3       1119.24       1085.66        36.35 o                         
  10   6   3        595.36        611.38        37.39 o                         
  -8   7   3         22.68         28.98        22.38 o                         
  -7   7   3         25.89          9.20        39.10 o                         
  -6   7   3        182.18        173.46        33.57 o                         
  -5   7   3       1673.61       1741.30        69.06 o                         
  -4   7   3       4443.63       4358.68        90.29 o                         
  -3   7   3        394.38        333.69        20.62 o                         
  -2   7   3        730.21        659.47        35.22 o                         
  -1   7   3       1462.72       1377.37        49.41 o                         
   0   7   3         21.09         22.92        22.49 o                         
   1   7   3        383.97        380.46        31.50 o                         
   2   7   3       4411.30       4470.27       100.82 o                         
   3   7   3        392.04        385.98        29.56 o                         
   4   7   3        684.53        678.15        33.46 o                         
   5   7   3        202.61        187.11        21.93 o                         
   6   7   3        242.64        221.00        27.42 o                         
   7   7   3         26.15         -1.14        18.91 o                         
 -16   0   4         82.28        104.03        26.86 o                         
 -14   0   4       2239.52       2383.92        63.66 o                         
 -12   0   4        154.04        144.78        16.38 o                         
 -10   0   4       1741.07       1800.09        43.07 o                         
  -8   0   4      16790.73      16350.70       312.14 o                         
  -6   0   4         95.69        102.01         6.57 o                         
  -4   0   4        107.70        165.83         7.08 o                         
  -2   0   4      20465.19      21784.08       647.91 o                         
   0   0   4       4018.80       4319.79        94.37 o                         
   2   0   4        867.52       1067.38        57.26 o                         
   4   0   4       9215.86       9154.54       278.65 o                         
   6   0   4        571.48        485.20        42.47 o                         
   8   0   4       6191.41       6185.12       203.24 o                         
  10   0   4        476.45        460.89        36.97 o                         
  12   0   4        653.32        581.68        33.83 o                         
  14   0   4       4401.48       4766.52       178.47 o                         
 -16   1   4         77.28         98.65        24.98 o                         
 -15   1   4       1129.57       1160.56        37.02 o                         
 -14   1   4         79.45         70.48        17.03 o                         
 -13   1   4       6239.92       6324.77       130.65 o                         
 -12   1   4        631.30        631.99        21.18 o                         
 -11   1   4        190.23        178.78        14.68 o                         
 -10   1   4        624.86        667.12        20.79 o                         
  -9   1   4       5709.33       5517.33        95.77 o                         
  -8   1   4         51.60         60.99         5.89 o                         
  -7   1   4       9273.89       8973.59       159.13 o                         
  -6   1   4        235.05        213.32        16.76 o                         
  -5   1   4        380.26        396.90         9.11 o                         
  -4   1   4         32.95         53.56         4.01 o                         
  -3   1   4       6325.24       6122.98        93.71 o                         
  -2   1   4        155.25        189.62         8.20 o                         
  -1   1   4      15585.63      15819.81       272.43 o                         
   0   1   4      17908.62      17786.79       288.96 o                         
   1   1   4      13169.35      13375.77       251.54 o                         
   2   1   4      24312.55      25310.47       531.71 o                         
   3   1   4       1146.65       1152.10        33.59 o                         
   4   1   4       1269.36       1285.84        34.03 o                         
   5   1   4       2596.32       2427.21        70.06 o                         
   6   1   4          5.42         -1.28        12.56 o                         
   7   1   4       2403.89       2468.03        79.81 o                         
   8   1   4        161.99        109.19        23.26 o                         
   9   1   4        490.12        487.43        23.41 o                         
  10   1   4         38.22         41.75        19.34 o                         
  11   1   4       2324.43       2164.23       133.35 o                         
  12   1   4        355.43        310.82        59.99 o                         
  13   1   4        679.14        690.02        80.58 o                         
  14   1   4         91.17        125.27        26.34 o                         
  15   1   4       1047.91       1061.81        48.50 o                         
 -16   2   4        159.48        175.05        37.99 o                         
 -15   2   4         94.82         59.46        31.66 o                         
 -14   2   4       4298.60       4220.38       108.93 o                         
 -13   2   4          1.19          1.66        18.18 o                         
 -12   2   4        439.22        415.73        22.95 o                         
 -11   2   4        343.16        426.75        19.13 o                         
 -10   2   4        359.17        338.31        18.95 o                         
  -9   2   4          0.17        -10.79        10.82 o                         
  -8   2   4      13459.19      13533.34       195.25 o                         
  -7   2   4         39.26         69.79         6.84 o                         
  -6   2   4       2129.00       2586.17        38.13 o                         
  -5   2   4       5707.23       6196.79        77.66 o                         
  -4   2   4       2075.06       2297.64        40.87 o                         
  -3   2   4       2635.85       2670.84        41.53 o                         
  -2   2   4      17017.95      16986.19       239.81 o                         
  -1   2   4       1579.46       1563.78        23.86 o                         
   0   2   4       1694.20       1743.93        25.19 o                         
   1   2   4        667.94        799.65        16.94 o                         
   2   2   4       7051.71       7273.74       105.26 o                         
   3   2   4       2939.16       2816.23        50.27 o                         
   4   2   4      13301.37      13421.27       109.38 o                         
   5   2   4        257.93        303.73        13.60 o                         
   6   2   4       3938.65       4025.36        76.27 o                         
   7   2   4        875.80        893.55        29.32 o                         
   8   2   4       5102.43       5180.59       110.09 o                         
   9   2   4        604.50        519.98        28.87 o                         
  10   2   4       1801.43       1832.49        62.83 o                         
  11   2   4         12.81         -3.71        19.97 o                         
  12   2   4        544.86        547.48        39.86 o                         
  13   2   4        995.33        939.64        43.65 o                         
  14   2   4       1713.29       1731.68        53.76 o                         
 -15   3   4        978.87       1035.26        56.13 o                         
 -14   3   4         78.61         77.65        27.12 o                         
 -13   3   4        640.82        651.74        37.42 o                         
 -12   3   4         53.67         40.67        19.64 o                         
 -11   3   4          1.92          5.83        13.69 o                         
 -10   3   4        487.10        481.00        19.28 o                         
  -9   3   4       1803.93       1791.09        30.43 o                         
  -8   3   4        353.31        338.16        13.62 o                         
  -7   3   4       2883.85       2747.64        43.51 o                         
  -6   3   4         17.87         37.55         7.36 o                         
  -5   3   4        925.85        928.36        21.05 o                         
  -4   3   4         74.65        100.81         5.89 o                         
  -3   3   4        137.25        137.25         6.87 o                         
  -2   3   4        570.01        567.67        12.21 o                         
  -1   3   4      19005.12      19200.51       257.16 o                         
   0   3   4       2567.09       2768.38        38.76 o                         
   1   3   4       2362.97       2294.15        45.54 o                         
   2   3   4       1026.17       1022.01        22.85 o                         
   3   3   4         92.58        104.00         6.51 o                         
   4   3   4        978.01        991.06        23.23 o                         
   5   3   4       7926.69       7773.53       130.93 o                         
   6   3   4       1939.09       1947.69        46.98 o                         
   7   3   4       4278.32       4353.20        68.20 o                         
   8   3   4        115.41        121.07        13.69 o                         
   9   3   4        847.24        870.94        35.26 o                         
  10   3   4        459.91        431.84        24.20 o                         
  11   3   4       1276.48       1292.77        46.02 o                         
  12   3   4        103.44        107.99        21.53 o                         
  13   3   4       2522.25       2666.25        74.31 o                         
  14   3   4        135.66        137.72        30.58 o                         
 -14   4   4       1027.43        952.13        53.69 o                         
 -13   4   4        272.48        244.76        34.60 o                         
 -12   4   4        779.18        746.01        36.74 o                         
 -11   4   4         38.64         14.29        21.05 o                         
 -10   4   4         51.24         48.86        11.59 o                         
  -9   4   4         12.89         15.68        10.35 o                         
  -8   4   4       5343.57       5260.42        74.64 o                         
  -7   4   4         92.48         95.59        10.30 o                         
  -6   4   4        281.93        259.13        10.58 o                         
  -5   4   4         50.87         54.29         5.77 o                         
  -4   4   4       1197.71       1162.25        17.50 o                         
  -3   4   4        131.44        132.74         7.08 o                         
  -2   4   4       8246.41       8017.60       110.80 o                         
  -1   4   4         12.34         12.94         4.38 o                         
   0   4   4       1904.96       1868.47        25.58 o                         
   1   4   4        190.30        202.08         6.99 o                         
   2   4   4       3458.96       3430.14        48.71 o                         
   3   4   4        939.22       1021.96        20.89 o                         
   4   4   4       9079.04       8812.70       112.71 o                         
   5   4   4        269.97        237.05        12.63 o                         
   6   4   4       3622.29       3653.24        63.66 o                         
   7   4   4        294.80        295.19        12.45 o                         
   8   4   4       3343.83       3365.91        53.48 o                         
   9   4   4        250.42        239.24        16.77 o                         
  10   4   4       4162.74       4105.21        93.60 o                         
  11   4   4         49.32         48.99        20.15 o                         
  12   4   4        424.81        429.10        27.99 o                         
  13   4   4          2.55        -32.12        32.12 o                         
 -13   5   4        427.27        367.51        46.65 o                         
 -12   5   4         63.35          1.32        29.70 o                         
 -11   5   4        230.59        198.27        16.58 o                         
 -10   5   4         18.14         24.24        14.65 o                         
  -9   5   4        210.79        195.41        15.66 o                         
  -8   5   4         50.45         63.61        11.92 o                         
  -7   5   4       4000.19       4090.70        74.59 o                         
  -6   5   4         31.74         42.97         8.08 o                         
  -5   5   4       1524.48       1497.15        29.00 o                         
  -4   5   4          9.27          0.04         7.10 o                         
  -3   5   4       1805.75       1769.45        29.54 o                         
  -2   5   4          0.59         -5.98         5.98 o                         
  -1   5   4       6515.60       6715.96       103.44 o                         
   0   5   4        671.62        689.38        21.46 o                         
   1   5   4       2317.58       2365.47        45.26 o                         
   2   5   4        324.57        320.99        14.06 o                         
   3   5   4          5.04          0.87         7.19 o                         
   4   5   4        572.48        580.12        17.64 o                         
   5   5   4       6098.98       6100.82        93.09 o                         
   6   5   4         16.92         19.05         9.91 o                         
   7   5   4       3209.60       3359.19        57.44 o                         
   8   5   4          2.58          3.48        12.02 o                         
   9   5   4         72.40         96.17        16.40 o                         
  10   5   4          1.12         -1.17        20.02 o                         
  11   5   4        859.85        858.09        36.25 o                         
 -11   6   4        173.43        143.28        25.78 o                         
 -10   6   4         10.55          0.56        15.85 o                         
  -9   6   4         59.79         29.12        17.50 o                         
  -8   6   4        992.06        972.35        40.15 o                         
  -7   6   4        520.51        454.94        15.06 o                         
  -6   6   4         47.74         51.25        11.83 o                         
  -5   6   4        354.94        330.70        11.95 o                         
  -4   6   4         31.20         26.41        23.23 o                         
  -3   6   4          5.01         20.65        15.22 o                         
  -2   6   4       4727.76       4951.07       119.59 o                         
  -1   6   4        628.23        677.86        24.36 o                         
   0   6   4        540.12        617.45        34.34 o                         
   1   6   4        120.77        117.11        14.32 o                         
   2   6   4       1046.69       1033.97        34.66 o                         
   3   6   4        356.11        261.55        23.00 o                         
   4   6   4       2620.34       2684.70        60.80 o                         
   5   6   4        215.79        221.14        13.85 o                         
   6   6   4        724.93        731.83        27.58 o                         
   7   6   4         13.28          1.87        19.07 o                         
   8   6   4       1375.05       1394.85        46.69 o                         
   9   6   4        110.23         88.47        17.75 o                         
  -8   7   4         25.40        -24.91        24.91 o                         
  -7   7   4       3026.93       2611.29       203.38 o                         
  -6   7   4        488.25        545.60        77.96 o                         
  -5   7   4         24.50         16.03        26.35 o                         
  -4   7   4        407.52        381.62        21.80 o                         
  -3   7   4        714.21        715.54        32.33 o                         
  -2   7   4          3.29         -2.64        22.01 o                         
  -1   7   4       1089.69       1019.56        48.61 o                         
   0   7   4         98.51        139.77        21.90 o                         
   1   7   4        461.16        441.42        23.32 o                         
   2   7   4          7.35         15.55        17.84 o                         
   3   7   4        137.62        128.02        22.64 o                         
   4   7   4         68.10         83.85        21.97 o                         
   5   7   4       1772.16       1928.06        59.83 o                         
   6   7   4        103.78         64.08        29.62 o                         
 -15   0   5         53.17         71.18        17.21 o                         
 -13   0   5       1660.59       1652.26        49.69 o                         
 -11   0   5      10185.23      10347.11       185.29 o                         
  -9   0   5         29.34         43.78         9.75 o                         
  -7   0   5        739.29        814.52        18.04 o                         
  -5   0   5       1931.36       1647.72        35.60 o                         
  -3   0   5        474.51        452.02        31.25 o                         
  -1   0   5         37.94         45.04         5.56 o                         
   1   0   5       6992.64       6872.55       210.33 o                         
   3   0   5       3400.36       3274.06       165.84 o                         
   5   0   5       8476.07       8391.88       261.07 o                         
   7   0   5        936.08        878.90        59.75 o                         
   9   0   5       3135.81       3067.17       109.41 o                         
  11   0   5       2832.00       2807.13       101.29 o                         
  13   0   5        661.62        671.60        53.80 o                         
  15   0   5       2527.60       2608.26       119.06 o                         
 -16   1   5          4.39         14.37        24.50 o                         
 -15   1   5        136.44         94.89        26.85 o                         
 -14   1   5         10.09         34.78        20.09 o                         
 -13   1   5          2.48         -7.23        17.86 o                         
 -12   1   5      10965.61      11157.25       202.35 o                         
 -11   1   5         22.99         41.11        14.93 o                         
 -10   1   5         67.09         84.04        12.86 o                         
  -9   1   5          7.14          9.41         8.48 o                         
  -8   1   5       1603.24       1563.35        32.53 o                         
  -7   1   5        651.24        693.19        13.14 o                         
  -6   1   5       8755.72       8797.01       105.64 o                         
  -5   1   5       1427.92       1542.75        25.23 o                         
  -4   1   5       8497.88       8738.46       132.56 o                         
  -3   1   5       4415.90       4597.12        76.11 o                         
  -2   1   5        604.84        595.06        43.88 o                         
  -1   1   5         96.76         65.30         4.94 o                         
   0   1   5      19189.48      19763.77       314.73 o                         
   1   1   5       1358.09       1426.11        28.32 o                         
   2   1   5        667.90        582.09        16.85 o                         
   3   1   5        673.52        609.10        20.07 o                         
   4   1   5       5592.53       5246.84       118.04 o                         
   5   1   5         43.43         59.07         9.53 o                         
   6   1   5        719.29        700.64        24.40 o                         
   7   1   5          0.01         -3.04        15.91 o                         
   8   1   5       4346.63       4410.31       114.19 o                         
   9   1   5         35.92         42.68        15.40 o                         
  10   1   5       6387.71       6214.43       210.96 o                         
  11   1   5         52.17        152.83        50.60 o                         
  12   1   5          2.13        -23.69        48.91 o                         
  13   1   5          0.49        -42.65        57.65 o                         
  14   1   5       1184.82       1318.57        80.04 o                         
 -16   2   5        198.75        157.83        36.91 o                         
 -15   2   5        203.66        201.35        34.47 o                         
 -14   2   5          2.48         34.18        23.69 o                         
 -13   2   5        904.61        848.97        32.49 o                         
 -12   2   5       1421.29       1384.49        42.85 o                         
 -11   2   5       4500.31       4537.51        81.81 o                         
 -10   2   5        186.40        203.11        12.58 o                         
  -9   2   5         10.04          2.32         9.28 o                         
  -8   2   5        377.92        326.35        10.18 o                         
  -7   2   5        209.06        192.12         8.30 o                         
  -6   2   5         43.27         18.58         4.82 o                         
  -5   2   5      14234.18      14400.46       202.90 o                         
  -4   2   5          3.08         23.13         6.61 o                         
  -3   2   5       2300.46       2360.03        37.67 o                         
  -2   2   5        745.95        687.39        14.45 o                         
  -1   2   5       1180.21       1284.09        21.31 o                         
   0   2   5       1425.64       1426.79        23.86 o                         
   1   2   5       7093.88       6933.65       100.57 o                         
   2   2   5       4330.69       4350.27        69.21 o                         
   3   2   5       4980.23       5180.95        73.37 o                         
   4   2   5       1243.50       1424.82        30.71 o                         
   5   2   5       5315.31       5153.54       104.60 o                         
   6   2   5        319.26        373.80        13.99 o                         
   7   2   5       3835.49       3623.24        73.05 o                         
   8   2   5       1015.33        979.93        31.59 o                         
   9   2   5       2967.67       2996.91        71.52 o                         
  10   2   5          5.72          2.27        23.70 o                         
  11   2   5       2014.97       1924.65        72.13 o                         
  12   2   5         82.78         46.39        22.66 o                         
  13   2   5        588.50        571.18        47.02 o                         
  14   2   5          1.75         22.80        43.21 o                         
 -15   3   5        187.54        135.23        36.08 o                         
 -14   3   5        158.03        145.62        31.65 o                         
 -13   3   5        231.58        252.17        23.15 o                         
 -12   3   5        977.71        989.42        38.43 o                         
 -11   3   5        288.41        247.38        16.45 o                         
 -10   3   5       3087.01       3083.10        59.77 o                         
  -9   3   5        108.34        124.42         9.05 o                         
  -8   3   5         86.87         96.34         7.70 o                         
  -7   3   5       1287.32       1252.96        21.34 o                         
  -6   3   5       8591.02       8420.30       118.02 o                         
  -5   3   5        371.43        379.47        14.02 o                         
  -4   3   5       3992.47       3835.76        59.38 o                         
  -3   3   5        947.95        915.48        17.34 o                         
  -2   3   5        155.60        119.76         8.22 o                         
  -1   3   5        103.33         94.82         4.67 o                         
   0   3   5       5092.83       4597.17        65.52 o                         
   1   3   5       1376.33       1489.11        31.53 o                         
   2   3   5       3766.20       3631.53        68.38 o                         
   3   3   5        982.82        967.71        20.28 o                         
   4   3   5       3316.29       3398.53        54.38 o                         
   5   3   5        131.70        148.71        12.13 o                         
   6   3   5       4007.41       3878.66        61.95 o                         
   7   3   5        224.65        203.09        11.38 o                         
   8   3   5       1809.32       1825.17        40.72 o                         
   9   3   5       1443.74       1492.61        39.43 o                         
  10   3   5       1523.66       1541.62        51.28 o                         
  11   3   5         34.51         30.26        21.37 o                         
  12   3   5        183.71        229.83        31.64 o                         
  13   3   5          5.60         48.64        22.72 o                         
 -14   4   5         19.06        -34.54        34.54 o                         
 -13   4   5         17.86         -9.13        30.46 o                         
 -12   4   5        244.31        232.92        24.45 o                         
 -11   4   5       3605.14       3731.86        73.46 o                         
 -10   4   5        139.68        140.99        12.79 o                         
  -9   4   5       1192.41       1141.16        24.41 o                         
  -8   4   5        435.77        363.13        14.03 o                         
  -7   4   5        112.32        123.28        10.97 o                         
  -6   4   5          4.96         10.98         6.79 o                         
  -5   4   5      14570.71      14536.32       182.31 o                         
  -4   4   5        553.14        563.15        13.34 o                         
  -3   4   5       1470.40       1390.88        24.25 o                         
  -2   4   5        699.25        753.39        16.59 o                         
  -1   4   5        145.95        122.60         6.40 o                         
   0   4   5        875.52        947.78        16.35 o                         
   1   4   5       9366.49       9007.16       118.77 o                         
   2   4   5        393.09        420.39        17.98 o                         
   3   4   5       2568.41       2683.74        47.13 o                         
   4   4   5          1.98          8.09         8.48 o                         
   5   4   5        844.74        861.94        22.81 o                         
   6   4   5        239.95        233.42        13.31 o                         
   7   4   5       1185.03       1204.49        28.30 o                         
   8   4   5        335.87        330.37        20.17 o                         
   9   4   5        894.02        856.10        27.77 o                         
  10   4   5         37.09          8.29        19.91 o                         
  11   4   5       1354.44       1363.36        45.27 o                         
  12   4   5        405.62        479.15        29.32 o                         
 -13   5   5          0.85        -32.61        32.95 o                         
 -12   5   5       1563.88       1533.40        68.47 o                         
 -11   5   5        181.26        141.21        16.60 o                         
 -10   5   5        574.62        543.11        19.05 o                         
  -9   5   5        265.12        251.72        14.87 o                         
  -8   5   5       1005.70        996.28        26.41 o                         
  -7   5   5         98.24         97.96        14.62 o                         
  -6   5   5      11413.95      11531.22       190.21 o                         
  -5   5   5        790.92        778.24        20.16 o                         
  -4   5   5       1589.05       1573.24        26.98 o                         
  -3   5   5        633.78        666.69        13.82 o                         
  -2   5   5       1074.08       1055.51        21.24 o                         
  -1   5   5          4.92         11.33         5.92 o                         
   0   5   5       4503.39       4542.52        57.66 o                         
   1   5   5         86.09         99.16         6.57 o                         
   2   5   5       6163.12       6133.78        78.11 o                         
   3   5   5          3.82         11.71         8.02 o                         
   4   5   5        294.72        284.04        13.20 o                         
   5   5   5        139.77        140.51        14.01 o                         
   6   5   5       1127.43       1131.57        26.19 o                         
   7   5   5         27.12         14.29        12.07 o                         
   8   5   5        866.18        841.72        22.93 o                         
   9   5   5          2.85        -11.64        16.78 o                         
  10   5   5        894.21        892.37        36.37 o                         
  11   5   5        362.16        393.61        30.36 o                         
 -11   6   5       1870.27       1822.47        65.66 o                         
 -10   6   5        105.48        108.75        17.28 o                         
  -9   6   5          5.37         -5.54        16.05 o                         
  -8   6   5          2.05         -3.04        17.02 o                         
  -7   6   5        133.47        117.25        13.26 o                         
  -6   6   5         89.95         75.86        11.00 o                         
  -5   6   5       2312.67       2198.06        39.47 o                         
  -4   6   5       1417.66       1136.89        88.01 o                         
  -3   6   5       1731.97       1703.17        40.64 o                         
  -2   6   5        472.12        475.32        20.98 o                         
  -1   6   5        324.68        315.05        18.52 o                         
   0   6   5        265.91        234.51        16.31 o                         
   1   6   5       2105.67       2255.87        49.56 o                         
   2   6   5         24.60         26.52        11.06 o                         
   3   6   5       1625.97       1561.15        31.16 o                         
   4   6   5         29.80         39.65         9.35 o                         
   5   6   5         87.24         99.08        14.81 o                         
   6   6   5        368.05        450.60        51.12 o                         
   7   6   5       1296.28       1235.78        37.36 o                         
   8   6   5          7.23         -4.27        18.52 o                         
   9   6   5        487.67        487.63        30.29 o                         
  -7   7   5        255.28        263.05        27.43 o                         
  -6   7   5       1118.60       1107.93        69.09 o                         
  -5   7   5        343.64        360.07        27.48 o                         
  -4   7   5        629.24        611.35        36.40 o                         
  -3   7   5         47.07         11.03        21.33 o                         
  -2   7   5        184.66        181.02        23.02 o                         
  -1   7   5          3.72         10.90        19.32 o                         
   0   7   5       2006.24       1963.51        94.38 o                         
   1   7   5          5.28          7.98        17.15 o                         
   2   7   5       1307.73       1342.18        40.81 o                         
   3   7   5          4.76         -1.40        21.59 o                         
   4   7   5       1251.75       1245.16        59.34 o                         
   5   7   5        154.92        158.05        29.97 o                         
   6   7   5        411.18        378.72        46.02 o                         
 -16   0   6        113.87         94.42        21.68 o                         
 -14   0   6        382.57        437.77        29.11 o                         
 -12   0   6        448.24        433.53        18.31 o                         
 -10   0   6       4499.39       4683.91        89.83 o                         
  -8   0   6      12291.94      11866.59       209.09 o                         
  -6   0   6       5498.27       5665.69       111.51 o                         
  -4   0   6        433.35        444.42        19.08 o                         
  -2   0   6      33585.90      32986.62       798.73 o                         
   0   0   6      10233.72      10276.75       219.89 o                         
   2   0   6          8.56          6.71         9.78 o                         
   4   0   6      11659.49      11633.28       354.69 o                         
   6   0   6       4097.52       4102.90       136.52 o                         
   8   0   6         55.12         54.58        14.82 o                         
  10   0   6       4288.87       4335.28       148.30 o                         
  12   0   6       1475.78       1485.80        70.66 o                         
  14   0   6        113.00        122.75        65.99 o                         
 -16   1   6         89.00         91.71        24.27 o                         
 -15   1   6       1738.59       1689.82        47.56 o                         
 -14   1   6        715.50        681.33        25.67 o                         
 -13   1   6         15.12         21.73        14.32 o                         
 -12   1   6        792.87        754.28        30.26 o                         
 -11   1   6         38.69         29.51        10.79 o                         
 -10   1   6          0.79         -9.00         9.00 o                         
  -9   1   6       4354.49       4280.45        71.06 o                         
  -8   1   6        677.13        630.86        12.90 o                         
  -7   1   6       4076.77       4150.99        63.39 o                         
  -6   1   6        118.58        148.26         8.15 o                         
  -5   1   6       5098.84       5176.80        72.63 o                         
  -4   1   6       2783.42       3198.52        54.36 o                         
  -3   1   6      19873.86      20497.40       326.77 o                         
  -2   1   6        117.41        126.27         6.68 o                         
  -1   1   6      12996.07      13007.92       183.90 o                         
   0   1   6       2904.33       3091.70        76.14 o                         
   1   1   6       5034.63       5004.00        90.62 o                         
   2   1   6        204.48        172.61        12.87 o                         
   3   1   6       6477.34       6245.64       124.26 o                         
   4   1   6         14.59         28.07         9.28 o                         
   5   1   6       7332.27       7472.23       165.61 o                         
   6   1   6        123.68        103.28        16.38 o                         
   7   1   6       3687.44       3549.49        86.08 o                         
   8   1   6         16.33         40.86        16.42 o                         
   9   1   6       3208.11       3209.33        84.24 o                         
  10   1   6         23.80         56.60        51.49 o                         
  11   1   6         50.58         34.98        45.05 o                         
  12   1   6        183.87        186.99        26.52 o                         
  13   1   6       2148.14       2199.57       113.94 o                         
  14   1   6         23.89         22.18        44.35 o                         
 -16   2   6        463.49        463.88        43.10 o                         
 -15   2   6         65.23         70.59        38.53 o                         
 -14   2   6        806.81        799.83        35.72 o                         
 -13   2   6        710.00        643.87        25.90 o                         
 -12   2   6        367.47        337.74        18.03 o                         
 -11   2   6         78.94         69.18        11.33 o                         
 -10   2   6       1160.76       1212.34        24.97 o                         
  -9   2   6        331.22        328.03        11.00 o                         
  -8   2   6       3519.03       3259.13        43.25 o                         
  -7   2   6        491.36        460.91        10.64 o                         
  -6   2   6       2241.43       2408.46        47.36 o                         
  -5   2   6        262.08        293.39        11.12 o                         
  -4   2   6        552.54        528.90        12.27 o                         
  -3   2   6        142.39        122.76         7.07 o                         
  -2   2   6      10559.29      10607.75       161.00 o                         
  -1   2   6        663.81        807.64        17.32 o                         
   0   2   6       4873.87       4887.63        72.26 o                         
   1   2   6        274.55        232.73         9.92 o                         
   2   2   6        500.57        550.09        20.94 o                         
   3   2   6       7283.38       7727.60       119.73 o                         
   4   2   6      18563.23      19376.74       336.30 o                         
   5   2   6        541.70        576.03        18.78 o                         
   6   2   6       2903.55       2854.78        54.08 o                         
   7   2   6        750.81        746.84        35.47 o                         
   8   2   6        955.26        890.95        40.57 o                         
   9   2   6        235.13        223.04        20.36 o                         
  10   2   6       2253.39       2237.93        78.29 o                         
  11   2   6          1.77         14.53        26.64 o                         
  12   2   6       1053.06       1069.09        54.04 o                         
  13   2   6        226.46        238.92        27.84 o                         
  14   2   6        686.42        724.84        64.74 o                         
 -15   3   6       3791.34       4222.85       131.50 o                         
 -14   3   6         93.08         75.71        30.48 o                         
 -13   3   6        325.28        314.86        25.05 o                         
 -12   3   6         62.45         96.19        29.13 o                         
 -11   3   6        357.07        351.75        20.78 o                         
 -10   3   6        832.85        787.62        19.91 o                         
  -9   3   6       7912.12       7873.88       101.67 o                         
  -8   3   6       1303.84       1288.71        22.07 o                         
  -7   3   6        809.28        838.34        15.10 o                         
  -6   3   6         62.15         64.71         5.85 o                         
  -5   3   6        110.17        120.12        10.02 o                         
  -4   3   6        138.94        173.70         9.02 o                         
  -3   3   6       9532.81       9687.86       140.74 o                         
  -2   3   6       1659.82       1635.40        28.59 o                         
  -1   3   6       2013.57       2069.09        31.87 o                         
   0   3   6        326.49        370.54        10.28 o                         
   1   3   6       1166.08       1039.21        20.35 o                         
   2   3   6        221.57        181.05        10.66 o                         
   3   3   6       1930.57       1858.99        32.19 o                         
   4   3   6          0.60          2.43         7.86 o                         
   5   3   6        528.27        501.05        16.57 o                         
   6   3   6       1153.24       1234.41        26.30 o                         
   7   3   6       1036.47        922.07        21.99 o                         
   8   3   6         35.43         31.73        13.05 o                         
   9   3   6        417.68        407.13        22.13 o                         
  10   3   6          1.71         -3.78        20.66 o                         
  11   3   6        735.64        743.95        36.82 o                         
  12   3   6         31.38         68.67        24.74 o                         
  13   3   6       1604.21       1635.30        72.48 o                         
 -14   4   6       2057.21       2259.68        99.79 o                         
 -13   4   6         45.31         15.76        31.11 o                         
 -12   4   6         10.06         20.10        28.33 o                         
 -11   4   6          1.86         -5.44        13.24 o                         
 -10   4   6       4345.23       4204.94        71.56 o                         
  -9   4   6          0.60         -5.56         8.11 o                         
  -8   4   6       3818.36       3877.30        55.20 o                         
  -7   4   6        351.96        358.56        12.15 o                         
  -6   4   6        490.94        485.13        16.45 o                         
  -5   4   6        569.09        580.30        13.98 o                         
  -4   4   6       2027.76       1997.62        37.02 o                         
  -3   4   6         77.80         82.46         7.33 o                         
  -2   4   6       6804.72       6852.78       101.39 o                         
  -1   4   6        415.35        447.96        10.98 o                         
   0   4   6         92.55        105.95         7.36 o                         
   1   4   6         20.40         35.08         6.94 o                         
   2   4   6        188.57        196.37        10.23 o                         
   3   4   6         36.73         25.69         9.46 o                         
   4   4   6       2129.98       2089.60        38.39 o                         
   5   4   6        226.10        220.17        14.36 o                         
   6   4   6       1134.32       1222.92        27.66 o                         
   7   4   6        200.54        211.29        13.59 o                         
   8   4   6        461.70        472.64        22.88 o                         
   9   4   6        671.80        643.00        27.66 o                         
  10   4   6        188.66        195.61        27.14 o                         
  11   4   6         12.90         24.43        26.71 o                         
  12   4   6       2172.45       2235.72        62.64 o                         
 -13   5   6        130.63        125.11        32.78 o                         
 -12   5   6        114.81         76.35        45.28 o                         
 -11   5   6        402.52        438.81        26.67 o                         
 -10   5   6        760.20        676.97        19.80 o                         
  -9   5   6       6273.83       6508.52        98.63 o                         
  -8   5   6        410.63        397.93        14.86 o                         
  -7   5   6       1441.24       1496.20        36.71 o                         
  -6   5   6        752.10        744.78        19.20 o                         
  -5   5   6       1224.42       1220.93        22.07 o                         
  -4   5   6       2069.42       2092.64        32.65 o                         
  -3   5   6       3679.98       3665.52        50.51 o                         
  -2   5   6          3.52          1.55         7.66 o                         
  -1   5   6        263.37        300.01         9.17 o                         
   0   5   6         30.12         37.24         8.61 o                         
   1   5   6       1641.51       1647.48        25.51 o                         
   2   5   6       2249.94       2389.78        37.83 o                         
   3   5   6       2872.68       2797.06        46.90 o                         
   4   5   6          6.65          0.21        10.00 o                         
   5   5   6        122.70        147.33        17.35 o                         
   6   5   6         37.12         11.75        12.09 o                         
   7   5   6       3966.10       4135.54        68.11 o                         
   8   5   6        447.11        441.85        19.54 o                         
   9   5   6          2.24          9.46        17.86 o                         
  10   5   6         72.81         63.42        28.03 o                         
 -11   6   6          5.89         23.75        34.57 o                         
 -10   6   6        319.17        345.62        23.44 o                         
  -9   6   6         50.89         74.19        16.98 o                         
  -8   6   6       2900.06       3039.41        63.93 o                         
  -7   6   6          1.31         -8.60        14.31 o                         
  -6   6   6          6.54          5.63         9.30 o                         
  -5   6   6         32.21         20.73         8.27 o                         
  -4   6   6         89.07         81.53         8.60 o                         
  -3   6   6       1839.84       1664.28        53.47 o                         
  -2   6   6       3376.57       3532.07        69.13 o                         
  -1   6   6         25.49         29.92        18.80 o                         
   0   6   6        253.99        262.45        16.78 o                         
   1   6   6       1121.92       1058.27        33.83 o                         
   2   6   6         91.84         65.85        12.19 o                         
   3   6   6        595.06        638.13        17.39 o                         
   4   6   6       1699.77       1656.77        35.50 o                         
   5   6   6        658.98        633.60        24.72 o                         
   6   6   6       2755.31       2813.03        75.21 o                         
   7   6   6        846.48        861.23        32.01 o                         
   8   6   6         68.01         38.10        22.42 o                         
  -7   7   6        166.62        137.63        22.38 o                         
  -6   7   6         39.74         13.97        40.83 o                         
  -5   7   6        162.23        134.21        34.77 o                         
  -4   7   6        736.51        757.97        34.15 o                         
  -3   7   6       1211.88       1141.55        40.53 o                         
  -2   7   6        179.13        201.91        21.56 o                         
  -1   7   6       1853.71       1912.89        51.42 o                         
   0   7   6        487.29        484.12        30.65 o                         
   1   7   6       1662.73       1696.19        43.50 o                         
   2   7   6       1649.10       1736.51        79.00 o                         
   3   7   6       1115.19       1256.12        60.19 o                         
   4   7   6         28.40        -21.67        33.49 o                         
   5   7   6       1134.65       1092.35        40.75 o                         
 -15   0   7          2.19        -13.16        32.18 o                         
 -13   0   7       4458.89       4668.67       133.00 o                         
 -11   0   7       8252.80       8462.88       191.14 o                         
  -9   0   7        583.53        596.18        16.58 o                         
  -7   0   7       8222.97       7814.85       152.68 o                         
  -5   0   7      13669.23      13451.47       253.47 o                         
  -3   0   7        859.49        928.36        39.08 o                         
  -1   0   7       1331.97       1293.19        33.36 o                         
   1   0   7       5990.09       6099.14       191.19 o                         
   3   0   7       6329.85       6724.19       211.45 o                         
   5   0   7        629.09        655.60        34.50 o                         
   7   0   7        197.86        180.44        18.85 o                         
   9   0   7       2999.83       2945.99       106.86 o                         
  11   0   7       1040.53       1063.61        64.39 o                         
  13   0   7        218.44        172.65        25.77 o                         
 -16   1   7          1.26         54.80        31.00 o                         
 -15   1   7         15.54         12.77        21.86 o                         
 -14   1   7        340.79        359.55        22.99 o                         
 -13   1   7        497.14        495.14        24.32 o                         
 -12   1   7       4334.22       4527.66        82.54 o                         
 -11   1   7        141.84        137.94        11.34 o                         
 -10   1   7         25.58         40.26        10.33 o                         
  -9   1   7       1564.82       1560.63        31.61 o                         
  -8   1   7        113.67        130.26         8.21 o                         
  -7   1   7         31.56         35.04         5.63 o                         
  -6   1   7      22231.29      22028.77       268.40 o                         
  -5   1   7        536.82        681.08        17.09 o                         
  -4   1   7         91.44        170.88         7.78 o                         
  -3   1   7       1014.89       1047.88        26.00 o                         
  -2   1   7        361.92        384.29        11.38 o                         
  -1   1   7       1857.83       1944.02        33.71 o                         
   0   1   7      13794.33      14086.27       211.12 o                         
   1   1   7        629.14        649.85        24.01 o                         
   2   1   7        101.18        115.61        12.19 o                         
   3   1   7         17.17         25.94         8.07 o                         
   4   1   7       2173.53       2105.11        54.83 o                         
   5   1   7       2029.30       2073.64        81.66 o                         
   6   1   7       4415.11       4377.77       103.51 o                         
   7   1   7         45.38         38.04        13.80 o                         
   8   1   7        739.84        716.41        31.87 o                         
   9   1   7       1153.42       1272.97        65.19 o                         
  10   1   7       3671.98       3760.39       180.91 o                         
  11   1   7         56.96          7.74        22.55 o                         
  12   1   7        162.22        210.45        27.61 o                         
  13   1   7         11.97         -0.42        32.05 o                         
  14   1   7         73.17         19.10        43.16 o                         
 -16   2   7          4.62        -23.30        28.10 o                         
 -15   2   7        217.64        255.74        34.78 o                         
 -14   2   7          1.00        -11.73        17.73 o                         
 -13   2   7       1954.67       2062.42        52.81 o                         
 -12   2   7        656.06        634.94        25.56 o                         
 -11   2   7       1882.73       1918.00        36.88 o                         
 -10   2   7        122.97        108.11         8.56 o                         
  -9   2   7        573.60        591.14        14.11 o                         
  -8   2   7        389.85        400.87        10.68 o                         
  -7   2   7       3364.29       3291.61        49.74 o                         
  -6   2   7       1436.86       1529.09        33.91 o                         
  -5   2   7       5511.30       5386.02        91.97 o                         
  -4   2   7        679.04        638.87        21.96 o                         
  -3   2   7       2061.23       2030.68        31.58 o                         
  -2   2   7        135.85        161.02        10.09 o                         
  -1   2   7       1865.47       1844.22        30.04 o                         
   0   2   7        192.99        169.55        10.37 o                         
   1   2   7      15891.61      16527.66       249.12 o                         
   2   2   7       9185.13       9569.27       138.57 o                         
   3   2   7      14833.68      15462.37       179.45 o                         
   4   2   7       7946.16       8296.97       129.97 o                         
   5   2   7        208.32        229.04        12.44 o                         
   6   2   7        472.75        479.89        19.82 o                         
   7   2   7       1469.74       1419.21        37.32 o                         
   8   2   7        460.08        448.93        29.89 o                         
   9   2   7       4377.06       4452.67       130.77 o                         
  10   2   7         80.61         70.05        27.32 o                         
  11   2   7        203.55        173.60        31.67 o                         
  12   2   7          6.90         20.57        33.11 o                         
  13   2   7        103.82         71.01        26.00 o                         
 -15   3   7          6.10         34.97        33.65 o                         
 -14   3   7         26.63         31.01        44.33 o                         
 -13   3   7        157.57        151.87        18.29 o                         
 -12   3   7       4386.76       4295.54        86.78 o                         
 -11   3   7         10.34          5.71        11.52 o                         
 -10   3   7        180.55        166.76        10.46 o                         
  -9   3   7         91.17        100.46         8.24 o                         
  -8   3   7         32.52         26.02         6.30 o                         
  -7   3   7         39.37         46.55         7.82 o                         
  -6   3   7       5468.40       5305.22        84.11 o                         
  -5   3   7         58.15         48.36         8.00 o                         
  -4   3   7        194.66        159.44         8.76 o                         
  -3   3   7        292.72        311.75        11.18 o                         
  -2   3   7       6688.58       6823.61       101.39 o                         
  -1   3   7        539.62        445.97        11.22 o                         
   0   3   7       4679.44       4620.23        62.10 o                         
   1   3   7        251.56        244.45        11.67 o                         
   2   3   7       3384.41       3393.14        65.58 o                         
   3   3   7         64.34         60.61         8.35 o                         
   4   3   7       4084.37       4066.10        72.76 o                         
   5   3   7       1358.66       1348.19        25.90 o                         
   6   3   7       5061.91       5008.61        78.87 o                         
   7   3   7        128.77        123.73        12.08 o                         
   8   3   7       1773.86       1752.30        44.24 o                         
   9   3   7        850.46        851.24        45.53 o                         
  10   3   7       1950.01       1915.72        89.49 o                         
  11   3   7        601.64        565.81        33.91 o                         
  12   3   7        630.77        648.78        37.50 o                         
  13   3   7         20.93         32.56        36.29 o                         
 -14   4   7        156.03        165.39        31.23 o                         
 -13   4   7        943.26       1070.43        64.27 o                         
 -12   4   7        503.71        374.09        49.15 o                         
 -11   4   7        810.23        743.11        22.22 o                         
 -10   4   7        136.97        133.04        11.96 o                         
  -9   4   7        218.06        184.84         9.27 o                         
  -8   4   7        279.12        290.00        18.25 o                         
  -7   4   7       1672.65       1715.91        32.23 o                         
  -6   4   7        378.68        377.58        14.96 o                         
  -5   4   7       2358.18       2349.89        40.99 o                         
  -4   4   7        446.36        461.24        14.49 o                         
  -3   4   7       7220.57       7196.35       110.36 o                         
  -2   4   7          6.74         12.30         6.61 o                         
  -1   4   7        771.78        748.57        14.01 o                         
   0   4   7        112.16        120.96         7.78 o                         
   1   4   7       4715.65       4748.63        69.26 o                         
   2   4   7        139.34        160.02        12.15 o                         
   3   4   7       5288.83       5366.01        93.87 o                         
   4   4   7        168.24        156.16         9.69 o                         
   5   4   7         75.60         78.28        11.08 o                         
   6   4   7        761.34        709.61        20.12 o                         
   7   4   7       4789.23       4823.18        70.04 o                         
   8   4   7         28.49          9.78        12.21 o                         
   9   4   7       5621.57       5653.48       123.26 o                         
  10   4   7        198.92        146.87        33.50 o                         
  11   4   7          6.82         44.97        32.35 o                         
  12   4   7          0.85        -20.00        29.95 o                         
 -12   5   7       1928.60       1685.21        84.60 o                         
 -11   5   7        210.25        222.61        21.42 o                         
 -10   5   7        298.04        314.04        19.63 o                         
  -9   5   7         53.63         55.51        12.96 o                         
  -8   5   7          4.43         24.18        12.93 o                         
  -7   5   7        130.22        109.33        12.32 o                         
  -6   5   7       1939.02       1956.27        44.44 o                         
  -5   5   7          0.57         -0.38         8.76 o                         
  -4   5   7        158.89        176.76        10.16 o                         
  -3   5   7        216.57        209.02        12.19 o                         
  -2   5   7       1590.56       1591.47        28.27 o                         
  -1   5   7        707.27        728.39        15.52 o                         
   0   5   7       6098.12       5997.54        79.84 o                         
   1   5   7         68.26         60.70         8.29 o                         
   2   5   7       1682.73       1750.35        33.02 o                         
   3   5   7          2.27          7.01         9.86 o                         
   4   5   7       2069.47       2137.40        51.28 o                         
   5   5   7        277.69        227.81        15.55 o                         
   6   5   7       1809.41       1793.45        37.59 o                         
   7   5   7        401.74        328.18        19.73 o                         
   8   5   7       1022.68       1065.05        49.31 o                         
   9   5   7         16.65         20.51        23.13 o                         
  10   5   7       2320.03       2383.98        59.99 o                         
 -10   6   7        352.90        351.40        22.26 o                         
  -9   6   7          0.73          2.13        15.07 o                         
  -8   6   7       1096.80       1092.02        35.06 o                         
  -7   6   7        365.15        341.40        31.44 o                         
  -6   6   7        312.55        260.48        14.56 o                         
  -5   6   7       2145.38       2163.22        47.48 o                         
  -4   6   7         37.19         37.13         8.37 o                         
  -3   6   7       2812.13       2747.26        44.19 o                         
  -2   6   7        868.14        858.89        27.27 o                         
  -1   6   7        567.40        569.91        26.29 o                         
   0   6   7        270.36        265.47        22.14 o                         
   1   6   7       2686.32       2691.35        47.65 o                         
   2   6   7        274.52        267.69        13.18 o                         
   3   6   7       2811.50       2825.47        53.61 o                         
   4   6   7         19.41          4.98        12.16 o                         
   5   6   7          0.42          3.34        26.49 o                         
   6   6   7         18.38          5.88        17.38 o                         
   7   6   7       1069.77       1090.78        39.61 o                         
   8   6   7          0.72        -12.64        22.57 o                         
  -7   7   7        450.51        393.75        28.92 o                         
  -6   7   7       3111.23       3153.27       128.56 o                         
  -5   7   7        789.44        773.99        45.44 o                         
  -4   7   7        171.74        188.36        30.93 o                         
  -3   7   7        194.05        251.91        33.03 o                         
  -2   7   7         29.97         15.94        25.28 o                         
  -1   7   7         21.39         48.06        25.72 o                         
   0   7   7       2220.07       2388.68        69.36 o                         
   1   7   7        489.26        425.11        31.73 o                         
   2   7   7        176.24        207.26        32.12 o                         
   3   7   7         16.95         25.39        33.53 o                         
   4   7   7        325.07        297.34        47.16 o                         
 -16   0   8       5550.69       5713.49       232.07 o                         
 -14   0   8         13.71         20.89        20.97 o                         
 -12   0   8       3782.52       3897.11       112.11 o                         
 -10   0   8      21897.99      21522.28       352.85 o                         
  -8   0   8         66.71         58.41         9.87 o                         
  -6   0   8         28.77         46.14         7.50 o                         
  -4   0   8      11352.03      12163.23       370.52 o                         
  -2   0   8       2860.46       3037.60        81.80 o                         
   0   0   8       1532.05       1356.73        42.73 o                         
   2   0   8         14.38         35.31        13.52 o                         
   4   0   8       1565.49       1496.63        49.81 o                         
   6   0   8       9687.42       9550.40       244.62 o                         
   8   0   8         78.57        121.72        26.81 o                         
  10   0   8        801.74        783.76        44.57 o                         
  12   0   8       5188.53       5598.50       357.66 o                         
 -16   1   8         38.66         18.46        27.72 o                         
 -15   1   8       2237.81       2438.40       113.85 o                         
 -14   1   8         69.92         78.00        18.19 o                         
 -13   1   8         77.87         67.53        16.14 o                         
 -12   1   8        393.45        440.97        19.85 o                         
 -11   1   8       2063.53       2146.35        29.86 o                         
 -10   1   8        120.40        110.67         9.12 o                         
  -9   1   8       9422.62       9406.56       107.38 o                         
  -8   1   8         51.56         53.33         5.86 o                         
  -7   1   8        204.58        227.46         7.55 o                         
  -6   1   8         34.09         66.30         5.37 o                         
  -5   1   8       1553.45       1724.19        29.28 o                         
  -4   1   8        822.03        803.78        21.78 o                         
  -3   1   8       1231.85       1111.57        34.68 o                         
  -2   1   8         23.17         37.10         5.68 o                         
  -1   1   8       2810.67       2840.04        50.38 o                         
   0   1   8        239.56        235.35         9.16 o                         
   1   1   8       1267.64       1197.06        23.75 o                         
   2   1   8        375.74        359.38        17.65 o                         
   3   1   8       2986.02       2930.94        58.26 o                         
   4   1   8       2022.77       2080.63        83.06 o                         
   5   1   8       7635.37       7478.10       168.63 o                         
   6   1   8        124.52        120.76        13.98 o                         
   7   1   8       3570.48       3460.14        77.72 o                         
   8   1   8         15.16          4.33        15.12 o                         
   9   1   8        210.23        219.82        33.39 o                         
  10   1   8        223.55        293.78        27.82 o                         
  11   1   8       2238.56       2393.85        80.11 o                         
  12   1   8         18.01         55.00        28.07 o                         
  13   1   8       1850.43       2038.51        74.05 o                         
 -16   2   8       1380.11       1506.69        55.82 o                         
 -15   2   8          7.00          4.61        25.02 o                         
 -14   2   8        215.05        269.54        26.80 o                         
 -13   2   8        403.86        441.41        25.95 o                         
 -12   2   8         44.01         68.67        20.37 o                         
 -11   2   8        605.08        585.51        21.91 o                         
 -10   2   8       5778.64       5781.28        84.36 o                         
  -9   2   8        306.79        303.92        10.59 o                         
  -8   2   8        653.01        702.62        15.81 o                         
  -7   2   8         22.36         23.33         8.24 o                         
  -6   2   8        889.17        903.47        22.28 o                         
  -5   2   8       2447.46       2439.13        43.27 o                         
  -4   2   8       9329.75       9233.77       142.50 o                         
  -3   2   8        285.82        274.28        10.40 o                         
  -2   2   8       3032.38       2927.73        46.47 o                         
  -1   2   8       2024.89       1945.03        44.34 o                         
   0   2   8       7889.79       7741.90       119.20 o                         
   1   2   8        590.76        749.64        18.82 o                         
   2   2   8       7378.65       7424.58       133.74 o                         
   3   2   8        780.74        816.39        22.11 o                         
   4   2   8        270.22        237.54        13.03 o                         
   5   2   8        456.03        442.64        15.02 o                         
   6   2   8       5465.41       5341.18        95.67 o                         
   7   2   8          1.83         -3.56        14.55 o                         
   8   2   8       2035.01       1984.07        48.93 o                         
   9   2   8        453.47        476.20        48.55 o                         
  10   2   8       1283.95       1298.49        72.04 o                         
  11   2   8        638.40        458.59        49.19 o                         
  12   2   8       2854.44       3238.94       108.97 o                         
  13   2   8        233.60        221.99        56.70 o                         
 -15   3   8       1189.41       1129.01        57.49 o                         
 -14   3   8         90.84         74.52        27.43 o                         
 -13   3   8          7.17          3.76        19.36 o                         
 -12   3   8        123.19         87.92        18.19 o                         
 -11   3   8        286.85        274.32        17.33 o                         
 -10   3   8       1233.83       1161.09        26.05 o                         
  -9   3   8       5334.45       5347.36        74.70 o                         
  -8   3   8          0.64         11.20         8.67 o                         
  -7   3   8       2059.17       2020.46        36.92 o                         
  -6   3   8       1045.97       1084.22        21.38 o                         
  -5   3   8        360.02        343.60        21.46 o                         
  -4   3   8        242.17        359.65        11.88 o                         
  -3   3   8      13562.52      13362.94       182.07 o                         
  -2   3   8        156.21        163.50        11.27 o                         
  -1   3   8       3302.74       3149.87        47.30 o                         
   0   3   8        520.92        516.96        10.86 o                         
   1   3   8        223.15        228.65        11.70 o                         
   2   3   8        593.58        622.03        17.10 o                         
   3   3   8       3217.43       3022.65        62.74 o                         
   4   3   8        196.47        163.57        11.33 o                         
   5   3   8       2407.17       2498.03        57.92 o                         
   6   3   8         22.69         30.52        10.07 o                         
   7   3   8       4063.21       4021.61        63.01 o                         
   8   3   8          0.99        -15.00        17.82 o                         
   9   3   8        381.24        429.34        30.14 o                         
  10   3   8         17.95         32.99        23.65 o                         
  11   3   8       1098.00       1048.37        45.21 o                         
  12   3   8         52.62         23.58        34.64 o                         
 -14   4   8        464.76        385.19        48.22 o                         
 -13   4   8         12.39         13.00        30.90 o                         
 -12   4   8        163.37        226.43        37.92 o                         
 -11   4   8         63.93         87.29        13.71 o                         
 -10   4   8       1632.90       1674.78        40.50 o                         
  -9   4   8         16.03         16.80        10.91 o                         
  -8   4   8       1721.51       1740.40        30.83 o                         
  -7   4   8        286.44        289.10        11.89 o                         
  -6   4   8       2058.88       1980.17        32.97 o                         
  -5   4   8        594.39        588.67        23.25 o                         
  -4   4   8       8666.17       8360.58       118.38 o                         
  -3   4   8       1539.11       1502.31        31.77 o                         
  -2   4   8       1747.78       1671.95        30.43 o                         
  -1   4   8        393.09        403.12        10.81 o                         
   0   4   8       3618.61       3557.45        51.52 o                         
   1   4   8        245.49        267.35        12.04 o                         
   2   4   8       6543.20       6399.49       103.84 o                         
   3   4   8         37.15         40.40        11.04 o                         
   4   4   8       1309.37       1277.64        24.71 o                         
   5   4   8        206.22        179.32        13.10 o                         
   6   4   8       2641.27       2650.87        47.21 o                         
   7   4   8        157.72        171.88        14.87 o                         
   8   4   8        467.02        484.00        29.43 o                         
   9   4   8         14.82         -4.15        19.58 o                         
  10   4   8        248.44        259.97        27.07 o                         
  11   4   8         74.69         62.88        35.38 o                         
 -12   5   8         85.78         60.22        28.83 o                         
 -11   5   8         28.08         35.78        19.68 o                         
 -10   5   8         11.77          9.67        13.71 o                         
  -9   5   8       2842.62       2999.94        55.40 o                         
  -8   5   8        102.38        119.35        13.66 o                         
  -7   5   8        764.60        741.31        22.43 o                         
  -6   5   8        716.85        682.53        21.61 o                         
  -5   5   8          7.33         15.89        10.34 o                         
  -4   5   8         89.92        107.45        12.91 o                         
  -3   5   8       5720.49       5827.78        88.60 o                         
  -2   5   8         98.82         94.89        11.08 o                         
  -1   5   8       3019.17       2997.41        45.66 o                         
   0   5   8         57.83         32.24         8.26 o                         
   1   5   8          4.70          5.59         8.83 o                         
   2   5   8        169.64        128.52        15.63 o                         
   3   5   8       1444.32       1574.54        35.88 o                         
   4   5   8         21.48         11.98        12.86 o                         
   5   5   8       2384.22       2326.12        48.09 o                         
   6   5   8         10.15         11.05        14.36 o                         
   7   5   8        200.87        180.38        19.57 o                         
   8   5   8        122.23        147.51        26.53 o                         
   9   5   8        158.79        167.08        39.85 o                         
 -10   6   8       2188.59       2162.75        62.25 o                         
  -9   6   8        272.84        258.75        18.49 o                         
  -8   6   8        668.78        623.42        30.46 o                         
  -7   6   8         27.64         18.05        18.58 o                         
  -6   6   8       2156.34       2063.99        46.21 o                         
  -5   6   8          2.43          3.84        10.51 o                         
  -4   6   8       3484.75       3437.04        49.85 o                         
  -3   6   8        116.75        113.26        10.21 o                         
  -2   6   8       1226.58       1286.51        27.58 o                         
  -1   6   8         31.78         26.01        11.84 o                         
   0   6   8       1743.39       1784.57        32.32 o                         
   1   6   8        117.31        107.08        10.41 o                         
   2   6   8       1145.11       1188.52        26.88 o                         
   3   6   8          1.68         -4.64        13.04 o                         
   4   6   8       1545.60       1495.97        47.11 o                         
   5   6   8        113.25         71.69        16.24 o                         
   6   6   8        890.82        821.17        35.46 o                         
   7   6   8        112.24         90.05        23.79 o                         
  -6   7   8         10.14        -12.86        19.12 o                         
  -5   7   8         30.85         47.92        29.24 o                         
  -4   7   8         79.03         74.94        29.21 o                         
  -3   7   8       1419.74       1342.44        54.52 o                         
  -2   7   8        989.29       1003.45        43.22 o                         
  -1   7   8       1355.14       1395.22        49.96 o                         
   0   7   8         43.80         40.65        25.22 o                         
   1   7   8        325.48        403.92        35.66 o                         
   2   7   8        149.23        148.69        31.28 o                         
   3   7   8        987.46        884.36        44.92 o                         
   4   7   8         56.75         62.38        22.85 o                         
 -15   0   9         35.37         -7.31        23.02 o                         
 -13   0   9       1724.58       1762.67        56.73 o                         
 -11   0   9        334.33        334.31        20.24 o                         
  -9   0   9          4.03          7.14         9.06 o                         
  -7   0   9       5742.45       5566.89       111.56 o                         
  -5   0   9       6012.28       6274.77       199.91 o                         
  -3   0   9      22590.02      23119.26       696.75 o                         
  -1   0   9      18658.29      18404.18       594.84 o                         
   1   0   9       7052.97       6914.79       174.13 o                         
   3   0   9       9622.57       9760.75       304.09 o                         
   5   0   9       2867.43       2737.91        77.81 o                         
   7   0   9       2995.61       3060.22       101.37 o                         
   9   0   9       4176.74       4407.56       153.30 o                         
  11   0   9        455.37        529.80        73.70 o                         
  13   0   9         56.97        102.53        25.40 o                         
 -16   1   9         35.59         56.36        27.76 o                         
 -15   1   9        122.61        159.46        23.30 o                         
 -14   1   9        425.14        449.51        30.24 o                         
 -13   1   9         35.01         43.60        18.84 o                         
 -12   1   9        166.37        191.24        14.93 o                         
 -11   1   9          9.00         18.72         9.10 o                         
 -10   1   9        687.96        742.50        17.56 o                         
  -9   1   9        577.53        571.96        14.53 o                         
  -8   1   9        239.65        259.73        10.82 o                         
  -7   1   9        173.05        193.46         7.76 o                         
  -6   1   9       3592.41       3392.05        53.58 o                         
  -5   1   9        285.79        321.17        11.02 o                         
  -4   1   9       6132.40       5839.06        98.70 o                         
  -3   1   9        157.75        153.09        12.50 o                         
  -2   1   9        163.92        188.85         9.36 o                         
  -1   1   9        433.37        429.68        19.37 o                         
   0   1   9       6909.29       6569.11       109.53 o                         
   1   1   9       1139.04       1264.13        29.13 o                         
   2   1   9      12041.57      11711.54       207.48 o                         
   3   1   9        265.59        289.30        13.86 o                         
   4   1   9        200.11        195.06        17.07 o                         
   5   1   9       1136.86       1103.66        34.41 o                         
   6   1   9       1582.06       1472.13        34.17 o                         
   7   1   9         13.26          1.68        12.69 o                         
   8   1   9       4750.43       4667.77       132.17 o                         
   9   1   9        134.91        145.77        24.53 o                         
  10   1   9        100.13        100.55        24.79 o                         
  11   1   9          0.79         22.86        24.91 o                         
  12   1   9        596.86        621.97        54.33 o                         
  13   1   9          8.39          2.60        39.71 o                         
 -16   2   9        437.38        470.16        34.45 o                         
 -15   2   9         48.94         15.38        25.70 o                         
 -14   2   9         44.29         19.28        17.88 o                         
 -13   2   9       3907.50       3942.72        90.83 o                         
 -12   2   9          0.94          7.28        16.94 o                         
 -11   2   9        387.53        420.53        31.39 o                         
 -10   2   9       3060.99       3026.29        46.33 o                         
  -9   2   9        311.35        334.74        12.05 o                         
  -8   2   9        238.00        217.99        12.03 o                         
  -7   2   9       6969.70       6941.63       127.30 o                         
  -6   2   9       2237.33       2193.64        38.17 o                         
  -5   2   9       3827.21       3910.53        61.17 o                         
  -4   2   9          4.17         11.75         5.33 o                         
  -3   2   9       2369.90       2328.28        43.65 o                         
  -2   2   9          6.25          4.41         7.83 o                         
  -1   2   9       8117.54       8043.67       123.11 o                         
   0   2   9          1.36         18.28         8.54 o                         
   1   2   9       6280.35       6386.73       108.34 o                         
   2   2   9       1085.69       1194.04        27.02 o                         
   3   2   9       1128.09       1053.12        23.11 o                         
   4   2   9         93.61         71.07        10.00 o                         
   5   2   9       2243.33       2226.00        41.95 o                         
   6   2   9        389.61        409.04        17.60 o                         
   7   2   9       2794.44       2775.28        75.03 o                         
   8   2   9        950.35        977.80        55.78 o                         
   9   2   9       1291.43       1335.01        61.04 o                         
  10   2   9        232.81        227.77        39.20 o                         
  11   2   9         93.69         78.09        32.05 o                         
  12   2   9         96.99         76.07        32.82 o                         
 -15   3   9        349.28        495.79        41.55 o                         
 -14   3   9       1521.32       1602.94        58.43 o                         
 -13   3   9        329.22        310.90        41.69 o                         
 -12   3   9       2299.33       2291.51        65.66 o                         
 -11   3   9        330.90        339.98        18.66 o                         
 -10   3   9        432.02        401.70        13.94 o                         
  -9   3   9        430.35        415.69        14.29 o                         
  -8   3   9       3867.96       3753.34        61.37 o                         
  -7   3   9        255.14        222.43        11.39 o                         
  -6   3   9       2575.67       2523.65        41.35 o                         
  -5   3   9       2160.83       2119.45        32.65 o                         
  -4   3   9       3030.25       3124.66        46.57 o                         
  -3   3   9        215.40        197.68         9.48 o                         
  -2   3   9       1414.16       1378.61        34.56 o                         
  -1   3   9          0.86         11.84         6.98 o                         
   0   3   9       3029.47       2980.17        49.03 o                         
   1   3   9        134.69        158.59        13.77 o                         
   2   3   9       3287.33       3211.02        56.26 o                         
   3   3   9        291.83        260.64        12.95 o                         
   4   3   9        186.17        205.91        12.88 o                         
   5   3   9       1372.49       1340.51        30.84 o                         
   6   3   9       1510.21       1548.88        33.58 o                         
   7   3   9        131.72        120.18        12.45 o                         
   8   3   9        565.72        619.70        26.77 o                         
   9   3   9          9.31         14.21        18.64 o                         
  10   3   9        721.31        791.52        39.78 o                         
  11   3   9        287.50        220.60        37.35 o                         
  12   3   9         44.89          9.11        35.96 o                         
 -14   4   9         30.63          7.03        33.82 o                         
 -13   4   9       5251.61       5629.58       164.34 o                         
 -12   4   9        202.12        175.97        24.78 o                         
 -11   4   9        425.36        405.72        24.54 o                         
 -10   4   9        216.66        189.31        14.65 o                         
  -9   4   9         85.48         83.18        11.81 o                         
  -8   4   9       1628.80       1615.80        29.66 o                         
  -7   4   9      10767.62      10809.72       144.50 o                         
  -6   4   9        380.56        368.08        13.58 o                         
  -5   4   9       3091.04       3174.38        53.23 o                         
  -4   4   9        288.50        292.38        14.87 o                         
  -3   4   9        881.17        891.57        22.13 o                         
  -2   4   9        431.14        470.67        17.39 o                         
  -1   4   9       3659.13       3653.36        55.31 o                         
   0   4   9        752.66        716.39        20.96 o                         
   1   4   9        311.26        331.64        17.16 o                         
   2   4   9         96.30         92.08        11.81 o                         
   3   4   9       2203.57       2149.67        39.15 o                         
   4   4   9        127.66        174.75        11.30 o                         
   5   4   9        549.86        542.27        18.23 o                         
   6   4   9         37.43         39.32        11.67 o                         
   7   4   9        139.83        143.47        15.87 o                         
   8   4   9        133.43        131.43        18.46 o                         
   9   4   9       2532.77       2706.50        92.24 o                         
  10   4   9        142.37        132.81        28.63 o                         
 -12   5   9       1376.71       1542.15        44.79 o                         
 -11   5   9         40.54          4.62        18.54 o                         
 -10   5   9        190.02        197.83        16.54 o                         
  -9   5   9         22.90          0.82        13.99 o                         
  -8   5   9       1703.40       1722.51        33.85 o                         
  -7   5   9        250.36        236.93        13.84 o                         
  -6   5   9       1426.01       1510.04        28.86 o                         
  -5   5   9        292.04        280.03        15.56 o                         
  -4   5   9        713.11        705.09        26.09 o                         
  -3   5   9        662.11        662.49        16.76 o                         
  -2   5   9       1208.84       1182.74        24.19 o                         
  -1   5   9        637.92        656.71        21.50 o                         
   0   5   9        744.48        775.54        19.68 o                         
   1   5   9          2.10         17.32        10.62 o                         
   2   5   9        453.41        517.78        20.08 o                         
   3   5   9       1016.74        962.96        28.74 o                         
   4   5   9        196.11        148.86        18.97 o                         
   5   5   9        189.33        217.74        16.66 o                         
   6   5   9        178.83        164.16        19.47 o                         
   7   5   9         94.01         85.22        23.63 o                         
   8   5   9       2661.64       2776.64        92.52 o                         
   9   5   9         65.31         50.88        31.24 o                         
 -10   6   9        185.77        197.23        20.74 o                         
  -9   6   9         73.46         42.72        17.52 o                         
  -8   6   9        186.54        177.35        18.62 o                         
  -7   6   9       3141.37       3292.71        61.24 o                         
  -6   6   9        803.83        779.86        39.22 o                         
  -5   6   9       1038.69       1069.59        36.72 o                         
  -4   6   9         30.56         20.99         8.31 o                         
  -3   6   9        360.69        333.92        22.79 o                         
  -2   6   9       1107.34       1137.69        29.08 o                         
  -1   6   9       2164.46       2073.94        38.84 o                         
   0   6   9        108.62         74.53        11.67 o                         
   1   6   9       1455.97       1410.36        39.26 o                         
   2   6   9          2.84          2.01        14.16 o                         
   3   6   9       2467.56       2508.26        90.06 o                         
   4   6   9       2035.47       2148.49        50.25 o                         
   5   6   9        707.67        719.61        26.39 o                         
   6   6   9          2.91          0.70        22.92 o                         
   7   6   9        256.93        283.65        37.82 o                         
  -6   7   9        743.59        688.53        34.66 o                         
  -5   7   9         12.27         30.03        18.14 o                         
  -4   7   9        743.34        748.24        42.01 o                         
  -3   7   9        159.85        176.87        32.19 o                         
  -2   7   9        120.49        153.22        28.14 o                         
  -1   7   9        244.51        279.39        30.13 o                         
   0   7   9        967.54       1094.17        44.88 o                         
   1   7   9         11.10         -9.05        30.05 o                         
   2   7   9       1534.21       1589.51        69.23 o                         
 -16   0  10       1492.04       1540.38        77.04 o                         
 -14   0  10        992.46        993.04        43.48 o                         
 -12   0  10        980.66       1018.26        36.07 o                         
 -10   0  10      10023.06      10016.09       166.82 o                         
  -8   0  10       1432.87       1362.65        39.55 o                         
  -6   0  10          7.78         32.56        14.31 o                         
  -4   0  10      18521.57      18653.37       463.00 o                         
  -2   0  10        230.85        167.76        18.28 o                         
   0   0  10        658.53        691.74        28.99 o                         
   2   0  10       6562.15       6427.94       168.76 o                         
   4   0  10        415.10        323.68        27.54 o                         
   6   0  10       1608.00       1581.07        53.04 o                         
   8   0  10        319.21        327.40        28.49 o                         
  10   0  10        397.27        454.47       101.57 o                         
  12   0  10       1488.80       1405.07        68.11 o                         
 -16   1  10         13.02         -3.56        27.50 o                         
 -15   1  10       1208.57       1328.79        46.19 o                         
 -14   1  10         19.44         30.67        17.85 o                         
 -13   1  10        301.63        309.81        19.09 o                         
 -12   1  10         28.75         34.50        13.65 o                         
 -11   1  10       4867.22       4902.81        76.11 o                         
 -10   1  10       1483.45       1456.09        24.68 o                         
  -9   1  10       2572.51       2560.83        40.10 o                         
  -8   1  10       2609.54       2654.86        59.25 o                         
  -7   1  10       2844.38       2704.93        44.98 o                         
  -6   1  10         57.56         54.07         6.74 o                         
  -5   1  10       4831.21       4688.67        88.26 o                         
  -4   1  10        477.11        533.38        16.28 o                         
  -3   1  10       6724.85       6732.69       150.88 o                         
  -2   1  10        456.97        421.95        32.61 o                         
  -1   1  10       5169.32       5252.00        97.66 o                         
   0   1  10        179.52        174.57         9.92 o                         
   1   1  10       1006.85        918.32        20.87 o                         
   2   1  10        123.28        138.78        10.93 o                         
   3   1  10       6849.29       7018.37       129.51 o                         
   4   1  10        279.77        276.78        19.02 o                         
   5   1  10       3610.87       3537.89        71.99 o                         
   6   1  10        237.79        264.71        17.54 o                         
   7   1  10         58.89         33.42        23.18 o                         
   8   1  10         30.32         42.36        18.99 o                         
   9   1  10         14.82         41.98        24.16 o                         
  10   1  10        171.85        218.99        28.56 o                         
  11   1  10       3225.08       3345.31       105.53 o                         
  12   1  10        123.81         95.17        32.02 o                         
 -15   2  10        699.23        712.01        35.70 o                         
 -14   2  10          5.96        -19.38        19.38 o                         
 -13   2  10         52.88         41.26        16.00 o                         
 -12   2  10          9.62         28.37         8.38 o                         
 -11   2  10        368.25        336.29        15.99 o                         
 -10   2  10       2245.03       2168.36        41.37 o                         
  -9   2  10          7.87         13.81        12.34 o                         
  -8   2  10        347.48        343.38        14.37 o                         
  -7   2  10        991.40        986.67        19.42 o                         
  -6   2  10        103.30         86.69         6.83 o                         
  -5   2  10         46.67         68.59         6.68 o                         
  -4   2  10       5849.76       5782.58        92.59 o                         
  -3   2  10        232.53        197.67        10.94 o                         
  -2   2  10       2949.71       3045.07        60.87 o                         
  -1   2  10        239.24        234.13        11.24 o                         
   0   2  10       1467.05       1500.39        30.12 o                         
   1   2  10       1442.91       1454.82        30.17 o                         
   2   2  10       2981.96       2938.28        51.84 o                         
   3   2  10        730.97        828.55        22.64 o                         
   4   2  10       1271.09       1271.45        29.45 o                         
   5   2  10        120.10        118.64        12.29 o                         
   6   2  10       1553.16       1486.96        56.90 o                         
   7   2  10        996.78       1036.02        60.00 o                         
   8   2  10       1080.06       1148.92        40.48 o                         
   9   2  10        843.23        877.17        36.85 o                         
  10   2  10        220.13        240.31        24.98 o                         
  11   2  10       1511.39       1563.78        63.54 o                         
  12   2  10        952.10        921.05        52.40 o                         
 -15   3  10         15.43          0.37        43.68 o                         
 -14   3  10         35.75         29.41        45.07 o                         
 -13   3  10         80.28        121.46        37.96 o                         
 -12   3  10        111.68         75.16        14.83 o                         
 -11   3  10       1731.70       1763.50        47.05 o                         
 -10   3  10       1912.16       1815.05        33.57 o                         
  -9   3  10       1122.55       1074.65        23.57 o                         
  -8   3  10         40.19         36.09        11.10 o                         
  -7   3  10       2434.11       2475.96        43.31 o                         
  -6   3  10        525.17        551.08        16.57 o                         
  -5   3  10       2144.03       2049.64        33.83 o                         
  -4   3  10       1298.18       1358.21        24.72 o                         
  -3   3  10       2737.27       2711.40        43.73 o                         
  -2   3  10        420.17        400.50        18.22 o                         
  -1   3  10       8811.65       8536.40       132.59 o                         
   0   3  10         24.02         21.01         7.60 o                         
   1   3  10        365.23        362.94        15.01 o                         
   2   3  10        173.04        170.56        14.53 o                         
   3   3  10       1708.66       1680.31        33.87 o                         
   4   3  10        258.09        237.99        13.59 o                         
   5   3  10      14947.64      14921.02       229.64 o                         
   6   3  10       1786.78       1786.88        37.51 o                         
   7   3  10          5.38         29.31        19.76 o                         
   8   3  10        794.40        792.73        36.74 o                         
   9   3  10       1068.98       1083.42        36.84 o                         
  10   3  10         39.09        -17.49        25.39 o                         
  11   3  10       3767.11       3825.35        95.66 o                         
 -13   4  10         75.43        113.79        34.43 o                         
 -12   4  10         73.00         52.48        25.43 o                         
 -11   4  10         20.18         15.93        14.85 o                         
 -10   4  10       2748.87       2761.57        56.50 o                         
  -9   4  10          1.41         -9.60        11.92 o                         
  -8   4  10         26.40         14.94        10.93 o                         
  -7   4  10         15.21         24.78         9.52 o                         
  -6   4  10        292.43        307.73        16.98 o                         
  -5   4  10        866.25        863.65        21.09 o                         
  -4   4  10        683.95        697.82        20.35 o                         
  -3   4  10        617.96        650.40        19.60 o                         
  -2   4  10        523.84        522.52        23.14 o                         
  -1   4  10         65.19         71.02         8.50 o                         
   0   4  10       3666.27       3856.66        62.08 o                         
   1   4  10       1029.65        998.35        30.75 o                         
   2   4  10       1065.48       1025.87        29.12 o                         
   3   4  10         59.23         61.98        11.82 o                         
   4   4  10       3343.81       3561.66        67.47 o                         
   5   4  10         85.16         60.92        12.32 o                         
   6   4  10       2364.11       2397.82        46.25 o                         
   7   4  10        388.15        395.85        23.56 o                         
   8   4  10        665.24        594.66        42.40 o                         
   9   4  10        341.24        311.86        51.18 o                         
  10   4  10       1165.20       1316.94        63.55 o                         
 -12   5  10        160.74        188.01        30.66 o                         
 -11   5  10        805.87        863.68        61.66 o                         
 -10   5  10          2.26         -8.66        18.33 o                         
  -9   5  10        660.03        613.10        21.25 o                         
  -8   5  10        765.61        736.69        20.08 o                         
  -7   5  10        369.58        361.90        13.80 o                         
  -6   5  10        402.02        350.46        17.55 o                         
  -5   5  10        598.42        583.02        30.21 o                         
  -4   5  10         39.28         41.98        10.48 o                         
  -3   5  10        806.73        761.99        19.32 o                         
  -2   5  10        131.35        141.80        12.87 o                         
  -1   5  10       5431.16       5387.66        85.03 o                         
   0   5  10       1014.55       1079.71        26.59 o                         
   1   5  10          7.57         23.57        11.15 o                         
   2   5  10         19.51         16.21        13.62 o                         
   3   5  10       1608.54       1624.08        37.68 o                         
   4   5  10         64.01         38.43        13.87 o                         
   5   5  10       5040.05       5090.55        92.56 o                         
   6   5  10        145.47        146.52        21.12 o                         
   7   5  10         66.40         31.09        36.18 o                         
   8   5  10          1.36         32.98        35.62 o                         
  -9   6  10        253.74        251.36        28.28 o                         
  -8   6  10         62.85         37.02        15.44 o                         
  -7   6  10         15.36         13.44        15.02 o                         
  -6   6  10         38.21         13.31        15.10 o                         
  -5   6  10        523.71        529.17        27.86 o                         
  -4   6  10       3106.81       3199.26        75.64 o                         
  -3   6  10        319.63        330.82        27.57 o                         
  -2   6  10        675.19        624.65        19.92 o                         
  -1   6  10        460.91        459.98        18.34 o                         
   0   6  10       1038.26       1103.74        31.35 o                         
   1   6  10        127.19        167.63        15.72 o                         
   2   6  10       1637.51       1564.36        41.09 o                         
   3   6  10        149.70        126.77        17.17 o                         
   4   6  10        960.87       1001.70        41.56 o                         
   5   6  10        133.34        145.30        20.19 o                         
   6   6  10        535.64        514.56        31.91 o                         
  -4   7  10        655.15        671.56        50.03 o                         
  -3   7  10       1628.38       1867.43        62.88 o                         
  -2   7  10         80.26         60.93        21.16 o                         
  -1   7  10       1298.62       1141.22        61.75 o                         
   0   7  10        397.30        389.17        32.81 o                         
   1   7  10        723.64        621.79        46.85 o                         
 -15   0  11       2115.34       2314.87        76.04 o                         
 -13   0  11       4466.05       4679.65       130.31 o                         
 -11   0  11         62.64         50.16        10.75 o                         
  -9   0  11       3723.78       3683.35        89.22 o                         
  -7   0  11       3845.26       3704.87        80.35 o                         
  -5   0  11       2501.75       2643.83        77.72 o                         
  -3   0  11       4782.40       5075.45       134.49 o                         
  -1   0  11        119.48        145.66        20.05 o                         
   1   0  11       5797.38       5564.93       149.11 o                         
   3   0  11       1894.09       1639.18        72.30 o                         
   5   0  11         41.95         56.05        19.42 o                         
   7   0  11       8316.34       8452.72       274.44 o                         
   9   0  11       2645.68       2786.94        91.07 o                         
  11   0  11          0.84         53.85        38.27 o                         
 -16   1  11         20.23         29.36        36.60 o                         
 -15   1  11         55.25         25.54        24.83 o                         
 -14   1  11       4464.15       4613.15        92.57 o                         
 -13   1  11        139.84        139.62        17.38 o                         
 -12   1  11        489.49        438.94        22.80 o                         
 -11   1  11         44.05         42.82         9.48 o                         
 -10   1  11       2327.59       2336.58        42.35 o                         
  -9   1  11        149.89        140.39         8.42 o                         
  -8   1  11      10339.43      10133.87       157.57 o                         
  -7   1  11        663.34        654.82        18.25 o                         
  -6   1  11        208.74        208.27         9.86 o                         
  -5   1  11         97.65        102.23         9.25 o                         
  -4   1  11       2517.79       2601.59        49.84 o                         
  -3   1  11        922.17        909.69        27.55 o                         
  -2   1  11       5382.13       5422.99        99.29 o                         
  -1   1  11         11.52         22.90         8.75 o                         
   0   1  11        498.76        548.97        16.51 o                         
   1   1  11        162.01        167.81        10.88 o                         
   2   1  11       5404.38       5255.90        85.57 o                         
   3   1  11        282.13        294.03        16.40 o                         
   4   1  11         53.70         60.06        12.85 o                         
   5   1  11         23.67         28.88        13.14 o                         
   6   1  11        539.00        497.30        21.87 o                         
   7   1  11        242.48        214.01        25.35 o                         
   8   1  11       6301.82       6431.41       153.99 o                         
   9   1  11         18.10         19.18        22.17 o                         
  10   1  11        277.19        249.07        27.85 o                         
  11   1  11        336.07        318.22        30.86 o                         
  12   1  11        353.43        296.95        33.48 o                         
 -15   2  11        510.41        510.29        35.23 o                         
 -14   2  11        167.83        103.95        20.22 o                         
 -13   2  11       1297.95       1345.29        40.74 o                         
 -12   2  11          6.05          3.57        10.13 o                         
 -11   2  11        162.10        178.61        17.41 o                         
 -10   2  11         92.54         93.57        11.51 o                         
  -9   2  11        986.69        969.26        19.45 o                         
  -8   2  11        166.48        160.15         9.56 o                         
  -7   2  11       6781.17       6939.00        95.88 o                         
  -6   2  11         34.14         36.15         9.00 o                         
  -5   2  11       2616.21       2531.52        38.28 o                         
  -4   2  11        794.57        848.65        20.96 o                         
  -3   2  11        145.42        125.80        11.20 o                         
  -2   2  11        744.14        778.11        31.21 o                         
  -1   2  11       2384.11       2454.33        47.89 o                         
   0   2  11        163.79        181.59         9.71 o                         
   1   2  11       2892.10       2693.32        45.60 o                         
   2   2  11        874.88        878.49        21.03 o                         
   3   2  11        151.17        144.45        11.82 o                         
   4   2  11         50.24         55.64         9.44 o                         
   5   2  11        815.00        769.97        23.00 o                         
   6   2  11        207.49        190.75        16.29 o                         
   7   2  11       3131.11       3139.55        84.91 o                         
   8   2  11         12.74         -7.66        22.11 o                         
   9   2  11       1858.46       1992.19        61.20 o                         
  10   2  11          3.01        -16.87        21.19 o                         
  11   2  11         23.70         31.83        22.96 o                         
 -14   3  11       1878.12       2098.53       120.71 o                         
 -13   3  11         26.06        -10.95        29.95 o                         
 -12   3  11        488.79        489.27        23.70 o                         
 -11   3  11         10.67          8.65        13.62 o                         
 -10   3  11       1048.68       1141.63        28.14 o                         
  -9   3  11        192.45        234.72        13.60 o                         
  -8   3  11       3912.41       3857.39        63.01 o                         
  -7   3  11         26.17         17.37         9.53 o                         
  -6   3  11        963.65       1018.21        21.85 o                         
  -5   3  11         13.59         23.05         8.29 o                         
  -4   3  11       4697.40       4539.25        69.78 o                         
  -3   3  11       1650.02       1681.95        38.45 o                         
  -2   3  11       5191.16       5084.52        70.64 o                         
  -1   3  11       1437.71       1421.04        36.25 o                         
   0   3  11       2787.61       2767.95        44.58 o                         
   1   3  11          2.52          0.66         8.34 o                         
   2   3  11       9453.60       9248.87       146.23 o                         
   3   3  11          8.58         18.02        10.75 o                         
   4   3  11       4703.36       4618.80        78.45 o                         
   5   3  11        930.05        852.82        28.46 o                         
   6   3  11         41.03         35.81        14.69 o                         
   7   3  11        147.73        144.03        21.71 o                         
   8   3  11       3176.90       3154.72        85.68 o                         
   9   3  11          1.86        -21.25        29.72 o                         
  10   3  11         11.77         22.00        33.83 o                         
 -13   4  11        677.73        713.04        65.98 o                         
 -12   4  11         74.01         55.37        20.47 o                         
 -11   4  11       1131.33       1188.63        33.12 o                         
 -10   4  11        131.26        127.67        15.82 o                         
  -9   4  11        160.87        155.86        13.65 o                         
  -8   4  11        176.59        179.54        12.18 o                         
  -7   4  11       3298.06       3379.70        53.41 o                         
  -6   4  11          5.23         16.56        11.03 o                         
  -5   4  11       1074.26       1049.14        21.58 o                         
  -4   4  11        769.42        746.52        20.14 o                         
  -3   4  11          4.03          4.99        10.53 o                         
  -2   4  11         17.16         16.10         7.89 o                         
  -1   4  11       3396.77       3411.63        53.10 o                         
   0   4  11          4.61          6.51        10.38 o                         
   1   4  11       5121.41       5104.11        85.93 o                         
   2   4  11         43.78         37.23        11.88 o                         
   3   4  11        102.65        123.76        13.78 o                         
   4   4  11          9.61         10.05        14.09 o                         
   5   4  11        332.32        387.21        17.75 o                         
   6   4  11         43.94         52.17        16.22 o                         
   7   4  11       2104.22       2096.24        81.07 o                         
   8   4  11        190.78        190.77        32.96 o                         
   9   4  11        508.40        517.46        43.01 o                         
 -11   5  11        139.46        125.49        21.39 o                         
 -10   5  11       1315.82       1371.43        39.60 o                         
  -9   5  11        112.82         99.43        13.87 o                         
  -8   5  11       1448.46       1534.51        47.92 o                         
  -7   5  11         44.54         47.04        11.78 o                         
  -6   5  11       2373.95       2406.62        46.79 o                         
  -5   5  11         82.71         95.56        14.78 o                         
  -4   5  11       2474.56       2536.67        44.24 o                         
  -3   5  11        152.98        157.44        14.51 o                         
  -2   5  11       1354.72       1331.41        35.57 o                         
  -1   5  11        156.94        150.87        13.07 o                         
   0   5  11       1167.23       1205.20        26.21 o                         
   1   5  11         14.35         29.62        11.52 o                         
   2   5  11       2832.21       2931.13        61.39 o                         
   3   5  11        243.34        221.05        16.98 o                         
   4   5  11       1286.60       1312.24        42.87 o                         
   5   5  11         24.31         23.69        16.80 o                         
   6   5  11        401.84        483.30        44.52 o                         
   7   5  11         32.55         23.04        32.61 o                         
   8   5  11       1231.86       1146.55        57.05 o                         
  -9   6  11        566.34        525.17        27.21 o                         
  -8   6  11          6.14         -5.31        17.07 o                         
  -7   6  11        940.07        951.81        32.49 o                         
  -6   6  11        341.69        375.76        23.62 o                         
  -5   6  11       2343.40       2309.16        44.83 o                         
  -4   6  11        157.19        171.19        18.54 o                         
  -3   6  11         82.97        101.76        20.61 o                         
  -2   6  11          2.49         -1.21        15.29 o                         
  -1   6  11       1838.49       1926.55        45.09 o                         
   0   6  11          0.44          1.68        18.81 o                         
   1   6  11       2572.50       2647.80        57.83 o                         
   2   6  11          2.58         -4.70        16.07 o                         
   3   6  11          9.37          4.87        16.99 o                         
   4   6  11        161.16        199.10        22.45 o                         
   5   6  11        420.25        436.35        51.02 o                         
 -14   0  12         20.79         28.85        22.42 o                         
 -12   0  12       1330.35       1280.42        36.91 o                         
 -10   0  12        120.82        101.10        18.07 o                         
  -8   0  12       3958.45       3984.31        78.83 o                         
  -6   0  12        307.12        307.98        19.72 o                         
  -4   0  12        526.42        419.91        20.19 o                         
  -2   0  12       8572.12       8476.72       169.92 o                         
   0   0  12         41.34         39.53        15.57 o                         
   2   0  12        776.03        767.10        24.28 o                         
   4   0  12      13305.27      12681.20       323.97 o                         
   6   0  12         16.74          3.01        25.44 o                         
   8   0  12        161.08        252.75        35.23 o                         
  10   0  12       4420.89       4543.31       188.78 o                         
 -15   1  12         61.73         46.23        22.00 o                         
 -14   1  12        755.80        726.71        29.05 o                         
 -13   1  12         12.45          7.28        12.69 o                         
 -12   1  12         15.91         25.69        12.81 o                         
 -11   1  12       1370.83       1353.81        49.21 o                         
 -10   1  12       1510.27       1482.49        32.40 o                         
  -9   1  12       1357.10       1411.07        28.66 o                         
  -8   1  12       1194.06       1136.61        30.38 o                         
  -7   1  12        554.66        549.60        15.41 o                         
  -6   1  12        202.47        221.98        11.54 o                         
  -5   1  12       2804.26       2740.15        49.06 o                         
  -4   1  12        640.63        606.42        19.65 o                         
  -3   1  12       6422.73       6536.67       110.06 o                         
  -2   1  12         55.63         57.10        10.79 o                         
  -1   1  12       9507.10       9525.39       171.16 o                         
   0   1  12         29.38         18.11        10.14 o                         
   1   1  12       5763.50       5868.93       101.72 o                         
   2   1  12        676.89        643.80        28.55 o                         
   3   1  12       2346.45       2221.87        46.13 o                         
   4   1  12          0.02         -6.22        12.25 o                         
   5   1  12       3718.65       3752.17        85.11 o                         
   6   1  12         25.01         30.52        20.83 o                         
   7   1  12        461.97        521.42        34.30 o                         
   8   1  12        219.10        213.38        28.98 o                         
   9   1  12       2108.05       2182.96        77.46 o                         
  10   1  12        207.68        188.00        27.60 o                         
  11   1  12        972.42        969.94        83.40 o                         
 -15   2  12         27.44        -14.56        24.39 o                         
 -14   2  12        373.12        395.82        27.51 o                         
 -13   2  12        308.97        261.14        50.20 o                         
 -12   2  12       1154.37       1129.92        36.02 o                         
 -11   2  12        164.64        149.48        22.33 o                         
 -10   2  12        863.93        770.73        26.91 o                         
  -9   2  12        124.63        145.20        11.89 o                         
  -8   2  12       4972.60       4865.11        73.84 o                         
  -7   2  12       2601.67       2547.17        41.24 o                         
  -6   2  12        236.54        209.63         8.95 o                         
  -5   2  12        227.73        225.54         9.11 o                         
  -4   2  12       1623.85       1643.03        31.53 o                         
  -3   2  12       3415.18       3468.77        69.23 o                         
  -2   2  12       5519.02       5529.37        90.19 o                         
  -1   2  12         38.62         33.74         9.18 o                         
   0   2  12        842.07        849.13        18.87 o                         
   1   2  12        176.38        160.04        11.12 o                         
   2   2  12        995.08        937.82        22.48 o                         
   3   2  12        191.91        200.38        12.73 o                         
   4   2  12       6031.82       5957.54        98.83 o                         
   5   2  12         10.21         12.98        12.93 o                         
   6   2  12         81.92         80.74        16.35 o                         
   7   2  12         52.06         61.92        16.90 o                         
   8   2  12         61.00         49.13        23.71 o                         
   9   2  12         15.84         82.13        34.90 o                         
  10   2  12        860.63        848.67        42.89 o                         
  11   2  12         11.60         29.67        28.53 o                         
 -14   3  12        124.74        101.26        29.68 o                         
 -13   3  12        110.41         89.31        21.45 o                         
 -12   3  12          6.78         28.78        16.42 o                         
 -11   3  12       5246.29       5199.85        94.74 o                         
 -10   3  12         36.89         40.24        13.71 o                         
  -9   3  12       1360.69       1380.76        32.19 o                         
  -8   3  12        910.34        868.68        31.27 o                         
  -7   3  12         23.91         14.37         8.50 o                         
  -6   3  12        900.88        865.79        27.54 o                         
  -5   3  12       8931.72       8996.52       115.93 o                         
  -4   3  12       1258.47       1201.21        32.92 o                         
  -3   3  12       6139.91       5922.15        98.67 o                         
  -2   3  12          2.41          8.31         8.67 o                         
  -1   3  12        113.35        102.55        10.52 o                         
   0   3  12          5.78         -3.30         9.90 o                         
   1   3  12        865.17        850.06        24.96 o                         
   2   3  12         69.96         56.94        12.02 o                         
   3   3  12       3548.08       3527.44        58.94 o                         
   4   3  12         39.83         29.90        12.64 o                         
   5   3  12        837.91        863.77        28.15 o                         
   6   3  12          0.78          9.31        14.65 o                         
   7   3  12        214.15        163.02        29.78 o                         
   8   3  12         46.95         17.94        29.20 o                         
   9   3  12        761.94        755.80        76.74 o                         
  10   3  12        126.94        115.47        30.25 o                         
 -13   4  12        168.14        179.83        31.77 o                         
 -12   4  12       2437.87       2473.27        58.58 o                         
 -11   4  12        114.10         97.75        16.37 o                         
 -10   4  12       1874.86       1979.44        39.38 o                         
  -9   4  12          0.60          4.08        11.74 o                         
  -8   4  12        981.99        993.97        32.54 o                         
  -7   4  12         61.42         60.67        10.75 o                         
  -6   4  12       2428.81       2402.52        41.78 o                         
  -5   4  12         41.07         28.38        10.42 o                         
  -4   4  12        680.86        612.35        19.53 o                         
  -3   4  12          2.55         -0.83        11.23 o                         
  -2   4  12       4833.51       4802.46        79.47 o                         
  -1   4  12        303.53        289.24        13.45 o                         
   0   4  12        859.11        832.65        24.30 o                         
   1   4  12          0.79         -4.41        13.52 o                         
   2   4  12         44.65         75.69        13.40 o                         
   3   4  12         27.58         31.60        13.99 o                         
   4   4  12       1190.17       1249.61        31.42 o                         
   5   4  12        132.84        140.94        16.43 o                         
   6   4  12        124.61        123.68        22.53 o                         
   7   4  12        274.08        224.87        32.64 o                         
   8   4  12          8.44        -32.38        32.38 o                         
   9   4  12        201.93        207.75        38.03 o                         
 -11   5  12       4588.15       4842.22       107.85 o                         
 -10   5  12         73.62         53.06        16.82 o                         
  -9   5  12        713.01        692.41        28.76 o                         
  -8   5  12        451.56        435.21        19.98 o                         
  -7   5  12        149.13        124.54        14.54 o                         
  -6   5  12        588.07        618.89        33.85 o                         
  -5   5  12       4150.66       4332.89        70.79 o                         
  -4   5  12          0.06        -11.45        11.45 o                         
  -3   5  12       1010.36       1003.39        32.38 o                         
  -2   5  12         66.65         55.43        13.22 o                         
  -1   5  12        342.57        357.66        13.98 o                         
   0   5  12        370.09        379.98        16.82 o                         
   1   5  12       1463.97       1439.42        38.91 o                         
   2   5  12         16.49         12.91        15.91 o                         
   3   5  12        870.70        757.09        31.58 o                         
   4   5  12         73.07         69.49        17.14 o                         
   5   5  12       1365.19       1496.57        54.11 o                         
   6   5  12        452.94        466.25        37.88 o                         
   7   5  12          7.88         48.76        32.37 o                         
  -8   6  12        776.96        756.56        29.92 o                         
  -7   6  12         23.15         22.39        17.25 o                         
  -6   6  12        882.42        892.05        33.90 o                         
  -5   6  12        180.23        146.69        16.22 o                         
  -4   6  12        148.06        157.27        19.25 o                         
  -3   6  12        198.66        175.98        18.04 o                         
  -2   6  12       2380.02       2373.98        59.74 o                         
  -1   6  12        476.75        461.59        22.92 o                         
   0   6  12        246.73        254.81        20.65 o                         
   1   6  12        294.62        304.40        23.30 o                         
   2   6  12        173.09        195.38        19.29 o                         
   3   6  12          2.82         27.33        22.94 o                         
   4   6  12       1528.87       1649.98        72.49 o                         
 -15   0  13        722.85        770.63        49.45 o                         
 -13   0  13       1263.05       1323.42        42.88 o                         
 -11   0  13        910.49        906.77        58.89 o                         
  -9   0  13       2739.26       2698.01        79.54 o                         
  -7   0  13       2961.34       2852.13        86.06 o                         
  -5   0  13       3170.74       2772.99        81.36 o                         
  -3   0  13       3753.91       3704.78        74.09 o                         
  -1   0  13       3162.94       3123.96        91.78 o                         
   1   0  13       5715.00       5831.74       137.13 o                         
   3   0  13        671.88        694.68        24.36 o                         
   5   0  13       5449.72       5392.36       184.64 o                         
   7   0  13       1235.09       1222.49       192.49 o                         
   9   0  13         19.02         12.93        32.37 o                         
  11   0  13         77.09         63.58        34.66 o                         
 -15   1  13          1.21         -9.03        26.68 o                         
 -14   1  13       2062.93       2031.54        68.53 o                         
 -13   1  13        201.95        189.57        20.97 o                         
 -12   1  13       1951.59       1852.27        53.85 o                         
 -11   1  13        382.31        400.64        19.27 o                         
 -10   1  13         29.63         33.65        12.74 o                         
  -9   1  13          1.14          9.77        11.33 o                         
  -8   1  13       5633.35       5624.75        99.92 o                         
  -7   1  13         33.40         44.12         9.01 o                         
  -6   1  13       4961.48       4773.63        75.68 o                         
  -5   1  13         84.40         71.83         9.77 o                         
  -4   1  13         40.61         48.38        15.18 o                         
  -3   1  13         52.17         38.84         6.63 o                         
  -2   1  13       2993.13       3066.21        68.06 o                         
  -1   1  13       1522.27       1555.44        51.05 o                         
   0   1  13       3444.56       3410.90        59.80 o                         
   1   1  13         26.14         30.68         9.79 o                         
   2   1  13        774.96        777.73        20.18 o                         
   3   1  13          4.81         -0.78        11.07 o                         
   4   1  13        946.19        996.11        33.41 o                         
   5   1  13        377.69        400.37        35.26 o                         
   6   1  13       1584.27       1631.62        62.13 o                         
   7   1  13         24.24         60.54        25.89 o                         
   8   1  13        275.02        313.89        32.66 o                         
   9   1  13          3.03         11.53        27.03 o                         
  10   1  13          1.92        -10.11        29.34 o                         
 -15   2  13       1429.49       1419.26        63.03 o                         
 -14   2  13        329.29        316.90        24.76 o                         
 -13   2  13        219.11        231.48        19.87 o                         
 -12   2  13          1.31         -1.38        12.92 o                         
 -11   2  13        928.11        898.51        32.80 o                         
 -10   2  13        151.85        162.60        18.29 o                         
  -9   2  13       2594.54       2705.52        47.25 o                         
  -8   2  13       2366.03       2182.40        37.56 o                         
  -7   2  13        853.75        795.54        17.86 o                         
  -6   2  13       1634.12       1595.01        26.84 o                         
  -5   2  13       5153.32       5098.80        74.90 o                         
  -4   2  13         95.16        103.06         9.70 o                         
  -3   2  13       2585.50       2514.23        50.77 o                         
  -2   2  13        179.09        178.06        12.93 o                         
  -1   2  13       2777.00       2719.69        50.27 o                         
   0   2  13        685.31        667.99        18.02 o                         
   1   2  13       7712.62       7886.09       120.84 o                         
   2   2  13        157.94        176.24        17.93 o                         
   3   2  13         39.57         50.35        11.73 o                         
   4   2  13        231.33        233.13        17.76 o                         
   5   2  13        350.04        360.94        23.01 o                         
   6   2  13          2.43          4.10        15.48 o                         
   7   2  13       3500.18       3520.34        82.03 o                         
   8   2  13        132.18        133.57        26.10 o                         
   9   2  13         26.36         32.39        28.64 o                         
  10   2  13        637.48        663.21        40.66 o                         
 -14   3  13       1290.22       1391.48       104.68 o                         
 -13   3  13        506.31        445.36        39.27 o                         
 -12   3  13        113.57        102.62        15.98 o                         
 -11   3  13          0.62         -0.86         8.78 o                         
 -10   3  13        758.71        719.77        25.05 o                         
  -9   3  13         10.54         22.22        11.40 o                         
  -8   3  13        232.90        267.78        22.21 o                         
  -7   3  13         14.59         12.03        11.76 o                         
  -6   3  13       1605.94       1614.01        31.80 o                         
  -5   3  13        416.26        413.52        15.66 o                         
  -4   3  13        515.13        525.42        25.39 o                         
  -3   3  13       1467.38       1402.27        32.18 o                         
  -2   3  13        681.88        686.74        18.69 o                         
  -1   3  13       1348.09       1377.70        28.97 o                         
   0   3  13       3238.52       3237.51        54.64 o                         
   1   3  13         84.43         80.59        13.83 o                         
   2   3  13        690.63        704.02        22.14 o                         
   3   3  13       2088.47       2090.10        37.88 o                         
   4   3  13        131.38        153.22        18.79 o                         
   5   3  13         77.45         75.66        15.75 o                         
   6   3  13       2023.35       2123.88        87.14 o                         
   7   3  13         39.53         17.46        20.20 o                         
   8   3  13       1656.39       1729.93        66.92 o                         
   9   3  13        570.33        539.55        53.25 o                         
 -12   4  13          9.70         41.21        19.62 o                         
 -11   4  13         17.63         23.82        14.20 o                         
 -10   4  13        226.70        220.02        15.90 o                         
  -9   4  13       1271.50       1228.78        32.44 o                         
  -8   4  13        150.90        123.24        12.58 o                         
  -7   4  13        120.66        122.50        14.35 o                         
  -6   4  13        156.17        166.23        11.87 o                         
  -5   4  13       1680.87       1715.64        32.39 o                         
  -4   4  13         26.88         30.17        12.20 o                         
  -3   4  13          5.51          6.95        12.44 o                         
  -2   4  13        316.89        317.79        16.07 o                         
  -1   4  13        505.11        463.25        23.83 o                         
   0   4  13        328.03        313.22        18.18 o                         
   1   4  13       4952.15       5082.67       100.10 o                         
   2   4  13        199.73        234.37        26.06 o                         
   3   4  13        235.56        202.54        20.68 o                         
   4   4  13         82.45        112.59        18.15 o                         
   5   4  13        514.25        492.68        28.24 o                         
   6   4  13          1.15         16.75        29.08 o                         
   7   4  13       8838.34       8943.19       241.77 o                         
   8   4  13        646.00        604.34        49.09 o                         
 -10   5  13          4.46         -8.03        19.65 o                         
  -9   5  13        143.88        124.51        20.05 o                         
  -8   5  13       1258.38       1296.17        46.60 o                         
  -7   5  13         17.68          0.52        18.58 o                         
  -6   5  13        390.76        361.40        20.43 o                         
  -5   5  13        107.33        119.57        14.98 o                         
  -4   5  13        538.82        538.54        17.83 o                         
  -3   5  13        332.35        332.07        17.16 o                         
  -2   5  13        422.70        393.94        18.21 o                         
  -1   5  13         50.46         39.10        11.97 o                         
   0   5  13       1526.32       1543.39        36.90 o                         
   1   5  13        633.48        665.10        27.30 o                         
   2   5  13       2014.26       2018.82        54.41 o                         
   3   5  13        165.09        133.28        21.14 o                         
   4   5  13          6.28         19.20        27.51 o                         
   5   5  13        194.17        174.96        28.69 o                         
   6   5  13       1829.26       1962.18        80.25 o                         
  -7   6  13        718.08        686.52        26.83 o                         
  -6   6  13        293.95        313.34        27.69 o                         
  -5   6  13        824.78        772.05        29.09 o                         
  -4   6  13       1004.47       1006.16        37.10 o                         
  -3   6  13        540.52        548.30        33.38 o                         
  -2   6  13         17.68          5.81        17.57 o                         
  -1   6  13       1014.23       1030.55        41.68 o                         
   0   6  13        187.05        198.14        20.90 o                         
   1   6  13       2124.45       2077.62        64.43 o                         
   2   6  13        727.93        698.07        47.15 o                         
 -14   0  14        361.44        276.72        68.61 o                         
 -12   0  14       3518.04       3669.14       135.25 o                         
 -10   0  14       1533.12       1548.40        53.94 o                         
  -8   0  14         87.17         36.67        16.07 o                         
  -6   0  14       2975.68       2841.32        67.34 o                         
  -4   0  14        106.08        104.56        15.10 o                         
  -2   0  14       3281.86       3146.50        94.19 o                         
   0   0  14        542.70        512.87        24.12 o                         
   2   0  14        476.53        516.25        32.39 o                         
   4   0  14       6233.63       6005.66       138.42 o                         
   6   0  14        429.89        389.13        40.73 o                         
   8   0  14        302.58        344.41        68.81 o                         
  10   0  14       3428.52       3472.47       209.26 o                         
 -15   1  14        784.66        887.92        91.75 o                         
 -14   1  14        282.70        253.74        42.71 o                         
 -13   1  14       2628.43       2935.78       118.57 o                         
 -12   1  14        261.31        229.46        22.56 o                         
 -11   1  14       2465.89       2516.74        57.77 o                         
 -10   1  14          0.13         18.50        14.57 o                         
  -9   1  14        518.33        522.76        20.57 o                         
  -8   1  14        133.25        144.18        19.06 o                         
  -7   1  14       1970.94       1853.39        31.79 o                         
  -6   1  14        191.23        189.53        10.80 o                         
  -5   1  14       1435.84       1466.07        33.25 o                         
  -4   1  14        324.20        316.09        26.07 o                         
  -3   1  14       4374.63       4491.76        79.33 o                         
  -2   1  14        423.13        387.65        20.17 o                         
  -1   1  14        266.93        259.92        16.91 o                         
   0   1  14        141.02        164.59        16.06 o                         
   1   1  14         28.92         44.23        11.65 o                         
   2   1  14         86.29         77.87        11.80 o                         
   3   1  14       4004.45       4028.17        88.55 o                         
   4   1  14        161.24        126.12        27.50 o                         
   5   1  14        591.41        570.55        46.18 o                         
   6   1  14         17.13         29.99        33.50 o                         
   7   1  14         61.40         77.42        27.31 o                         
   8   1  14         25.14         23.80        28.04 o                         
   9   1  14       2623.86       2564.23        96.67 o                         
  10   1  14        119.93         63.02        32.47 o                         
 -14   2  14        205.94        213.30        36.18 o                         
 -13   2  14         12.44         -3.31        18.70 o                         
 -12   2  14       2850.35       2885.41        84.80 o                         
 -11   2  14        324.17        336.65        30.56 o                         
 -10   2  14       1567.13       1492.42        38.06 o                         
  -9   2  14        133.57        120.62        13.53 o                         
  -8   2  14       3096.07       3180.81        59.22 o                         
  -7   2  14          0.63          5.70         8.84 o                         
  -6   2  14       4521.66       4586.32        62.86 o                         
  -5   2  14        106.22        127.19        10.11 o                         
  -4   2  14        797.27        777.26        20.66 o                         
  -3   2  14         80.68         71.84        13.37 o                         
  -2   2  14       5079.41       5044.78        90.82 o                         
  -1   2  14        924.00        892.42        23.90 o                         
   0   2  14        768.16        774.42        20.13 o                         
   1   2  14        550.78        524.03        22.28 o                         
   2   2  14        713.38        731.17        24.92 o                         
   3   2  14          7.96          2.01        13.10 o                         
   4   2  14       4439.07       4586.17        84.87 o                         
   5   2  14        483.36        508.72        27.02 o                         
   6   2  14         11.58          0.90        13.94 o                         
   7   2  14          9.68         22.27        31.01 o                         
   8   2  14         57.83         66.73        33.84 o                         
   9   2  14        168.70        178.91        31.29 o                         
 -13   3  14        123.20        108.05        34.06 o                         
 -12   3  14         75.58         81.63        19.66 o                         
 -11   3  14        556.28        580.52        27.13 o                         
 -10   3  14         30.80         48.87        16.37 o                         
  -9   3  14       1579.75       1698.56        41.74 o                         
  -8   3  14         45.31         50.89        17.93 o                         
  -7   3  14        366.61        408.40        18.03 o                         
  -6   3  14         10.43         14.17        11.97 o                         
  -5   3  14       3472.39       3456.27        52.63 o                         
  -4   3  14         12.67          9.51        11.18 o                         
  -3   3  14        774.37        733.01        26.65 o                         
  -2   3  14        578.84        522.10        20.64 o                         
  -1   3  14         85.67         81.03        13.92 o                         
   0   3  14        727.17        818.78        24.11 o                         
   1   3  14        842.33        809.61        23.50 o                         
   2   3  14          0.57        -14.08        14.08 o                         
   3   3  14       4343.58       4293.86        75.15 o                         
   4   3  14        162.18        126.09        16.10 o                         
   5   3  14         20.45         35.87        17.59 o                         
   6   3  14         34.15         32.92        20.68 o                         
   7   3  14         44.47         63.69        26.69 o                         
   8   3  14          2.90        -11.45        28.72 o                         
 -12   4  14       1248.08       1325.32        48.05 o                         
 -11   4  14        177.08        200.49        28.65 o                         
 -10   4  14         78.92         86.64        12.09 o                         
  -9   4  14        151.10        110.81        16.52 o                         
  -8   4  14       3321.05       3258.91        74.55 o                         
  -7   4  14        188.84        164.05        14.42 o                         
  -6   4  14       1254.78       1243.50        29.68 o                         
  -5   4  14        147.93        139.71        14.57 o                         
  -4   4  14       2424.99       2371.17        47.57 o                         
  -3   4  14         28.30          7.21        13.55 o                         
  -2   4  14       3814.40       3814.29        71.91 o                         
  -1   4  14        432.90        413.30        24.56 o                         
   0   4  14        468.81        439.18        24.50 o                         
   1   4  14        120.99        118.74        15.63 o                         
   2   4  14       1749.31       1825.84        50.40 o                         
   3   4  14         17.14         -2.90        18.94 o                         
   4   4  14       4303.30       4303.10        98.09 o                         
   5   4  14          2.53         -1.44        25.75 o                         
   6   4  14        299.72        278.80        35.89 o                         
   7   4  14        431.98        307.10        38.35 o                         
 -10   5  14          0.72         -5.93        19.93 o                         
  -9   5  14       2308.56       2353.49        53.03 o                         
  -8   5  14        400.95        355.26        28.79 o                         
  -7   5  14        521.38        504.98        32.30 o                         
  -6   5  14          8.31          6.99        16.29 o                         
  -5   5  14        461.41        444.06        23.23 o                         
  -4   5  14        174.45        132.82        14.70 o                         
  -3   5  14       4524.77       4765.23        70.17 o                         
  -2   5  14        138.30        140.10        18.30 o                         
  -1   5  14         68.39         35.98        14.21 o                         
   0   5  14         87.19         82.65        15.73 o                         
   1   5  14        628.71        681.80        35.03 o                         
   2   5  14          1.05          6.52        27.20 o                         
   3   5  14       2579.34       2730.19        76.74 o                         
   4   5  14          1.44         21.52        26.14 o                         
   5   5  14         85.09         60.29        27.99 o                         
  -6   6  14        311.97        316.06        34.38 o                         
  -5   6  14        255.95        285.04        30.00 o                         
  -4   6  14       1919.22       1901.62        54.36 o                         
  -3   6  14         29.89          7.69        22.88 o                         
  -2   6  14       1078.49       1154.94        52.15 o                         
  -1   6  14         20.29         45.78        23.78 o                         
   0   6  14        449.74        506.83        30.92 o                         
   1   6  14          5.61         -6.58        24.76 o                         
 -13   0  15        143.46        126.77        34.32 o                         
 -11   0  15        143.31        190.70        43.84 o                         
  -9   0  15        450.48        450.41        42.81 o                         
  -7   0  15       1075.96       1125.89        41.21 o                         
  -5   0  15       1307.03       1304.36        37.84 o                         
  -3   0  15         25.23         28.84        15.37 o                         
  -1   0  15       6495.69       6496.52       216.16 o                         
   1   0  15       4697.37       4625.27       132.38 o                         
   3   0  15       1570.15       1471.73        75.08 o                         
   5   0  15        734.08        694.92        84.71 o                         
   7   0  15       1729.06       1781.15        84.34 o                         
   9   0  15          6.30         27.10        35.51 o                         
 -14   1  15        107.59         92.22        40.20 o                         
 -13   1  15         12.66         14.05        26.07 o                         
 -12   1  15        921.33        823.75        28.97 o                         
 -11   1  15        710.50        739.23        29.42 o                         
 -10   1  15       1996.96       1784.69        46.18 o                         
  -9   1  15        197.72        183.80        15.01 o                         
  -8   1  15         66.90         84.06        13.32 o                         
  -7   1  15        194.99        204.71        12.31 o                         
  -6   1  15       6416.06       6409.75       111.51 o                         
  -5   1  15        496.03        480.86        18.18 o                         
  -4   1  15        112.62         94.74        11.05 o                         
  -3   1  15         70.81         67.18        11.69 o                         
  -2   1  15        124.36        123.82        24.62 o                         
  -1   1  15       2034.65       2045.59        47.22 o                         
   0   1  15       7853.86       7831.36       126.87 o                         
   1   1  15          0.74         21.68        14.96 o                         
   2   1  15          6.71         28.73        13.71 o                         
   3   1  15          9.36          7.93        14.64 o                         
   4   1  15         43.01         36.69        20.50 o                         
   5   1  15          2.50         43.60        25.11 o                         
   6   1  15       5610.03       5708.12       245.58 o                         
   7   1  15        201.85        205.01        42.31 o                         
   8   1  15        234.89        211.93        34.81 o                         
   9   1  15         13.83         10.24        44.07 o                         
 -14   2  15         33.50         30.36        33.11 o                         
 -13   2  15        708.63        671.38        42.54 o                         
 -12   2  15        457.16        455.29        32.55 o                         
 -11   2  15        269.75        255.55        18.28 o                         
 -10   2  15          5.27          5.42        14.18 o                         
  -9   2  15       1201.73       1210.08        37.79 o                         
  -8   2  15        526.06        518.27        17.34 o                         
  -7   2  15       3357.94       3336.01        51.14 o                         
  -6   2  15        782.70        782.79        19.40 o                         
  -5   2  15         83.51         75.95        11.29 o                         
  -4   2  15        582.75        524.13        29.33 o                         
  -3   2  15       2030.70       2049.79        55.65 o                         
  -2   2  15        781.59        685.21        24.35 o                         
  -1   2  15       7242.27       7329.31       127.60 o                         
   0   2  15        683.01        706.78        25.66 o                         
   1   2  15        609.40        641.61        25.89 o                         
   2   2  15         49.69         41.42        13.91 o                         
   3   2  15        175.00        150.20        16.10 o                         
   4   2  15        839.95        766.44        28.55 o                         
   5   2  15       1452.25       1489.15        41.63 o                         
   6   2  15        110.23        127.00        26.31 o                         
   7   2  15       1511.72       1488.52        79.08 o                         
   8   2  15          0.21         15.97        28.43 o                         
 -13   3  15          0.98        -26.06        26.06 o                         
 -12   3  15       1459.89       1578.37        45.43 o                         
 -11   3  15        448.15        431.54        25.74 o                         
 -10   3  15       1183.54       1178.50        43.27 o                         
  -9   3  15          0.10         10.75        18.56 o                         
  -8   3  15        965.29        975.15        30.56 o                         
  -7   3  15         68.31         59.80        14.44 o                         
  -6   3  15       5065.92       5188.66        84.63 o                         
  -5   3  15        868.62        888.43        24.01 o                         
  -4   3  15        964.15        981.16        33.10 o                         
  -3   3  15         36.30         27.77         9.06 o                         
  -2   3  15        532.44        469.72        20.69 o                         
  -1   3  15         52.43         60.86        12.78 o                         
   0   3  15       3591.19       3599.82        82.50 o                         
   1   3  15         64.58         37.12        15.88 o                         
   2   3  15        594.77        605.39        27.28 o                         
   3   3  15        266.99        258.23        23.21 o                         
   4   3  15         33.08          4.55        16.42 o                         
   5   3  15         11.39         26.71        18.73 o                         
   6   3  15       1436.74       1404.69        63.68 o                         
   7   3  15        126.81         59.89        28.25 o                         
 -11   4  15          1.01         11.31        20.15 o                         
 -10   4  15        158.00        128.75        23.44 o                         
  -9   4  15       3488.35       3682.83       115.78 o                         
  -8   4  15         33.20         29.55        23.93 o                         
  -7   4  15       2516.59       2562.04        55.29 o                         
  -6   4  15         70.00         65.00        17.82 o                         
  -5   4  15        230.44        198.38        21.21 o                         
  -4   4  15        167.58        175.80        16.59 o                         
  -3   4  15       2872.51       2869.22        58.40 o                         
  -2   4  15         55.75         67.47        26.83 o                         
  -1   4  15       1641.19       1652.85        45.77 o                         
   0   4  15        135.99        140.20        29.02 o                         
   1   4  15        477.86        504.64        29.70 o                         
   2   4  15         77.61         76.59        20.42 o                         
   3   4  15         41.89         42.08        18.34 o                         
   4   4  15        186.38        145.41        24.21 o                         
   5   4  15       2682.17       2441.73        67.35 o                         
   6   4  15         16.08         -3.87        25.64 o                         
  -9   5  15         22.13          0.67        20.78 o                         
  -8   5  15       1032.23       1086.35        46.74 o                         
  -7   5  15        474.41        457.33        37.06 o                         
  -6   5  15       1528.10       1526.68        43.41 o                         
  -5   5  15        215.99        236.32        21.67 o                         
  -4   5  15       1079.46       1163.49        37.17 o                         
  -3   5  15          5.08         28.06        18.37 o                         
  -2   5  15         91.35        109.76        25.44 o                         
  -1   5  15         22.73          8.09        19.39 o                         
   0   5  15       3675.09       3828.82        87.45 o                         
   1   5  15        200.63        188.88        30.29 o                         
   2   5  15         41.29         65.17        29.37 o                         
   3   5  15          3.49         18.45        29.75 o                         
 -14   0  16          3.12        -15.41        37.51 o                         
 -12   0  16       1877.86       2005.72        80.40 o                         
 -10   0  16       2988.24       2940.58       106.73 o                         
  -8   0  16        643.54        619.02        54.02 o                         
  -6   0  16       2232.51       2267.43        75.70 o                         
  -4   0  16       9016.62       8591.00       188.70 o                         
  -2   0  16         16.37        -19.06        35.69 o                         
   0   0  16        320.92        330.85        30.22 o                         
   2   0  16       5145.61       5520.85       192.72 o                         
   4   0  16         71.02         50.83        30.98 o                         
   6   0  16         91.13         68.12        38.89 o                         
   8   0  16       1851.16       1854.61        90.86 o                         
 -14   1  16         19.38         74.32        40.44 o                         
 -13   1  16        838.52        874.19        46.00 o                         
 -12   1  16        293.89        243.62        25.43 o                         
 -11   1  16        623.71        673.33        29.23 o                         
 -10   1  16         64.82         66.53        18.63 o                         
  -9   1  16       1797.00       1817.44        45.27 o                         
  -8   1  16        100.38        103.94        14.32 o                         
  -7   1  16        433.49        477.85        24.56 o                         
  -6   1  16        289.31        261.98        14.19 o                         
  -5   1  16       2856.51       2850.67        55.68 o                         
  -4   1  16         29.63         46.99        12.77 o                         
  -3   1  16       4067.04       3840.86       106.67 o                         
  -2   1  16          9.81         13.55        15.33 o                         
  -1   1  16       1971.69       2027.96        77.99 o                         
   0   1  16          0.11         -2.42        20.67 o                         
   1   1  16       1561.23       1565.85        49.62 o                         
   2   1  16        387.40        396.39        26.09 o                         
   3   1  16       3985.58       4093.82       101.55 o                         
   4   1  16         14.08         21.22        17.28 o                         
   5   1  16          4.39          0.27        20.16 o                         
   6   1  16         11.03         -2.54        27.76 o                         
   7   1  16        440.58        435.12        39.39 o                         
   8   1  16         82.89         78.78        33.27 o                         
 -13   2  16         80.19         83.56        27.39 o                         
 -12   2  16        395.75        368.60        28.98 o                         
 -11   2  16        590.84        584.49        25.85 o                         
 -10   2  16       2990.38       3043.81        66.34 o                         
  -9   2  16        502.42        432.93        27.95 o                         
  -8   2  16        905.47        912.28        28.05 o                         
  -7   2  16         24.37         30.72         9.75 o                         
  -6   2  16        882.92        927.01        24.12 o                         
  -5   2  16          5.61          8.98        11.57 o                         
  -4   2  16       6969.85       6732.40       143.31 o                         
  -3   2  16        290.00        324.97        37.17 o                         
  -2   2  16        330.37        311.73        32.49 o                         
  -1   2  16       1864.18       1836.88        82.24 o                         
   0   2  16        216.14        215.25        24.07 o                         
   1   2  16       2766.61       2854.58        75.80 o                         
   2   2  16       2878.49       2878.54        63.26 o                         
   3   2  16         15.26          8.22        16.61 o                         
   4   2  16        366.78        378.18        23.07 o                         
   5   2  16         69.20         84.04        22.08 o                         
   6   2  16         54.86         35.56        22.09 o                         
   7   2  16        149.35        147.28        29.88 o                         
 -12   3  16        522.57        507.17        33.82 o                         
 -11   3  16        159.58        191.53        30.41 o                         
 -10   3  16         27.01         11.14        22.81 o                         
  -9   3  16        664.85        704.73        38.78 o                         
  -8   3  16        140.06        111.65        16.45 o                         
  -7   3  16       1148.09       1169.92        31.59 o                         
  -6   3  16        156.66        152.85        16.00 o                         
  -5   3  16        150.02        165.13        18.33 o                         
  -4   3  16        437.15        403.64        16.19 o                         
  -3   3  16       2100.01       2050.16        58.33 o                         
  -2   3  16          1.65         -2.44        16.80 o                         
  -1   3  16         85.49         64.01        18.88 o                         
   0   3  16         11.47         18.20        16.08 o                         
   1   3  16        577.33        556.60        34.69 o                         
   2   3  16        306.30        328.21        22.06 o                         
   3   3  16       2785.60       2862.68        65.02 o                         
   4   3  16        199.63        150.49        20.01 o                         
   5   3  16        406.64        361.33        28.50 o                         
   6   3  16        382.11        460.20        31.32 o                         
 -10   4  16       1016.47       1007.81        53.02 o                         
  -9   4  16          1.56        -15.19        28.31 o                         
  -8   4  16        471.44        413.91        31.62 o                         
  -7   4  16         92.85         71.23        18.12 o                         
  -6   4  16         57.13         54.49        18.56 o                         
  -5   4  16          4.20        -18.16        18.16 o                         
  -4   4  16       1695.29       1709.55        48.08 o                         
  -3   4  16         13.73         -4.12        14.19 o                         
  -2   4  16        661.48        611.53        45.27 o                         
  -1   4  16        202.67        196.77        42.93 o                         
   0   4  16          5.82         12.74        32.84 o                         
   1   4  16         20.35         40.04        22.21 o                         
   2   4  16       3006.33       3131.52        75.80 o                         
   3   4  16          3.07         -1.75        22.85 o                         
   4   4  16        997.11        928.42        39.40 o                         
   5   4  16        706.50        595.91        34.59 o                         
  -8   5  16        561.92        583.71        53.98 o                         
  -7   5  16        316.20        285.59        30.98 o                         
  -6   5  16          0.33          4.11        20.30 o                         
  -5   5  16        194.17        202.20        35.15 o                         
  -4   5  16        129.06        134.23        20.72 o                         
  -3   5  16       1169.52       1133.23        36.32 o                         
  -2   5  16        404.53        482.89        34.62 o                         
  -1   5  16        101.40         80.81        29.59 o                         
   0   5  16         35.55         58.56        24.25 o                         
   1   5  16        362.97        469.57        34.37 o                         
   2   5  16          3.46        -32.14        32.14 o                         
 -13   0  17       3067.18       3165.77       162.96 o                         
 -11   0  17       3315.83       3477.55       123.79 o                         
  -9   0  17        305.51        353.16        33.48 o                         
  -7   0  17       1908.29       1835.63        67.70 o                         
  -5   0  17        830.42        797.35        32.78 o                         
  -3   0  17        280.65        275.61        26.64 o                         
  -1   0  17       2512.64       2492.14       145.84 o                         
   1   0  17         72.65         15.97        36.59 o                         
   3   0  17        190.47        233.13        56.73 o                         
   5   0  17       1810.86       1883.03        89.83 o                         
   7   0  17        504.29        602.57        55.85 o                         
 -13   1  17        246.71        253.19        33.09 o                         
 -12   1  17        165.39        188.15        20.73 o                         
 -11   1  17        120.12         74.53        18.95 o                         
 -10   1  17       1789.72       1856.34        43.03 o                         
  -9   1  17         17.43          5.28        14.56 o                         
  -8   1  17       2416.43       2408.84        51.07 o                         
  -7   1  17         57.76         41.40        18.30 o                         
  -6   1  17        138.61        128.67        16.67 o                         
  -5   1  17         66.64         77.25        11.39 o                         
  -4   1  17        528.61        506.25        42.77 o                         
  -3   1  17         16.68         13.80        15.02 o                         
  -2   1  17        722.20        790.58        50.80 o                         
  -1   1  17          0.96          9.72        20.04 o                         
   0   1  17       2706.18       2695.40       101.59 o                         
   1   1  17         77.12         43.22        22.32 o                         
   2   1  17        319.14        306.64        34.74 o                         
   3   1  17         54.20         26.66        25.13 o                         
   4   1  17        653.07        613.57        50.97 o                         
   5   1  17         30.96         35.61        19.92 o                         
   6   1  17       3036.01       2989.18        82.15 o                         
   7   1  17        708.99        673.26        63.03 o                         
 -12   2  17        102.72         66.30        31.31 o                         
 -11   2  17        908.24        907.76        34.40 o                         
 -10   2  17        159.77        168.67        20.33 o                         
  -9   2  17       1624.50       1529.37        50.42 o                         
  -8   2  17        557.06        555.74        17.95 o                         
  -7   2  17       2081.93       2143.79        43.52 o                         
  -6   2  17        149.15        159.64        14.06 o                         
  -5   2  17        327.86        363.37        17.87 o                         
  -4   2  17         33.66         61.17        22.23 o                         
  -3   2  17        720.86        771.83        61.90 o                         
  -2   2  17          8.89         -4.24        16.26 o                         
  -1   2  17       1081.08       1006.78        42.71 o                         
   0   2  17        119.57         95.11        27.52 o                         
   1   2  17         24.15         37.67        21.10 o                         
   2   2  17        149.02        188.46        20.27 o                         
   3   2  17         28.00         25.93        19.07 o                         
   4   2  17          0.75         -3.20        20.48 o                         
   5   2  17       3833.03       3896.92        92.42 o                         
   6   2  17         70.95         69.82        27.73 o                         
 -11   3  17         23.12         18.80        27.84 o                         
 -10   3  17        315.12        306.73        29.08 o                         
  -9   3  17         12.22          9.40        19.69 o                         
  -8   3  17        934.82        977.07        33.28 o                         
  -7   3  17        180.41        176.78        18.08 o                         
  -6   3  17       3877.72       3970.39        67.15 o                         
  -5   3  17          3.71         28.59        16.99 o                         
  -4   3  17        801.27        823.00        26.55 o                         
  -3   3  17        556.47        554.53        27.24 o                         
  -2   3  17       1628.84       1719.16        53.45 o                         
  -1   3  17          0.99          6.16        27.08 o                         
   0   3  17       2790.41       2961.68        78.35 o                         
   1   3  17        345.20        336.08        23.21 o                         
   2   3  17         27.62         14.84        17.70 o                         
   3   3  17          3.03         18.59        20.99 o                         
   4   3  17        396.99        486.97        30.24 o                         
   5   3  17         22.10         16.88        23.79 o                         
  -9   4  17         65.84         59.07        25.21 o                         
  -8   4  17         29.91         13.54        20.42 o                         
  -7   4  17       2157.78       2319.96        77.21 o                         
  -6   4  17         44.61         52.59        22.11 o                         
  -5   4  17        227.03        214.28        18.20 o                         
  -4   4  17         66.24         63.49        16.63 o                         
  -3   4  17        297.17        313.28        22.32 o                         
  -2   4  17          1.06        -29.69        29.69 o                         
  -1   4  17       4483.98       4830.05       118.54 o                         
   0   4  17        263.10        240.38        22.48 o                         
   1   4  17         64.54         54.09        19.80 o                         
   2   4  17        187.70        155.92        22.43 o                         
   3   4  17        428.07        386.02        29.68 o                         
  -6   5  17       1854.66       1910.33        69.57 o                         
  -5   5  17        105.70        109.49        21.68 o                         
  -4   5  17          9.28          2.64        20.01 o                         
  -3   5  17          7.27         -1.76        25.77 o                         
  -2   5  17       2545.58       2623.28        79.32 o                         
  -1   5  17         11.46         17.45        30.55 o                         
   0   5  17       1581.94       1680.15        75.72 o                         
 -12   0  18         92.73        126.57        28.05 o                         
 -10   0  18       1771.13       1789.12        51.68 o                         
  -8   0  18       1060.94        978.05        47.66 o                         
  -6   0  18        145.30        125.42        19.64 o                         
  -4   0  18       4763.01       4648.81       437.96 o                         
  -2   0  18        341.09        419.92        60.11 o                         
   0   0  18         62.84         74.13        36.17 o                         
   2   0  18       5656.94       5620.04       278.67 o                         
   4   0  18         60.88         40.15        37.81 o                         
   6   0  18          4.16         24.02        65.60 o                         
 -12   1  18        119.96        107.31        20.74 o                         
 -11   1  18        320.22        313.12        20.98 o                         
 -10   1  18         75.80         72.00        16.47 o                         
  -9   1  18        537.70        494.36        22.50 o                         
  -8   1  18         50.24         69.52        18.13 o                         
  -7   1  18        312.51        294.37        24.93 o                         
  -6   1  18         51.87         54.09        10.78 o                         
  -5   1  18       1931.89       1859.78        68.46 o                         
  -4   1  18        268.26        273.45        63.35 o                         
  -3   1  18        276.31        231.63        41.31 o                         
  -2   1  18        106.75         84.27        49.71 o                         
  -1   1  18         84.84         97.59        23.45 o                         
   0   1  18        195.70        233.93        26.79 o                         
   1   1  18       4989.64       5029.83       143.86 o                         
   2   1  18        400.29        371.53        64.59 o                         
   3   1  18        619.90        695.15        59.98 o                         
   4   1  18         65.06         73.26        30.12 o                         
   5   1  18         33.12         44.26        31.19 o                         
   6   1  18          4.46         -0.86        32.47 o                         
 -12   2  18        286.74        210.37        55.37 o                         
 -11   2  18          4.72          4.11        27.79 o                         
 -10   2  18       1691.67       1752.85        47.17 o                         
  -9   2  18       1091.84       1107.65        38.51 o                         
  -8   2  18       1055.94        997.82        25.14 o                         
  -7   2  18         60.15         41.56        13.23 o                         
  -6   2  18        270.54        276.95        17.32 o                         
  -5   2  18        300.26        296.77        22.40 o                         
  -4   2  18       4060.83       4300.76       130.11 o                         
  -3   2  18         15.11          3.10        27.16 o                         
  -2   2  18        513.25        463.57        26.37 o                         
  -1   2  18        598.72        541.13        32.91 o                         
   0   2  18        133.30        139.93        25.15 o                         
   1   2  18        288.28        301.56        26.99 o                         
   2   2  18       3528.51       3585.73        96.96 o                         
   3   2  18         22.18         28.71        22.56 o                         
   4   2  18         70.63         44.68        21.87 o                         
   5   2  18        201.65        217.23        36.39 o                         
 -10   3  18        221.26        227.33        25.83 o                         
  -9   3  18         11.84         -9.84        21.35 o                         
  -8   3  18        370.86        370.32        25.26 o                         
  -7   3  18        223.02        300.91        22.79 o                         
  -6   3  18        120.72        120.21        16.42 o                         
  -5   3  18       4222.11       4359.20        70.70 o                         
  -4   3  18        222.37        237.37        16.56 o                         
  -3   3  18        342.53        334.81        24.06 o                         
  -2   3  18         88.34         75.70        29.47 o                         
  -1   3  18        217.02        212.45        24.02 o                         
   0   3  18         94.73         85.47        20.87 o                         
   1   3  18       1865.99       1910.97        59.14 o                         
   2   3  18        443.36        457.21        30.53 o                         
   3   3  18        586.70        613.59        32.29 o                         
   4   3  18          0.59         -2.15        23.85 o                         
  -8   4  18        461.93        578.90        29.75 o                         
  -7   4  18        182.47        200.98        24.70 o                         
  -6   4  18       1302.36       1232.12        43.87 o                         
  -5   4  18         61.17         64.67        21.32 o                         
  -4   4  18       3846.78       3794.21        93.13 o                         
  -3   4  18       1221.48       1185.31        47.27 o                         
  -2   4  18        384.96        326.85        23.42 o                         
  -1   4  18        106.44         84.89        44.19 o                         
   0   4  18        243.44        172.37        33.12 o                         
   1   4  18         29.87         -3.63        24.97 o                         
   2   4  18       1591.94       1526.12        55.59 o                         
 -11   0  19         46.81         36.18        26.05 o                         
  -9   0  19       1149.49       1172.84        40.52 o                         
  -7   0  19       3337.24       3594.03       116.01 o                         
  -5   0  19         91.31         46.58        27.10 o                         
  -3   0  19       2696.84       2676.89        97.55 o                         
  -1   0  19       3980.95       4101.40       144.58 o                         
   1   0  19        934.65        840.98        60.21 o                         
   3   0  19       1028.39       1049.41        68.18 o                         
   5   0  19       1417.47       1323.69        77.91 o                         
 -11   1  19        300.16        310.02        21.85 o                         
 -10   1  19        307.72        313.50        23.83 o                         
  -9   1  19        351.74        361.76        26.73 o                         
  -8   1  19       3594.38       3706.26        78.56 o                         
  -7   1  19          0.06         12.89        16.12 o                         
  -6   1  19         18.36         12.54        16.78 o                         
  -5   1  19        273.81        238.99        17.25 o                         
  -4   1  19        198.26        249.99       137.73 o                         
  -3   1  19          5.53         -5.51        14.36 o                         
  -2   1  19       8699.35       8589.54       271.81 o                         
  -1   1  19        157.38        181.49        28.14 o                         
   0   1  19        292.71        287.19        33.70 o                         
   1   1  19        634.83        625.11        39.49 o                         
   2   1  19        106.41         88.22        27.77 o                         
   3   1  19        693.33        747.24        81.30 o                         
   4   1  19       2907.60       2976.91       133.16 o                         
   5   1  19         75.98         57.31        32.87 o                         
 -11   2  19        613.52        575.82        34.84 o                         
 -10   2  19        319.95        326.78        26.02 o                         
  -9   2  19        604.37        651.97        25.39 o                         
  -8   2  19         28.58         44.62        13.04 o                         
  -7   2  19        607.31        574.24        33.87 o                         
  -6   2  19        114.45        109.23        16.99 o                         
  -5   2  19         70.77         97.43        19.48 o                         
  -4   2  19         85.99        111.50        29.97 o                         
  -3   2  19        382.63        380.03        37.48 o                         
  -2   2  19        175.39        198.93        31.88 o                         
  -1   2  19       1060.09       1070.20        65.40 o                         
   0   2  19         27.43         43.25        24.85 o                         
   1   2  19        169.32        163.66        27.63 o                         
   2   2  19          3.53        -20.38        25.51 o                         
   3   2  19        453.53        409.78        38.70 o                         
   4   2  19        336.32        324.43        34.71 o                         
  -9   3  19         80.51         48.16        22.70 o                         
  -8   3  19       3990.05       3948.16        81.70 o                         
  -7   3  19        503.54        544.38        33.74 o                         
  -6   3  19        547.49        542.53        34.68 o                         
  -5   3  19          0.26        -15.29        19.72 o                         
  -4   3  19         18.17         10.38        14.49 o                         
  -3   3  19          7.14         -3.58        19.20 o                         
  -2   3  19       3144.13       3229.21       113.32 o                         
  -1   3  19         28.50         67.78        23.68 o                         
   0   3  19        351.91        297.16        26.04 o                         
   1   3  19         22.27        -17.52        23.27 o                         
   2   3  19        338.13        328.47        50.08 o                         
  -6   4  19         17.67          7.92        16.91 o                         
  -5   4  19          6.70        -26.66        26.66 o                         
  -4   4  19         63.58         87.44        16.59 o                         
  -3   4  19         28.16         33.47        20.09 o                         
  -2   4  19         21.93         29.81        32.68 o                         
  -1   4  19        723.55        784.43        50.34 o                         
 -10   0  20          4.56         11.11        22.12 o                         
  -8   0  20        602.81        594.63        34.23 o                         
  -6   0  20       2153.12       2171.31        78.53 o                         
  -4   0  20         60.46        105.78        55.14 o                         
  -2   0  20         71.74         57.88        40.77 o                         
   0   0  20       1672.00       1649.00        74.87 o                         
   2   0  20       1149.30       1105.07        70.90 o                         
 -10   1  20          0.01          0.13        17.65 o                         
  -9   1  20       1538.84       1552.41        40.21 o                         
  -8   1  20          8.25         -7.84        18.20 o                         
  -7   1  20        171.24        174.05        17.53 o                         
  -6   1  20        517.97        529.24        33.61 o                         
  -5   1  20       2077.87       2079.34        66.29 o                         
  -4   1  20         12.43         -2.91        39.33 o                         
  -3   1  20         15.97        -17.72        38.14 o                         
  -2   1  20          2.90        -15.70        21.34 o                         
  -1   1  20        157.58        174.42        28.74 o                         
   0   1  20        180.64        149.79        27.39 o                         
   1   1  20        218.37        200.96        30.45 o                         
   2   1  20          6.31         -1.26        28.67 o                         
   3   1  20        258.10        296.88        56.07 o                         
  -9   2  20         50.54         47.77        16.25 o                         
  -8   2  20         28.88         31.27        14.55 o                         
  -7   2  20          1.44        -13.10        13.10 o                         
  -6   2  20       1328.28       1367.55        44.44 o                         
  -5   2  20         69.58         45.99        25.26 o                         
  -4   2  20        396.12        431.95        61.93 o                         
  -3   2  20        324.73        377.26        39.11 o                         
  -2   2  20          2.14        -18.09        32.25 o                         
  -1   2  20        373.68        351.55        30.30 o                         
   0   2  20        803.12        832.86        39.90 o                         
   1   2  20         56.34         -3.07        25.64 o                         
   2   2  20       1019.73        940.33        50.20 o                         
  -7   3  20        468.96        488.19        30.62 o                         
  -6   3  20        177.09        183.16        27.84 o                         
  -5   3  20       2184.09       2217.83        52.06 o                         
  -4   3  20        329.45        340.96        26.98 o                         
  -3   3  20         11.21         35.95        33.63 o                         
  -2   3  20         42.77         55.75        38.28 o                         
  -1   3  20          6.32        -31.58        34.71 o                         
   0   3  20         45.62        -20.51        28.08 o                         
  -9   0  21       1177.55       1053.48        52.41 o                         
  -7   0  21        827.68        799.19        48.28 o                         
  -5   0  21         61.22         60.23        36.98 o                         
  -3   0  21       2110.25       2221.12       147.52 o                         
  -1   0  21         94.78        112.57        29.23 o                         
   1   0  21        602.04        677.50        50.09 o                         
  -9   1  21         29.93         43.84        22.31 o                         
  -8   1  21       1099.49       1163.72        75.47 o                         
  -7   1  21          6.77         -1.06        23.91 o                         
  -6   1  21         43.24         25.94        28.26 o                         
  -5   1  21          1.62        -28.72        28.72 o                         
  -4   1  21        291.32        244.72        46.89 o                         
  -3   1  21        118.56         77.12        44.57 o                         
  -2   1  21       2048.38       2283.47       149.49 o                         
  -1   1  21         21.33         39.33        29.43 o                         
   0   1  21         13.32          8.66        27.43 o                         
   1   1  21        198.34        173.19        33.59 o                         
  -7   2  21         93.31         83.18        18.03 o                         
  -6   2  21        674.12        776.89        37.25 o                         
  -5   2  21          6.30        -12.84        23.59 o                         
  -4   2  21         30.71         37.98        29.09 o                         
  -3   2  21       1605.15       1546.98        93.40 o                         
  -2   2  21        148.89        146.73        35.45 o                         
  -1   2  21        453.03        375.62       126.44 o                         
   0   2  21         33.90         32.50        36.33 o                         
  -6   0  22       3831.19       3838.09       148.96 o                         
  -4   0  22         59.25         45.12        56.62 o                         
  -2   0  22         39.45         63.28        57.79 o                         
  -6   1  22         12.22        -31.46        31.97 o                         
  -5   1  22       1465.62       1352.90        83.47 o                         
  -4   1  22          9.10        108.28        68.73 o                         
  -3   1  22        108.60         36.14        62.02 o                         
  -2   1  22        163.35        153.51        67.19 o                         
                                                                                
